# Supplementary material for: Seasonal adaptations of the hypothalamo-neurohypophyseal system of the dromedary camel
Source: PLoS One. 2019 Jun 18;14(6):e0216679. doi: 10.1371/journal.pone.0216679 (PMC6581255; doi:10.1371/journal.pone.0216679)
Supplement: S3 Table — (XLSX) [file pone.0216679.s010.xlsx]

## Sheet: README
there are total 10 sheets in the this book, please, scroll
The following tables include peptide identification results using Camelus dormedarius protein database from NCBI ftp://ftp.ncbi.nlm.nih.gov/genomes/Camelus_dromedarius/protein/; results from custom database search are not reported here.
Understanding data:
Protein hits sheet: This shows a list of identified proteins, protein sequence coverage by detected peptide, and select protein characteristics
Peptides sheet: This shows a list of peptide identifications mapped to proteins, individual confidence scores and experiemtal characteristics of detected peptides such as m/z, z. The #Spec column shows the number of PSMs matched to the peptide.
Protein-peptides sheet: This list usually contains more entries than the Peptide table as a peptide can be mapped to several proteins and, therefore, can be reported multiple times in this file
Peptide Score (-10lgP): -10lgP is calculated for every peptide-spectrum match (PSM) reported by search engine. The score is derived from the p-value that indicates the statistical significance of the peptide-spectrum match. A peptide may be matched to many spectra, resulting in multiple PSMs. In that case, the peptide's score is calculated as the maximum of all the PSMs. For details of the scorin…
Protein Score (-10lgP): protein score (-10lgP) is calculated as the weighted sum of the -10lgP scores of the protein's supporting peptides. After removing any redundant peptides, the supporting peptides are sorted by -10lgP scores in descending order, and the k-th ranked peptide contributes to the weighted sum with a weight of 1/k.
DB search PSM: multiple spectra can be matched to a peptide sequence (PSM); the table displays the information for the top-scoring PSM. Peptides with the same sequence but different modifications are considered chemically unique and shown in different rows. The #Spec column shows the number of PSMs matched to the peptide.

## Sheet: SON-SearchMetrics
Parameter/Search SON_Winter	NCBI (26728 proteins)	Custom (69328 proteins)
# of MS/MS scans	49080	49080
Result filtration parameters
Peptide -10lgP	≥24	≥23.1
Protein -10lgP	≥20	≥20
Proteins unique peptides	≥1	≥1
De novo ALC Score	≥80%	≥80%
Statistics of filtered result
Peptide-Spectrum Matches	3166	2990
Peptide sequences	918	895
Protein groups	213	241
Proteins	301	292
Proteins (#Unique Peptides)	89 (>2); 50 (=2); 162 (=1);	86 (>2); 39 (=2); 167 (=1);
FDR (Peptide-Spectrum Matches)	0.01	0.01
FDR (Peptide Sequences)	0.029	0.032
FDR (Protein)	0.09	0.092
De Novo Only Spectra	425	444
Parameter/Search SON_Summer	NCBI	Custom
# of MS/MS scans	53228	53228
Result filtration parameters
Peptide -10lgP	≥24.2
Protein -10lgP	≥20
Proteins unique peptides	≥1
De novo ALC Score	≥80%
Statistics of filtered result
Peptide-Spectrum Matches	2347
Peptide sequences	988
Protein groups	211
Proteins	277
Proteins (#Unique Peptides)	105 (>2); 31 (=2); 141 (=1);
FDR (Peptide-Spectrum Matches)	0.009
FDR (Peptide Sequences)	0.02
FDR (Protein)	0.069
De Novo Only Spectra	624

## Sheet: SON-Winter_NCBIprotein hits
Protein Group	Protein ID	Accession	-10lgP	Coverage (%)	#Peptides	#Unique	PTM	Avg. Mass	Description
2	104377	gi|744625365	257.38	98	67	59	Amidation; Oxidation (M)	15304	PREDICTED: hemoglobin subunit alpha [Camelus dromedarius]
2	104378	gi|744597559	257.38	98	67	59	Amidation; Oxidation (M)	15304	PREDICTED: hemoglobin subunit alpha [Camelus dromedarius]
2	104379	gi|744597562	257.38	98	67	59	Amidation; Oxidation (M)	15304	PREDICTED: hemoglobin subunit alpha [Camelus dromedarius]
1	104380	gi|744616368	243.06	59	88	88	Acetylation (K); Acetylation (N-term); Amidation; Pyro-glu from Q; Oxidation (M); Phosphorylation (STY)	33402	PREDICTED: myelin basic protein [Camelus dromedarius]
6	104381	gi|744596074	192.26	76	19	19	Amidation; Pyro-glu from Q	16246	PREDICTED: hemoglobin subunit beta [Camelus dromedarius]
7	104383	gi|744587528	169.88	27	21	20	Pyro-glu from E; Acetylation (N-term); Oxidation (M)	44509	PREDICTED: phosphoglycerate kinase 1 [Camelus dromedarius]
5	104386	gi|744548728	157.87	13	17	1	Acetylation (K); Oxidation (M); Phosphorylation (STY)	125904	PREDICTED: uncharacterized protein LOC105084588 [Camelus dromedarius]
8	104422	gi|744548666	157.17	73	11	1	Oxidation (M)	13920	PREDICTED: histone H2B type 2-E [Camelus dromedarius]
8	104423	gi|744614112	157.17	73	11	1	Oxidation (M)	13920	PREDICTED: histone H2B type 2-E [Camelus dromedarius]
8	104424	gi|744564781	157.17	73	11	1	Oxidation (M)	13906	PREDICTED: histone H2B type 1 [Camelus dromedarius]
8	104425	gi|744564773	157.17	73	11	1	Oxidation (M)	13906	PREDICTED: histone H2B type 1 [Camelus dromedarius]
8	104426	gi|744564847	157.17	56	11	1	Oxidation (M)	18226	PREDICTED: histone H2B type 1-like [Camelus dromedarius]
17	104440	gi|744618971	156.19	35	13	8		15328	PREDICTED: histone H3.3 [Camelus dromedarius]
17	104441	gi|744543688	156.19	35	13	8		15328	PREDICTED: histone H3.3 [Camelus dromedarius]
10	104384	gi|744596891	156.16	28	14	14	Oxidation (M)	35886	PREDICTED: glyceraldehyde-3-phosphate dehydrogenase [Camelus dromedarius]
18	104382	gi|744546751	155.43	35	20	5	Oxidation (M)	47256	PREDICTED: alpha-enolase [Camelus dromedarius]
12	104416	gi|744619725	150.24	40	13	13	Pyro-glu from Q	23442	PREDICTED: phosphatidylethanolamine-binding protein 1 [Camelus dromedarius]
21	104403	gi|744596780	147	22	15	1	Oxidation (M)	47330	PREDICTED: gamma-enolase isoform X1 [Camelus dromedarius]
29	104387	gi|744565077	145.85	12	10	10		89820	PREDICTED: clathrin coat assembly protein AP180 isoform X5 [Camelus dromedarius]
29	104388	gi|744565071	145.85	12	10	10		91861	PREDICTED: clathrin coat assembly protein AP180 isoform X3 [Camelus dromedarius]
29	104389	gi|744565074	145.85	12	10	10		91865	PREDICTED: clathrin coat assembly protein AP180 isoform X4 [Camelus dromedarius]
29	104390	gi|744565065	145.85	12	10	10		92392	PREDICTED: clathrin coat assembly protein AP180 isoform X1 [Camelus dromedarius]
29	104391	gi|744565062	145.85	12	10	10		92392	PREDICTED: clathrin coat assembly protein AP180 isoform X1 [Camelus dromedarius]
29	104392	gi|744565068	145.85	12	10	10		92220	PREDICTED: clathrin coat assembly protein AP180 isoform X2 [Camelus dromedarius]
3	104471	gi|744582530	144.78	33	9	4	Acetylation (K)	14121	PREDICTED: histone H2A type 3 [Camelus dromedarius]
3	104472	gi|744564761	144.78	33	9	4	Acetylation (K)	14135	PREDICTED: histone H2A type 1 [Camelus dromedarius]
47	104419	gi|744616080	144.28	26	11	1		37611	PREDICTED: tubulin alpha-1B chain partial [Camelus dromedarius]
99	104518	gi|744596733	139.85	16	5	5		29521	PREDICTED: adaptin ear-binding coat-associated protein 1 [Camelus dromedarius]
9	104478	gi|744591008	135.79	33	8	2		13989	PREDICTED: histone H2A.J [Camelus dromedarius]
83	104484	gi|744566459	135.46	21	7	7	Pyro-glu from E	22382	PREDICTED: heat shock protein beta-1 [Camelus dromedarius]
33	104455	gi|744561257	134.88	13	9	8		39389	PREDICTED: fructose-bisphosphate aldolase C [Camelus dromedarius]
33	104456	gi|744561254	134.88	13	9	8		39389	PREDICTED: fructose-bisphosphate aldolase C [Camelus dromedarius]
32	104414	gi|744558491	133.62	14	10	10	Acetylation (K); Acetylation (N-term); Oxidation (M)	58086	PREDICTED: pyruvate kinase PKM isoform X1 [Camelus dromedarius]
32	104415	gi|744558494	133.62	14	10	10	Acetylation (K); Acetylation (N-term); Oxidation (M)	57956	PREDICTED: pyruvate kinase PKM isoform X2 [Camelus dromedarius]
14	104507	gi|744556853	133.17	33	10	10		12488	PREDICTED: ATP synthase-coupling factor 6 mitochondrial [Camelus dromedarius]
24	104477	gi|744614114	132.48	33	8	1		13988	PREDICTED: histone H2A type 2-C [Camelus dromedarius]
61	104435	gi|744566469	130.57	21	7	7		35648	PREDICTED: malate dehydrogenase mitochondrial [Camelus dromedarius]
30	104428	gi|744592905	130.36	29	10	10	Amidation; Pyro-glu from Q; Oxidation (M)	29891	PREDICTED: proenkephalin-A [Camelus dromedarius]
38	104744	gi|744616938	129.75	46	12	12	Acetylation (K); Acetylation (N-term); Amidation; Oxidation (M)	7876	PREDICTED: thymosin beta-4 [Camelus dromedarius]
11	104512	gi|744539667	129.03	55	11	11	Acetylation (K); Acetylation (N-term); Oxidation (M)	10033	PREDICTED: acyl-CoA-binding protein [Camelus dromedarius]
26	104417	gi|744569569	128.84	14	11	11	Acetylation (N-term)	47323	PREDICTED: 2' 3'-cyclic-nucleotide 3'-phosphodiesterase [Camelus dromedarius]
23	104538	gi|744605869	128.5	13	8	8	Oxidation (M)	15152	PREDICTED: complexin-1 [Camelus dromedarius]
40	104493	gi|744538988	126.82	9	4	4	Oxidation (M)	34557	PREDICTED: aquaporin-4 isoform X1 [Camelus dromedarius]
40	104494	gi|744538991	126.82	9	4	4	Oxidation (M)	32029	PREDICTED: aquaporin-4 isoform X2 [Camelus dromedarius]
27	104558	gi|744553586	126.8	9	4	4	Phosphorylation (STY)	22071	PREDICTED: claudin-11 [Camelus dromedarius]
49	104466	gi|744570162	126.66	62	7	7		22637	PREDICTED: brain acid soluble protein 1 [Camelus dromedarius]
37	104506	gi|744612088	125.3	17	5	5	Acetylation (N-term); Oxidation (M)	18519	PREDICTED: cofilin-1 [Camelus dromedarius]
50	104495	gi|744546739	124.49	18	5	5		19851	PREDICTED: protein DJ-1 [Camelus dromedarius]
72	104448	gi|744596982	124.07	17	6	6		33070	PREDICTED: LOW QUALITY PROTEIN: triosephosphate isomerase [Camelus dromedarius]
42	104429	gi|744616901	120.99	19	8	8	Acetylation (N-term); Oxidation (M)	23319	PREDICTED: calmodulin [Camelus dromedarius]
36	104420	gi|744561636	118.42	20	9	9	Oxidation (M)	70828	PREDICTED: secretogranin-2 [Camelus dromedarius]
54	104703	gi|744609211	116.28	9	4	4		24598	PREDICTED: superoxide dismutase [Mn] mitochondrial [Camelus dromedarius]
53	104585	gi|744553071	115.16	38	5	5	Oxidation (M)	12750	PREDICTED: somatostatin [Camelus dromedarius]
118	104467	gi|744577330	114.04	7	3	3		72323	PREDICTED: 78 kDa glucose-regulated protein [Camelus dromedarius]
57	104421	gi|744544653	112.45	15	9	8	Acetylation (N-term)	73517	PREDICTED: dihydropyrimidinase-related protein 2 [Camelus dromedarius]
43	104479	gi|744577912	110.92	26	7	7		25038	PREDICTED: peroxiredoxin-6 [Camelus dromedarius]
39	104449	gi|744599126	110.17	9	6	6		64056	PREDICTED: breast carcinoma-amplified sequence 1 [Camelus dromedarius]
120	104572	gi|744565469	109.96	8	4	4		28765	PREDICTED: ubiquitin carboxyl-terminal hydrolase isozyme L1 [Camelus dromedarius]
19	104465	gi|744625240	109.01	44	8	1	Oxidation (M)	11847	PREDICTED: hemoglobin subunit alpha partial [Camelus dromedarius]
44	104446	gi|744580546	108.42	2	6	6		205662	PREDICTED: microtubule-associated protein 2 [Camelus dromedarius]
48	104509	gi|744541155	107.45	35	6	6	Oxidation (M)	13808	PREDICTED: cytochrome c oxidase subunit 5B mitochondrial [Camelus dromedarius]
108	104628	gi|744608504	106.17	15	3	3		17077	PREDICTED: peroxiredoxin-5 mitochondrial [Camelus dromedarius]
69	104469	gi|744586260	105.04	33	4	4		12286	PREDICTED: macrophage migration inhibitory factor [Camelus dromedarius]
98	104491	gi|744590863	103.94	10	6	6	Acetylation (N-term)	36589	PREDICTED: L-lactate dehydrogenase B chain [Camelus dromedarius]
78	104488	gi|744574438	103.65	9	5	5	Acetylation (K); Acetylation (N-term); Oxidation (M)	45795	PREDICTED: synaptic vesicle membrane protein VAT-1 homolog-like [Camelus dromedarius]
101	104431	gi|744613006	103.04	9	5	5	Oxidation (M)	74334	PREDICTED: synapsin-1 [Camelus dromedarius]
31	104504	gi|744557416	100.41	5	4	4	Oxidation (M)	59635	PREDICTED: excitatory amino acid transporter 1 [Camelus dromedarius]
34	104462	gi|744614767	100.01	28	7	7		22098	PREDICTED: dnaJ homolog subfamily C member 5 [Camelus dromedarius]
164	104600	gi|744544337	98.16	7	5	5		27595	PREDICTED: major prion protein [Camelus dromedarius]
113	104497	gi|744574201	96.48	4	4	4		91256	PREDICTED: neural cell adhesion molecule 1 isoform X4 [Camelus dromedarius]
113	104498	gi|744574198	96.48	4	4	4		92469	PREDICTED: neural cell adhesion molecule 1 isoform X3 [Camelus dromedarius]
113	104499	gi|744574194	96.48	4	4	4		92498	PREDICTED: neural cell adhesion molecule 1 isoform X2 [Camelus dromedarius]
113	104500	gi|744574191	96.48	4	4	4		93029	PREDICTED: neural cell adhesion molecule 1 isoform X1 [Camelus dromedarius]
113	104501	gi|744574204	96.48	4	4	4		96090	PREDICTED: neural cell adhesion molecule 1 isoform X5 [Camelus dromedarius]
74	104575	gi|744586136	96.12	18	3	3		9827	PREDICTED: copper transport protein ATOX1 [Camelus dromedarius]
55	104490	gi|744573427	95.57	6	4	4	Oxidation (M)	47520	PREDICTED: 4F2 cell-surface antigen heavy chain-like partial [Camelus dromedarius]
51	104447	gi|744561334	95.26	9	7	7		50084	PREDICTED: oligodendrocyte-myelin glycoprotein [Camelus dromedarius]
174	104524	gi|744570035	92.9	3	2	2		108673	PREDICTED: collagen alpha-1(VI) chain [Camelus dromedarius]
60	104450	gi|744564054	92.54	7	5	5		66108	PREDICTED: neutral amino acid transporter A [Camelus dromedarius]
45	104485	gi|744610560	91.62	36	4	4	Acetylation (K); Acetylation (N-term); Phosphorylation (STY)	23897	PREDICTED: tubulin polymerization-promoting protein [Camelus dromedarius]
80	104464	gi|744544301	91.17	7	4	4		73260	PREDICTED: secretogranin-1 [Camelus dromedarius]
66	105220	gi|744600016	90.06	16	3	3		14463	PREDICTED: 60S ribosomal protein L31 [Camelus dromedarius]
102	104458	gi|744611361	90.02	13	3	3		37309	PREDICTED: acid ceramidase [Camelus dromedarius]
41	104461	gi|744620747	89.29	19	6	6		44538	PREDICTED: LOW QUALITY PROTEIN: cathepsin D-like [Camelus dromedarius]
132	104590	gi|744537394	88.2	9	4	4		29488	PREDICTED: cytochrome b-c1 complex subunit Rieske mitochondrial [Camelus dromedarius]
110	104514	gi|744595195	87.44	1	2	2		106671	PREDICTED: alanine--tRNA ligase cytoplasmic [Camelus dromedarius]
133	104487	gi|744589998	86.92	10	3	3	Acetylation (N-term)	42497	PREDICTED: LOW QUALITY PROTEIN: glutamine synthetase [Camelus dromedarius]
86	104782	gi|744605420	86.62	14	4	4	Acetylation (N-term); Phosphorylation (STY)	17302	PREDICTED: stathmin [Camelus dromedarius]
86	104783	gi|744605417	86.62	14	4	4	Acetylation (N-term); Phosphorylation (STY)	17302	PREDICTED: stathmin [Camelus dromedarius]
106	104523	gi|744579099	85.21	7	3	3	Amidation; Phosphorylation (STY)	66986	PREDICTED: sodium- and chloride-dependent GABA transporter 1 [Camelus dromedarius]
211	104505	gi|744624641	83.42	10	2	2		31275	PREDICTED: cysteine-rich protein 2 [Camelus dromedarius]
75	104625	gi|744560848	82.6	21	2	2		17438	PREDICTED: heat shock protein beta-6 [Camelus dromedarius]
73	104535	gi|744604331	80.51	53	3	3	Acetylation (K); Acetylation (N-term)	7855	PREDICTED: adipogenesis regulatory factor [Camelus dromedarius]
305	104650	gi|744619464	79.44	12	2	2	Acetylation (N-term)	22189	PREDICTED: protein CDV3 homolog [Camelus dromedarius]
65	104746	gi|744600952	79.08	8	3	3	Oxidation (M)	21450	PREDICTED: ras-related C3 botulinum toxin substrate 1 [Camelus dromedarius]
137	104654	gi|744539790	78.96	8	2	2		38297	PREDICTED: secretory carrier-associated membrane protein 3 [Camelus dromedarius]
169	104503	gi|744577714	78.91	11	4	4		35052	PREDICTED: sodium/potassium-transporting ATPase subunit beta-1 [Camelus dromedarius]
105	104486	gi|744614373	78.62	13	4	4		30077	PREDICTED: myelin proteolipid protein isoform X1 [Camelus dromedarius]
143	104489	gi|744612698	78.42	5	2	1		39489	PREDICTED: fructose-bisphosphate aldolase A [Camelus dromedarius]
237	104468	gi|744609377	78.17	10	3	3		36394	PREDICTED: malate dehydrogenase cytoplasmic [Camelus dromedarius]
241	104537	gi|744617158	77.99	16	3	3		17480	PREDICTED: ATP synthase subunit delta mitochondrial [Camelus dromedarius]
249	104527	gi|744618824	77.59	6	1	1		39436	PREDICTED: Na(+)/H(+) exchange regulatory cofactor NHE-RF1 [Camelus dromedarius]
167	104536	gi|744621111	76.29	7	4	4		20419	PREDICTED: protein S100-A11-like [Camelus dromedarius]
158	104643	gi|744570060	73.76	23	3	3	Acetylation (N-term); Oxidation (M)	10713	PREDICTED: protein S100-B [Camelus dromedarius]
173	104567	gi|744588049	73.01	1	2	2		268841	PREDICTED: NAC-alpha domain-containing protein 1 [Camelus dromedarius]
168	104561	gi|744612641	72.03	19	2	2		35827	PREDICTED: proline-rich transmembrane protein 2 [Camelus dromedarius]
264	104647	gi|744594132	71.08	12	2	2		14452	PREDICTED: diphosphoinositol polyphosphate phosphohydrolase 2 [Camelus dromedarius]
112	104597	gi|744540205	70.53	17	2	2	Acetylation (N-term)	17539	PREDICTED: histidine triad nucleotide-binding protein 1 [Camelus dromedarius]
52	104519	gi|744603535	69.62	10	3	2		19906	PREDICTED: astrocytic phosphoprotein PEA-15 [Camelus dromedarius]
134	104631	gi|744606984	68.88	4	2	2		37943	PREDICTED: myelin-oligodendrocyte glycoprotein isoform X1 [Camelus dromedarius]
187	104511	gi|744569919	67.87	18	2	2		11505	PREDICTED: cytochrome c oxidase subunit 6C [Camelus dromedarius]
238	104483	gi|744550562	67.72	6	3	2		70302	PREDICTED: dihydropyrimidinase-related protein 1 [Camelus dromedarius]
115	104648	gi|744541658	67.36	11	3	3		25139	PREDICTED: alpha-crystallin B chain [Camelus dromedarius]
163	104522	gi|744540686	67.24	5	2	2		69400	PREDICTED: serum albumin [Camelus dromedarius]
420	104587	gi|744590551	67.13	5	1	1		30217	PREDICTED: gap junction beta-6 protein [Camelus dromedarius]
420	104588	gi|744590554	67.13	5	1	1		30217	PREDICTED: gap junction beta-6 protein [Camelus dromedarius]
420	104589	gi|744590557	67.13	5	1	1		30217	PREDICTED: gap junction beta-6 protein [Camelus dromedarius]
229	104516	gi|744544684	64.83	5	2	2		62851	PREDICTED: neurofilament light polypeptide [Camelus dromedarius]
109	104548	gi|744571262	63.71	7	2	2		54133	PREDICTED: solute carrier family 2 facilitated glucose transporter member 1 [Camelus dromedarius]
184	104569	gi|744587177	63.68	9	3	3		39304	PREDICTED: apolipoprotein E [Camelus dromedarius]
89	104551	gi|744608414	63.58	1	1	1		113159	PREDICTED: reticulon-3 [Camelus dromedarius]
341	104529	gi|744595856	63.26	3	2	2		105692	PREDICTED: AP-2 complex subunit beta isoform X1 [Camelus dromedarius]
341	104530	gi|744595859	63.26	3	2	2		104553	PREDICTED: AP-2 complex subunit beta isoform X2 [Camelus dromedarius]
251	104513	gi|744588011	62.5	23	2	2		17855	PREDICTED: peptidyl-prolyl cis-trans isomerase A [Camelus dromedarius]
236	104592	gi|744563219	62.43	14	1	1		13068	PREDICTED: protachykinin-1 isoform X7 [Camelus dromedarius]
236	104596	gi|744563206	62.43	12	1	1		15266	PREDICTED: protachykinin-1 isoform X3 [Camelus dromedarius]
236	104640	gi|744563209	62.43	12	1	1		15035	PREDICTED: protachykinin-1 isoform X4 [Camelus dromedarius]
236	104642	gi|744563200	62.43	11	1	1		17233	PREDICTED: protachykinin-1 isoform X1 [Camelus dromedarius]
436	104678	gi|744540498	62.11	6	2	2		28429	PREDICTED: receptor expression-enhancing protein 2 [Camelus dromedarius]
372	104667	gi|744621294	62.02	4	1	1		77103	PREDICTED: galactocerebrosidase [Camelus dromedarius]
104	104571	gi|744570224	61.22	0	1	1		370849	PREDICTED: versican core protein isoform X1 [Camelus dromedarius]
204	104605	gi|744569901	59.89	7	1	1		27759	PREDICTED: 14-3-3 protein zeta/delta [Camelus dromedarius]
170	104978	gi|744611770	59.33	10	3	3	Oxidation (M)	20547	PREDICTED: actin-related protein 2/3 complex subunit 3 [Camelus dromedarius]
155	104532	gi|744568615	58.39	2	2	2		111808	PREDICTED: sodium/potassium-transporting ATPase subunit alpha-3 isoform X3 [Camelus dromedarius]
155	104533	gi|744568612	58.39	2	2	2		112222	PREDICTED: sodium/potassium-transporting ATPase subunit alpha-3 isoform X2 [Camelus dromedarius]
155	104534	gi|744568609	58.39	2	2	2		113104	PREDICTED: sodium/potassium-transporting ATPase subunit alpha-3 isoform X1 [Camelus dromedarius]
159	104877	gi|744601589	58.14	24	2	2	Oxidation (M)	14248	PREDICTED: beta-synuclein [Camelus dromedarius]
481	104702	gi|744614293	57.86	2	1	1		84781	PREDICTED: selenium-binding protein 1 [Camelus dromedarius]
409	104623	gi|744562177	57.53	12	2	2		14677	PREDICTED: agouti-related protein [Camelus dromedarius]
552	104593	gi|744573281	57.44	7	1	1		22130	PREDICTED: ferritin heavy chain [Camelus dromedarius]
107	104543	gi|744602356	56.78	2	1	1		50129	PREDICTED: elongation factor 1-alpha 1 [Camelus dromedarius]
285	104609	gi|744551184	56.03	1	1	1		77665	PREDICTED: serotransferrin [Camelus dromedarius]
179	104578	gi|744602925	56.01	1	2	2		149099	PREDICTED: tenascin-R [Camelus dromedarius]
125	104573	gi|744574931	55.88	10	2	2	Oxidation (M)	42809	PREDICTED: LOW QUALITY PROTEIN: hsc70-interacting protein [Camelus dromedarius]
684	104636	gi|744568500	55.88	6	1	1		26580	PREDICTED: LOW QUALITY PROTEIN: apolipoprotein A-I [Camelus dromedarius]
214	104685	gi|744610922	55.78	5	2	2		23710	PREDICTED: clathrin light chain A isoform X4 [Camelus dromedarius]
214	104686	gi|744610919	55.78	4	2	2		25041	PREDICTED: clathrin light chain A isoform X3 [Camelus dromedarius]
214	104687	gi|744610915	55.78	4	2	2		25724	PREDICTED: clathrin light chain A isoform X2 [Camelus dromedarius]
214	104688	gi|744610912	55.78	4	2	2		27125	PREDICTED: clathrin light chain A isoform X1 [Camelus dromedarius]
263	104515	gi|744605690	55.78	21	3	3	Acetylation (N-term)	21974	PREDICTED: peroxiredoxin-2 [Camelus dromedarius]
356	104660	gi|744584814	55.32	1	2	2	Phosphorylation (STY)	245754	PREDICTED: aggrecan core protein [Camelus dromedarius]
458	104553	gi|744561042	55.1	11	2	2		31806	PREDICTED: phosphatidylinositol transfer protein alpha isoform [Camelus dromedarius]
279	104549	gi|744614816	54.61	4	1	1		58357	PREDICTED: elongation factor 1-alpha 2 [Camelus dromedarius]
304	104621	gi|744621447	54.6	38	2	2	Acetylation (K); Acetylation (N-term); Phosphorylation (STY)	14350	PREDICTED: cell cycle exit and neuronal differentiation protein 1 [Camelus dromedarius]
315	104554	gi|744594016	54.23	11	2	2		18928	PREDICTED: CD99 antigen [Camelus dromedarius]
156	104545	gi|744549508	53.78	1	2	2	Acetylation (N-term); Oxidation (M)	270588	PREDICTED: microtubule-associated protein 1B isoform X1 [Camelus dromedarius]
156	104546	gi|744549512	53.78	1	2	2	Acetylation (N-term); Oxidation (M)	256663	PREDICTED: microtubule-associated protein 1B isoform X2 [Camelus dromedarius]
131	104622	gi|744622094	53.31	1	1	1		99397	PREDICTED: brevican core protein [Camelus dromedarius]
393	104896	gi|744587916	53.29	39	2	2	Amidation; Phosphorylation (STY)	9111	PREDICTED: 40S ribosomal protein S21 [Camelus dromedarius]
392	104855	gi|744560476	51.01	4	1	1		28446	PREDICTED: protein NipSnap homolog 3A [Camelus dromedarius]
343	104570	gi|744577118	50.58	0	1	1	Acetylation (N-term)	287592	PREDICTED: spectrin alpha chain non-erythrocytic 1 [Camelus dromedarius]
546	104586	gi|744577611	50.42	4	1	1		56163	PREDICTED: 4-trimethylaminobutyraldehyde dehydrogenase [Camelus dromedarius]
433	104732	gi|744575947	49.98	6	1	1		39632	PREDICTED: isocitrate dehydrogenase [NAD] subunit alpha mitochondrial [Camelus dromedarius]
547	104653	gi|744621439	49.73	3	1	1		41361	PREDICTED: transaldolase [Camelus dromedarius]
547	104704	gi|744608740	49.73	2	1	1		72129	PREDICTED: E3 ubiquitin-protein ligase CHFR-like partial [Camelus dromedarius]
377	104614	gi|744544828	49.59	3	1	1		43047	PREDICTED: dematin isoform X2 [Camelus dromedarius]
377	104615	gi|744544813	49.59	2	1	1		45404	PREDICTED: dematin isoform X1 [Camelus dromedarius]
377	104616	gi|744544825	49.59	2	1	1		45404	PREDICTED: dematin isoform X1 [Camelus dromedarius]
377	104617	gi|744544810	49.59	2	1	1		45404	PREDICTED: dematin isoform X1 [Camelus dromedarius]
377	104618	gi|744544816	49.59	2	1	1		45404	PREDICTED: dematin isoform X1 [Camelus dromedarius]
377	104619	gi|744544822	49.59	2	1	1		45404	PREDICTED: dematin isoform X1 [Camelus dromedarius]
377	104620	gi|744544819	49.59	2	1	1		45404	PREDICTED: dematin isoform X1 [Camelus dromedarius]
377	104707	gi|744544835	49.59	3	1	1		40735	PREDICTED: dematin isoform X4 [Camelus dromedarius]
377	104708	gi|744544839	49.59	3	1	1		40735	PREDICTED: dematin isoform X4 [Camelus dromedarius]
377	104709	gi|744544831	49.59	3	1	1		43093	PREDICTED: dematin isoform X3 [Camelus dromedarius]
216	104790	gi|744584681	49.54	13	1	1	Pyro-glu from Q	15524	PREDICTED: 40S ribosomal protein S17 [Camelus dromedarius]
588	104724	gi|744594368	49.52	8	1	1	Amidation	18622	PREDICTED: pro-MCH [Camelus dromedarius]
314	104531	gi|744541900	49.43	3	1	1		45261	PREDICTED: LOW QUALITY PROTEIN: rab GDP dissociation inhibitor beta-like [Camelus dromedarius]
314	104540	gi|744624735	49.43	2	1	1		50537	PREDICTED: rab GDP dissociation inhibitor alpha [Camelus dromedarius]
345	104557	gi|744545142	48.01	0	1	1		233599	PREDICTED: microtubule-associated protein 4 isoform X5 [Camelus dromedarius]
345	104559	gi|744545151	48.01	1	1	1		231470	PREDICTED: microtubule-associated protein 4 isoform X8 [Camelus dromedarius]
345	104560	gi|744545145	48.01	0	1	1		233513	PREDICTED: microtubule-associated protein 4 isoform X6 [Camelus dromedarius]
345	104562	gi|744545136	48.01	0	1	1		235507	PREDICTED: microtubule-associated protein 4 isoform X3 [Camelus dromedarius]
345	104563	gi|744545133	48.01	0	1	1		236162	PREDICTED: microtubule-associated protein 4 isoform X2 [Camelus dromedarius]
345	104564	gi|744545130	48.01	0	1	1		238785	PREDICTED: microtubule-associated protein 4 isoform X1 [Camelus dromedarius]
345	104565	gi|744545148	48.01	1	1	1		231771	PREDICTED: microtubule-associated protein 4 isoform X7 [Camelus dromedarius]
345	104566	gi|744545139	48.01	0	1	1		235048	PREDICTED: microtubule-associated protein 4 isoform X4 [Camelus dromedarius]
589	104838	gi|744594939	47.49	6	1	1		39190	PREDICTED: protein NDRG2 [Camelus dromedarius]
239	104673	gi|744597913	47.41	2	1	1		83066	PREDICTED: trifunctional enzyme subunit alpha mitochondrial [Camelus dromedarius]
225	104581	gi|744542361	47.34	3	1	1	Acetylation (N-term); Amidation	66519	PREDICTED: UPF0317 protein C14orf159 homolog mitochondrial isoform X2 [Camelus dromedarius]
225	104582	gi|744542357	47.34	3	1	1	Acetylation (N-term); Amidation	66519	PREDICTED: UPF0317 protein C14orf159 homolog mitochondrial isoform X2 [Camelus dromedarius]
225	104583	gi|744542365	47.34	3	1	1	Acetylation (N-term); Amidation	66519	PREDICTED: UPF0317 protein C14orf159 homolog mitochondrial isoform X2 [Camelus dromedarius]
225	104584	gi|744542354	47.34	2	1	1	Acetylation (N-term); Amidation	68397	PREDICTED: UPF0317 protein C14orf159 homolog mitochondrial isoform X1 [Camelus dromedarius]
225	104591	gi|744542367	47.34	3	1	1	Acetylation (N-term); Amidation	64304	PREDICTED: UPF0317 protein C14orf159 homolog mitochondrial isoform X3 [Camelus dromedarius]
470	105254	gi|744562700	47.33	2	1	1		84508	PREDICTED: putative N-acetylated-alpha-linked acidic dipeptidase [Camelus dromedarius]
627	105285	gi|744549906	47.32	6	2	2	Oxidation (M)	47630	PREDICTED: synaptotagmin-1 [Camelus dromedarius]
627	105286	gi|744549903	47.32	6	2	2	Oxidation (M)	47630	PREDICTED: synaptotagmin-1 [Camelus dromedarius]
627	105287	gi|744549909	47.32	6	2	2	Oxidation (M)	47630	PREDICTED: synaptotagmin-1 [Camelus dromedarius]
1045	104637	gi|744559016	46.91	5	1	1		70143	PREDICTED: heat shock 70 kDa protein 1A/1B [Camelus dromedarius]
203	105223	gi|744573603	46.15	14	1	1	Acetylation (N-term); Oxidation (M)	23108	PREDICTED: nucleosome assembly protein 1-like 5 partial [Camelus dromedarius]
215	104725	gi|744611667	45.77	5	1	1		32620	PREDICTED: LOW QUALITY PROTEIN: 60S ribosomal protein L6 [Camelus dromedarius]
378	104632	gi|744619679	45.47	3	1	1		34460	PREDICTED: 60S acidic ribosomal protein P0 [Camelus dromedarius]
140	104594	gi|744614948	45.38	4	1	1	Oxidation (M)	84761	PREDICTED: heat shock protein HSP 90-alpha [Camelus dromedarius]
567	104639	gi|744574867	45.15	2	1	1		87030	PREDICTED: aconitate hydratase mitochondrial isoform X1 [Camelus dromedarius]
435	104580	gi|744587181	44.99	30	2	2	Oxidation (M)	11340	PREDICTED: apolipoprotein C-II [Camelus dromedarius]
700	104649	gi|744609043	44.43	1	1	1		303758	PREDICTED: microtubule-associated protein 1A [Camelus dromedarius]
367	104579	gi|744606166	43.93	2	1	1		82680	PREDICTED: LOW QUALITY PROTEIN: calpastatin [Camelus dromedarius]
218	105226	gi|744567442	43.93	15	1	1	Pyro-glu from Q	13293	PREDICTED: 60S ribosomal protein L34 [Camelus dromedarius]
218	105227	gi|744567439	43.93	15	1	1	Pyro-glu from Q	13293	PREDICTED: 60S ribosomal protein L34 [Camelus dromedarius]
742	104655	gi|744551689	43.26	1	1	1		252543	PREDICTED: receptor-type tyrosine-protein phosphatase zeta [Camelus dromedarius]
461	105022	gi|744570368	43.21	1	1	1	Acetylation (N-term)	87601	PREDICTED: cAMP-regulated phosphoprotein 21 isoform X2 [Camelus dromedarius]
468	104601	gi|744595958	43.2	1	1	1		69458	PREDICTED: sphingomyelin phosphodiesterase [Camelus dromedarius]
76	105233	gi|744540050	42.91	12	1	1	Acetylation (N-term); Oxidation (M)	10576	PREDICTED: protein S100-A1 [Camelus dromedarius]
242	104610	gi|744544010	42.37	4	1	1		46710	PREDICTED: protein disulfide-isomerase TMX3 [Camelus dromedarius]
568	104683	gi|744544605	41.8	3	1	1		51428	PREDICTED: clusterin [Camelus dromedarius]
432	104603	gi|744546730	41.51	31	1	1	Acetylation (N-term); Oxidation (M)	11477	PREDICTED: vesicle-associated membrane protein 3 [Camelus dromedarius]
384	104574	gi|744579740	40.48	5	1	1		43308	PREDICTED: NAD-dependent protein deacetylase sirtuin-2 [Camelus dromedarius]
376	104576	gi|744544687	40.08	1	1	1		98406	PREDICTED: neurofilament medium polypeptide [Camelus dromedarius]
484	105310	gi|744547833	39.99	7	1	1		21743	PREDICTED: NADH dehydrogenase [ubiquinone] 1 beta subcomplex subunit 8 mitochondrial [Camelus dromedarius]
536	104629	gi|744591206	39.82	7	2	1	Acetylation (K); Phosphorylation (STY)	44966	PREDICTED: phosphoglycerate kinase 2 [Camelus dromedarius]
841	104955	gi|744578841	39.74	3	1	1		54231	PREDICTED: dihydrolipoyl dehydrogenase mitochondrial [Camelus dromedarius]
182	104607	gi|744566110	39.55	5	1	1		13553	PREDICTED: histone H2A.Z [Camelus dromedarius]
182	104608	gi|744588014	39.55	5	1	1		13509	PREDICTED: histone H2A.V [Camelus dromedarius]
306	105247	gi|744559122	38.96	12	1	1		13579	PREDICTED: V-type proton ATPase subunit G 2 [Camelus dromedarius]
127	104652	gi|744542211	38.79	2	1	1		43078	PREDICTED: alpha-1-antichymotrypsin isoform X2 [Camelus dromedarius]
127	104675	gi|744542208	38.79	2	1	1		47304	PREDICTED: alpha-1-antichymotrypsin isoform X1 [Camelus dromedarius]
127	104676	gi|744542214	38.79	2	1	1		47400	PREDICTED: alpha-1-antichymotrypsin isoform X3 [Camelus dromedarius]
1679	105009	gi|744609866	38.64	7	1	1		17475	PREDICTED: NADH dehydrogenase [ubiquinone] 1 beta subcomplex subunit 11 mitochondrial [Camelus dromedarius]
459	104664	gi|744548243	38.57	5	2	1		32951	PREDICTED: ADP/ATP translocase 1 [Camelus dromedarius]
503	104635	gi|744567579	38.56	0	1	1		438309	PREDICTED: ankyrin-2 [Camelus dromedarius]
533	105076	gi|744571375	38.49	2	1	1	Amidation; Phosphorylation (STY)	118797	PREDICTED: mucin-19-like [Camelus dromedarius]
482	104739	gi|744588469	38.41	2	1	1		46227	PREDICTED: secernin-1 [Camelus dromedarius]
316	104672	gi|744613952	37.84	2	2	2		94091	PREDICTED: peptidyl-glycine alpha-amidating monooxygenase isoform X9 [Camelus dromedarius]
316	104677	gi|744613940	37.84	2	2	2		106329	PREDICTED: peptidyl-glycine alpha-amidating monooxygenase isoform X3 [Camelus dromedarius]
316	104756	gi|744613950	37.84	2	2	2		96083	PREDICTED: peptidyl-glycine alpha-amidating monooxygenase isoform X8 [Camelus dromedarius]
316	104757	gi|744613948	37.84	2	2	2		96154	PREDICTED: peptidyl-glycine alpha-amidating monooxygenase isoform X7 [Camelus dromedarius]
316	104758	gi|744613938	37.84	2	2	2		108321	PREDICTED: peptidyl-glycine alpha-amidating monooxygenase isoform X2 [Camelus dromedarius]
316	104759	gi|744613936	37.84	2	2	2		108392	PREDICTED: peptidyl-glycine alpha-amidating monooxygenase isoform X1 [Camelus dromedarius]
493	105125	gi|744595419	37.62	7	1	1		14284	PREDICTED: transmembrane protein 100 [Camelus dromedarius]
493	105126	gi|744595422	37.62	7	1	1		14284	PREDICTED: transmembrane protein 100 [Camelus dromedarius]
493	105127	gi|744595416	37.62	7	1	1		14284	PREDICTED: transmembrane protein 100 [Camelus dromedarius]
654	104764	gi|744609489	37.53	3	1	1	Phosphorylation (STY)	115822	PREDICTED: LOW QUALITY PROTEIN: anoctamin-8 [Camelus dromedarius]
842	104962	gi|744562318	37.24	1	1	1		141660	PREDICTED: leucine-rich repeat-containing protein 16C [Camelus dromedarius]
875	105075	gi|744603280	37.1	6	1	1		21439	PREDICTED: GTPase KRas [Camelus dromedarius]
365	105395	gi|744597133	36.96	1	1	1		207755	PREDICTED: receptor-type tyrosine-protein phosphatase delta isoform X8 [Camelus dromedarius]
365	105396	gi|744597118	36.96	1	1	1		208732	PREDICTED: receptor-type tyrosine-protein phosphatase delta isoform X3 [Camelus dromedarius]
611	105432	gi|744611464	36.84	4	1	1		28766	PREDICTED: proteasome activator complex subunit 1 [Camelus dromedarius]
494	105141	gi|744610011	35.76	10	1	1	Oxidation (M)	12047	PREDICTED: cytochrome c oxidase subunit 6A1 mitochondrial [Camelus dromedarius]
327	105047	gi|744594993	35.67	3	1	1	Oxidation (M)	32218	PREDICTED: purine nucleoside phosphorylase [Camelus dromedarius]
605	104735	gi|744560058	35.41	1	1	1		67476	PREDICTED: mitochondrial import receptor subunit TOM70 [Camelus dromedarius]
265	104858	gi|744540193	35.35	5	1	1		29683	PREDICTED: isochorismatase domain-containing protein 1 [Camelus dromedarius]
685	104780	gi|744566528	35.21	1	1	1	Acetylation (K); Acetylation (N-term); Amidation	169651	PREDICTED: tyrosine-protein kinase BAZ1B partial [Camelus dromedarius]
705	104904	gi|744570383	34.93	1	1	1		165864	PREDICTED: CLIP-associating protein 2 isoform X1 [Camelus dromedarius]
705	104920	gi|744570389	34.93	1	1	1		168558	PREDICTED: CLIP-associating protein 2 isoform X3 [Camelus dromedarius]
872	105007	gi|744540059	34.81	11	1	1		11787	PREDICTED: protein S100-A16 [Camelus dromedarius]
872	105008	gi|744540056	34.81	11	1	1		11787	PREDICTED: protein S100-A16 [Camelus dromedarius]
469	104738	gi|744565808	34.34	2	1	1	Acetylation (N-term)	57150	PREDICTED: LOW QUALITY PROTEIN: D-3-phosphoglycerate dehydrogenase [Camelus dromedarius]
704	104883	gi|744614277	34.29	2	1	1	Pyro-glu from E; Phosphorylation (STY)	107932	PREDICTED: zinc finger protein 687 isoform X2 [Camelus dromedarius]
704	104884	gi|744614275	34.29	2	1	1	Pyro-glu from E; Phosphorylation (STY)	128937	PREDICTED: zinc finger protein 687 isoform X1 [Camelus dromedarius]
704	104885	gi|744614273	34.29	2	1	1	Pyro-glu from E; Phosphorylation (STY)	128937	PREDICTED: zinc finger protein 687 isoform X1 [Camelus dromedarius]
626	105263	gi|744615462	34.02	8	1	1		32281	PREDICTED: thioredoxin-like protein 1 isoform X2 [Camelus dromedarius]
626	105264	gi|744615459	34.02	8	1	1		32746	PREDICTED: thioredoxin-like protein 1 isoform X1 [Camelus dromedarius]
874	105058	gi|744613622	33.98	2	1	1	Acetylation (K); Acetylation (N-term); Amidation; Phosphorylation (STY)	135645	PREDICTED: period circadian protein homolog 1 isoform X2 [Camelus dromedarius]
874	105060	gi|744613619	33.98	2	1	1	Acetylation (K); Acetylation (N-term); Amidation; Phosphorylation (STY)	135818	PREDICTED: period circadian protein homolog 1 isoform X1 [Camelus dromedarius]
874	105061	gi|744613616	33.98	2	1	1	Acetylation (K); Acetylation (N-term); Amidation; Phosphorylation (STY)	135818	PREDICTED: period circadian protein homolog 1 isoform X1 [Camelus dromedarius]
874	105062	gi|744613613	33.98	2	1	1	Acetylation (K); Acetylation (N-term); Amidation; Phosphorylation (STY)	135818	PREDICTED: period circadian protein homolog 1 isoform X1 [Camelus dromedarius]
874	105063	gi|744613610	33.98	2	1	1	Acetylation (K); Acetylation (N-term); Amidation; Phosphorylation (STY)	135818	PREDICTED: period circadian protein homolog 1 isoform X1 [Camelus dromedarius]
483	105265	gi|744602169	33.82	4	1	1	Oxidation (M)	34102	PREDICTED: hydroxyacylglutathione hydrolase mitochondrial [Camelus dromedarius]
448	104651	gi|744604596	33.28	3	1	1		38664	PREDICTED: inositol monophosphatase 3 [Camelus dromedarius]
266	105068	gi|744542522	33.03	4	1	1		35943	PREDICTED: prostaglandin reductase 1 [Camelus dromedarius]
418	104767	gi|744619603	33	1	1	1		218283	PREDICTED: protein AHNAK2 [Camelus dromedarius]
624	105145	gi|744559664	32.87	1	1	1		79761	PREDICTED: choline transporter-like protein 2 [Camelus dromedarius]
577	105011	gi|744595596	32.67	2	1	1	Oxidation (M)	191613	PREDICTED: clathrin heavy chain 1 isoform X2 [Camelus dromedarius]
577	105012	gi|744595593	32.67	2	1	1	Oxidation (M)	192397	PREDICTED: clathrin heavy chain 1 isoform X1 [Camelus dromedarius]
1298	104791	gi|744622717	32.01	2	1	1		68593	PREDICTED: 60S ribosomal protein L7a [Camelus dromedarius]
1531	105037	gi|744591500	31.53	4	1	1	Oxidation (M)	35288	PREDICTED: neuronal growth regulator 1 isoform X3 [Camelus dromedarius]
1531	105038	gi|744591497	31.53	4	1	1	Oxidation (M)	35205	PREDICTED: neuronal growth regulator 1 isoform X2 [Camelus dromedarius]
1531	105042	gi|744591493	31.53	3	1	1	Oxidation (M)	38601	PREDICTED: neuronal growth regulator 1 isoform X1 [Camelus dromedarius]
1680	105154	gi|744581155	31.43	2	1	1	Acetylation (N-term)	119617	PREDICTED: formin-like protein 2 [Camelus dromedarius]
1530	104906	gi|744604700	29.94	1	1	1		93783	PREDICTED: LOW QUALITY PROTEIN: BDNF/NT-3 growth factors receptor [Camelus dromedarius]
743	104777	gi|744540928	28.98	1	1	1		121484	PREDICTED: protein transport protein Sec31A isoform X6 [Camelus dromedarius]
743	104801	gi|744540925	28.98	1	1	1		131290	PREDICTED: protein transport protein Sec31A isoform X5 [Camelus dromedarius]
743	104802	gi|744540922	28.98	1	1	1		131546	PREDICTED: protein transport protein Sec31A isoform X4 [Camelus dromedarius]
743	104803	gi|744540919	28.98	1	1	1		132764	PREDICTED: protein transport protein Sec31A isoform X3 [Camelus dromedarius]
743	104804	gi|744540915	28.98	1	1	1		132770	PREDICTED: protein transport protein Sec31A isoform X2 [Camelus dromedarius]
743	104805	gi|744540910	28.98	1	1	1		134245	PREDICTED: protein transport protein Sec31A isoform X1 [Camelus dromedarius]
485	105356	gi|744593767	28.95	5	1	1		26793	PREDICTED: chloride intracellular channel protein 4 [Camelus dromedarius]
495	105433	gi|744592352	28.29	7	1	1		12489	PREDICTED: signal recognition particle 14 kDa protein [Camelus dromedarius]
1703	108775	gi|744588935	27.77	4	1	1	Amidation	20913	PREDICTED: cysteine and glycine-rich protein 2 [Camelus dromedarius]
1700	105424	gi|744565799	27.4	7	1	1	Oxidation (M)	24729	PREDICTED: vesicle-trafficking protein SEC22b [Camelus dromedarius]
625	105662	gi|744593291	27.19	4	1	1	Acetylation (K)	20690	PREDICTED: protein HP-20 homolog [Camelus dromedarius]
1138	105562	gi|744601103	25.93	3	1	1	Phosphorylation (STY)	102507	PREDICTED: smoothelin isoform X2 [Camelus dromedarius]
1138	105563	gi|744601100	25.93	3	1	1	Phosphorylation (STY)	102846	PREDICTED: smoothelin isoform X1 [Camelus dromedarius]
497	105624	gi|744550597	25.12	1	1	1		66283	PREDICTED: WD repeat-containing protein 1 [Camelus dromedarius]
1226	104832	gi|744584134	24.89	1	1	1	Acetylation (N-term); Amidation; Phosphorylation (STY)	229745	PREDICTED: separin [Camelus dromedarius]
680	105237	gi|744583610	24.7	3	1	1	Oxidation (M)	53721	PREDICTED: glial fibrillary acidic protein isoform X1 [Camelus dromedarius]
1416	105730	gi|744556815	24.44	4	1	1		59640	PREDICTED: T-complex protein 1 subunit theta isoform X2 [Camelus dromedarius]
876	105093	gi|744605248	24.3	1	1	1		67522	PREDICTED: calnexin [Camelus dromedarius]
1084	104701	gi|744559312	24.25	1	1	1		65930	PREDICTED: heat shock 70 kDa protein 1B-like [Camelus dromedarius]
1084	104726	gi|744559019	24.25	1	1	1		70306	PREDICTED: heat shock 70 kDa protein 1-like [Camelus dromedarius]
750	106270	gi|744581839	24.2	6	1	1	Acetylation (N-term)	21609	PREDICTED: membrane-associated progesterone receptor component 1 [Camelus dromedarius]

## Sheet: SON-Winter_NCBIpeptides
Peptide	-10lgP	Mass	Length	ppm	m/z	RT	Fraction	Scan	Source File	#Spec	Accession	PTM	AScore
FLGFPTTKTYFPHF	72.38	1701.86	14	7.8	568.297	51.37	177	4166	CamelSON_W3236-5xDil_RB4_01_1989.mgf	7	gi|744625365:gi|744597559:gi|744597562
LVFHSFGGGTGSGFTSL	71.92	1669.81	17	8.5	835.919	77.78	4	8567	Camel_WSON_frW22_12012015_RE5_01_1442.mgf	4	gi|744616080
YQKVVAGVANALAHRYH	70.78	1896.01	17	1.5	475.011	39.44	5	4380	Camel_WSON_frW22_12012015_RE5_01_1450.mgf	18	gi|744596074
YGSAGPPPTGDEEPADKDEL	70.42	2043.89	20	10.7	1022.96	47.79	3	5218	Camel_SON_frW14_11302015_RE4_01_1440.mgf	4	gi|744577330
ISEGGQGTVTGFPR	67.13	1404.7	14	11.4	703.365	45.97	3	5008	Camel_SON_frW14_11302015_RE4_01_1440.mgf	4	gi|744590551:gi|744590554:gi|744590557
LDLDSPAPVTAPAAAPVSASSDL	66.29	2164.09	23	3.5	1083.06	64.43	10	7263	Camel_WSON_frW30_12012015_RE8_01_1453.mgf	6	gi|744596733
DSPAPVTAPAAAPVSASSDL	65.69	1822.89	20	7.6	912.462	67.23	3	7450	Camel_SON_frW14_11302015_RE4_01_1440.mgf	2	gi|744596733
A(+42.01)EPRQEFNVM(+15.99)EDQAQGD	65.61	2020.84	17	9.5	1011.44	54.2	3	5954	Camel_SON_frW14_11302015_RE4_01_1440.mgf	6		Acetylation (N-term); Oxidation (M)	A1:Acetylation (N-term):1000.00;M10:Oxidation (M):1000.00
Q(-17.03)AAYQKVVAGVANALAHRYH	64.96	2149.12	20	7.5	538.291	46.78	177	3781	CamelSON_W3236-5xDil_RB4_01_1989.mgf	3	gi|744596074	Pyro-glu from Q	Q1:Pyro-glu from Q:1000.00
PVDLSKWSGPLSL	64.79	1397.76	13	0.7	699.885	68.57	5	7736	Camel_WSON_frW22_12012015_RE5_01_1450.mgf	28	gi|744619725
M(+15.99)EVEDNRSQVETDDL	63.46	1794.76	15	10.3	898.395	43	3	4667	Camel_SON_frW14_11302015_RE4_01_1440.mgf	3	gi|744538988:gi|744538991	Oxidation (M)	M1:Oxidation (M):1000.00
SIQAAPAPAQAPLPSPPAAAK	63.19	1953.07	21	10.4	977.552	54.59	3	5999	Camel_SON_frW14_11302015_RE4_01_1440.mgf	8	gi|744560848
A(+42.01)EPRQEFNVMEDQAQGD	63.08	2004.85	17	9.7	1003.44	67.05	3	7429	Camel_SON_frW14_11302015_RE4_01_1440.mgf	11		Acetylation (N-term)	A1:Acetylation (N-term):1000.00
EVKPAEAPAANSDQTVAVKE	62.28	2053.03	20	6.8	685.356	37.74	3	4066	Camel_SON_frW14_11302015_RE4_01_1440.mgf	5	gi|744570162
TGILDSLGRF	61.75	1077.58	10	-2.2	539.797	48.92	178	4064	CamelSON_W3438-5xDil_RB5_01_1991.mgf	33	gi|744616368
IRLVEPGSPAEKSGLLAGDRL	61.47	2177.22	21	-4.1	545.309	48.35	5	5408	Camel_WSON_frW22_12012015_RE5_01_1450.mgf	4	gi|744618824
ARAQLGGPEAGKSEQPGAK	61.14	1850.96	19	8	463.751	22.58	3	2329	Camel_SON_frW14_11302015_RE4_01_1440.mgf	2	gi|744566459
VVNTNVPRASVPDGLLSEL	61.13	1979.07	19	1.2	990.543	64.94	5	7317	Camel_WSON_frW22_12012015_RE5_01_1450.mgf	8	gi|744586260
ASQPDVDGFLVGGASLKPEF	61.1	2033.01	20	8.5	1017.52	85.85	4	9491	Camel_WSON_frW22_12012015_RE5_01_1442.mgf	3	gi|744596982
IHAVANNQDKLEFEDGSVLKQF	61.07	2501.25	22	7.3	626.326	64.93	4	7096	Camel_WSON_frW22_12012015_RE5_01_1442.mgf	3	gi|744565469
LNETGDEPFQYKN	60.88	1553.7	13	11.2	777.866	47.03	3	5129	Camel_SON_frW14_11302015_RE4_01_1440.mgf	6	gi|744589998
YYSSGSSSPTHAKSAHV	60.79	1764.81	17	11.5	883.421	22.94	3	2368	Camel_SON_frW14_11302015_RE4_01_1440.mgf	27	gi|744553586
LVTVAAHHPGDFTPSVHASLDKF	60.17	2445.24	23	-0.8	612.318	55.49	5	6229	Camel_WSON_frW22_12012015_RE5_01_1450.mgf	60	gi|744625365:gi|744597559:gi|744597562
EARAQLGGPEAGKSEQPGAK	59.96	1980	20	8.8	661.014	24.58	3	2556	Camel_SON_frW14_11302015_RE4_01_1440.mgf	5	gi|744566459
YREASSPSAKKKLLL	59.92	1689.98	15	0.5	423.502	24.84	5	2708	Camel_WSON_frW22_12012015_RE5_01_1450.mgf	3	gi|744570035
VTYVPVTTFKNLQTVNVDEN	59.9	2280.16	20	0.7	1141.09	59.36	7	6722	Camel_WSON_frW26_12012015_RE6_01_1451.mgf	15	gi|744600016
VTVAAHHPGDFTPSVHASLDKF	59.88	2332.16	22	1.2	584.048	42.51	5	4732	Camel_WSON_frW22_12012015_RE5_01_1450.mgf	28	gi|744625365:gi|744597559:gi|744597562
RFQSAAIGALQEASEAYL	59.26	1923.97	18	9	963	86.33	4	9547	Camel_WSON_frW22_12012015_RE5_01_1442.mgf	4	gi|744618971:gi|744543688
KHSLPDLPYDYGALEPHINA	59.18	2249.11	20	9.3	750.718	69.81	4	7654	Camel_WSON_frW22_12012015_RE5_01_1442.mgf	12	gi|744609211
LETLGKTGKAVSYLGPK	58.79	1761	17	1.5	881.51	34.96	7	3929	Camel_WSON_frW26_12012015_RE6_01_1451.mgf	12	gi|744586136
A(+42.01)SGVAVSDGVIKVFNDM(+15.99)	58.77	1765.86	17	10.1	883.944	86.44	4	9562	Camel_WSON_frW22_12012015_RE5_01_1442.mgf	11	gi|744612088	Acetylation (N-term); Oxidation (M)	A1:Acetylation (N-term):1000.00;M17:Oxidation (M):1000.00
APIKVGDAIPSVVVFEGEPGNKVNL	57.99	2548.39	25	9.3	850.479	80.47	4	8876	Camel_WSON_frW22_12012015_RE5_01_1442.mgf	2	gi|744608504
KHSLPDLPYDYGALEPHINAE	57.84	2378.15	21	-0.5	793.725	54.82	5	6152	Camel_WSON_frW22_12012015_RE5_01_1450.mgf	4	gi|744609211
VAAHHPGDFTPSVHASLDKF	56.94	2132.04	20	9.7	534.023	51.77	4	5586	Camel_WSON_frW22_12012015_RE5_01_1442.mgf	26	gi|744625365:gi|744597559:gi|744597562
PGELAKHAVSEGTKAVTKYTSSK	56.86	2388.26	23	1.1	478.661	36.37	5	4029	Camel_WSON_frW22_12012015_RE5_01_1450.mgf	11	gi|744548666:gi|744614112:gi|744564781:gi|744564773:gi|744564847
PILYRPVAVAL	56.48	1210.74	11	0.6	606.38	57.88	5	6503	Camel_WSON_frW22_12012015_RE5_01_1450.mgf	7	gi|744558491:gi|744558494
A(+42.01)ETEERSLDNF	56.05	1351.59	11	8.7	676.808	64.26	3	7109	Camel_SON_frW14_11302015_RE4_01_1440.mgf	2	gi|744619464	Acetylation (N-term)	A1:Acetylation (N-term):1000.00
PENFRLLGNVL	55.81	1270.7	11	0.7	636.359	62.65	5	7053	Camel_WSON_frW22_12012015_RE5_01_1450.mgf	4	gi|744596074
PENFRLLGNVI	55.81	1270.7	11	0.7	636.359	62.65	5	7053	Camel_WSON_frW22_12012015_RE5_01_1450.mgf	4
MEVEDNRSQVETDDL	55.68	1778.76	15	10.8	890.398	49.35	3	5402	Camel_SON_frW14_11302015_RE4_01_1440.mgf	6	gi|744538988:gi|744538991
ELQRSTNSNPAMAPRE	55.67	1799.86	16	9.1	600.966	30.54	3	3238	Camel_SON_frW14_11302015_RE4_01_1440.mgf	4	gi|744553071
VIKYLPGPLQDM	55.43	1372.74	12	-0.6	687.378	62.47	5	7032	Camel_WSON_frW22_12012015_RE5_01_1450.mgf	12	gi|744605869
VLKYLPGPLQDM	55.43	1372.74	12	-0.6	687.378	62.47	5	7032	Camel_WSON_frW22_12012015_RE5_01_1450.mgf	12
LEGKVLPGVDALSNV	55.14	1509.84	15	0.8	755.928	56.73	7	6422	Camel_WSON_frW26_12012015_RE6_01_1451.mgf	14	gi|744587528
E(-18.01)ARAQLGGPEAGKSEQPGAK	54.62	1961.99	20	8.3	491.509	24.49	3	2546	Camel_SON_frW14_11302015_RE4_01_1440.mgf	2	gi|744566459	Pyro-glu from E	E1:Pyro-glu from E:1000.00
AKHAVSEGTKAVTKYTSSK	54.59	1992.06	19	4.8	399.422	27.24	8	2844	Camel_WSON_frW28_12012015_RE7_01_1446.mgf	15	gi|744548666:gi|744614112:gi|744564781:gi|744564773:gi|744564847
FKNIVTPRTPPPSQGKGRGLSL	54.48	2349.33	22	4.5	470.875	36.48	175	2953	CamelSON_W1624-5xDil_RB2_01_1986.mgf	4	gi|744616368
RAQLGGPEAGKSEQPGAK	54.27	1779.92	18	8.8	594.32	21.71	3	2227	Camel_SON_frW14_11302015_RE4_01_1440.mgf	4	gi|744566459
IYDKDPEGKVQP	54.23	1387.7	12	9.3	463.578	32.06	3	3413	Camel_SON_frW14_11302015_RE4_01_1440.mgf	2	gi|744624641
RFQSAAIGALQEASEA	54.05	1647.82	16	6.9	824.924	64.14	8	7092	Camel_WSON_frW28_12012015_RE7_01_1446.mgf	10	gi|744618971:gi|744543688
AKVAVLGASGGIGQPLSL	53.98	1636.95	18	5.7	819.487	65.14	175	5357	CamelSON_W1624-5xDil_RB2_01_1986.mgf	2	gi|744566469
FTPSVHASLDKF	53.89	1347.68	12	1.4	674.849	43.39	5	4839	Camel_WSON_frW22_12012015_RE5_01_1450.mgf	17	gi|744625365:gi|744597559:gi|744597562
IVEALAGKEVAAQVKAPLVLRD	53.84	2289.34	22	-3.2	573.341	51.5	5	5771	Camel_WSON_frW22_12012015_RE5_01_1450.mgf	3	gi|744546739
VLLPKKTESHHKAKGK	53.22	1800.07	16	8.4	451.029	18.57	4	1801	Camel_WSON_frW22_12012015_RE5_01_1442.mgf	106	gi|744582530:gi|744564761
TFEEPKFEAVEKPQS	53.04	1764.86	15	3.2	883.439	40.63	10	4535	Camel_WSON_frW30_12012015_RE8_01_1453.mgf	27	gi|744556853
M(+15.99)TTVHAITATQKTVD	52.4	1631.82	15	2.6	816.919	26.34	10	2892	Camel_WSON_frW30_12012015_RE8_01_1453.mgf	5	gi|744596891	Oxidation (M)	M1:Oxidation (M):1000.00
YKVPNGAFTGEISPGMIKD	52.29	2023.01	19	0	675.343	51.62	7	5838	Camel_WSON_frW26_12012015_RE6_01_1451.mgf	4	gi|744596982
YSSGSSSPTHAKSAHV	52.28	1601.74	16	8.9	534.927	17.86	3	1787	Camel_SON_frW14_11302015_RE4_01_1440.mgf	2	gi|744553586
PELKASIKKGEEFVKSMK	52.25	2048.13	18	3.1	513.042	41.24	178	3420	CamelSON_W3438-5xDil_RB5_01_1991.mgf	1	gi|744566469
RFQSAAIGALQEASEAY	52.2	1810.88	17	1.1	906.451	58.55	7	6630	Camel_WSON_frW26_12012015_RE6_01_1451.mgf	3	gi|744618971:gi|744543688
DADSSVEKQVALLKAL	52.17	1685.92	16	-0.5	562.98	61.23	5	6891	Camel_WSON_frW22_12012015_RE5_01_1450.mgf	6	gi|744563219:gi|744563206:gi|744563209:gi|744563200
FRVPTPNVSVVDL	52.1	1441.79	13	0.2	721.904	63.42	5	7141	Camel_WSON_frW22_12012015_RE5_01_1450.mgf	17	gi|744596891
DFTPSVHASLDKF	52.04	1462.71	13	-1	732.361	49.39	7	5582	Camel_WSON_frW26_12012015_RE6_01_1451.mgf	6	gi|744625365:gi|744597559:gi|744597562
FRAAVPSGASTGIYEAL	51.86	1708.88	17	1.7	855.448	56.3	7	6372	Camel_WSON_frW26_12012015_RE6_01_1451.mgf	11	gi|744546751:gi|744596780
IAQESEIEKPIDSETKM(+15.99)	51.75	1962.95	17	10.2	655.329	42.14	3	4568	Camel_SON_frW14_11302015_RE4_01_1440.mgf	17	gi|744557416	Oxidation (M)	M17:Oxidation (M):1000.00
ALAGKEVAAQVKAPLVLRD	51.72	1948.15	19	6.2	488.047	44.98	175	3664	CamelSON_W1624-5xDil_RB2_01_1986.mgf	2	gi|744546739
SPAPVTAPAAAPVSASSDL	51.72	1707.87	19	9.3	854.949	64.46	3	7133	Camel_SON_frW14_11302015_RE4_01_1440.mgf	2	gi|744596733
AAGVFSNPAVRTAAANAAAGAAENAFRAP	51.6	2713.37	29	-1.5	905.462	61.04	5	6868	Camel_WSON_frW22_12012015_RE5_01_1450.mgf	4	gi|744539790
NVMEDQAQGDYTL	51.59	1482.63	13	9.4	742.329	63.81	3	7061	Camel_SON_frW14_11302015_RE4_01_1440.mgf	3
KHSLPDLPYDYGALEPHIN	51.56	2178.07	19	-2.9	545.524	54.44	5	6108	Camel_WSON_frW22_12012015_RE5_01_1450.mgf	8	gi|744609211
IVRPENGPEQPQASGSASKEAYI	51.52	2427.2	23	3.5	810.078	35.28	10	3920	Camel_WSON_frW30_12012015_RE8_01_1453.mgf	10	gi|744579099
A(+42.01)SGVAVSDGVIKVFND	51.4	1618.82	16	0.3	810.418	69.05	7	7831	Camel_WSON_frW26_12012015_RE6_01_1451.mgf	6	gi|744612088	Acetylation (N-term)	A1:Acetylation (N-term):1000.00
FVTAAQTSGLPSSIR	51.25	1533.82	15	2.7	767.917	44.27	10	4953	Camel_WSON_frW30_12012015_RE8_01_1453.mgf	4	gi|744594132
ADEVSASLAKQGL	50.89	1287.67	13	3.7	644.843	42.54	10	4754	Camel_WSON_frW30_12012015_RE8_01_1453.mgf	6
FKNIVTPRTPPPSQG	50.81	1637.89	15	4.1	819.955	30.99	10	3426	Camel_WSON_frW30_12012015_RE8_01_1453.mgf	15	gi|744616368
PQPDSQPASQPTPSPAVQSEPPSQEDPTPEVL	50.76	3336.56	32	8.7	1113.2	67.82	3	7520	Camel_SON_frW14_11302015_RE4_01_1440.mgf	4	gi|744612641
A(+42.01)TLKEKLIAPVAEEE	50.7	1681.91	15	5.6	841.969	66.04	8	7315	Camel_WSON_frW28_12012015_RE7_01_1446.mgf	7	gi|744590863	Acetylation (N-term)	A1:Acetylation (N-term):1000.00
AGKEVAAQVKAPLVLRD	50.46	1764.03	17	-1.3	442.013	36.18	7	4067	Camel_WSON_frW26_12012015_RE6_01_1451.mgf	4	gi|744546739
AVLLPKKTESHHKAKGK	50.31	1871.11	17	7.5	468.788	16.38	4	1567	Camel_WSON_frW22_12012015_RE5_01_1442.mgf	54	gi|744582530:gi|744564761
VVLAGFGGLNKL	50.27	1186.71	12	0	594.361	60.85	5	6846	Camel_WSON_frW22_12012015_RE5_01_1450.mgf	6	gi|744574438
DLSHGSAQVKAHGKKVGDALTKAADHLD	50.12	2868.48	28	9.6	574.71	45.77	4	4901	Camel_WSON_frW22_12012015_RE5_01_1442.mgf	4	gi|744625365:gi|744597559:gi|744597562
IAEAIPELKASIKKGEEFVKSMK	50.11	2545.42	23	0.9	510.091	41.21	178	3415	CamelSON_W3438-5xDil_RB5_01_1991.mgf	3	gi|744566469
FKNIVTPRTPPPSQ	50	1580.87	14	4.2	791.444	32.24	10	3571	Camel_WSON_frW30_12012015_RE8_01_1453.mgf	28	gi|744616368
FLGGSIVKGGPVQVL	49.97	1469.86	15	0.6	735.938	60.85	5	6848	Camel_WSON_frW22_12012015_RE5_01_1450.mgf	2	gi|744614293
TTVVADTGDF	49.73	1024.47	10	9.7	1025.49	56.5	3	6218	Camel_SON_frW14_11302015_RE4_01_1440.mgf	3	gi|744621439:gi|744608740
SK(+42.01)HHSDAGTAFIQTQQLHAAMADTF	49.63	2754.28	25	1	919.102	53.49	5	5998	Camel_WSON_frW22_12012015_RE5_01_1450.mgf	2	gi|744558491:gi|744558494	Acetylation (K)	K2:Acetylation (K):1000.00
EIGDEENSAKFPI(-.98)	49.52	1446.7	13	1.2	724.358	44.56	10	4985	Camel_WSON_frW30_12012015_RE8_01_1453.mgf	3	gi|744594368	Amidation	I13:Amidation:1000.00
ILKPGVVHVIDTD	49.51	1404.8	13	1.4	703.407	40.57	7	4572	Camel_WSON_frW26_12012015_RE6_01_1451.mgf	3	gi|744538988:gi|744538991
FEAAPEVTAAPKPDAAPSIDL	49.49	2109.06	21	6.5	1055.55	72.4	8	8047	Camel_WSON_frW28_12012015_RE7_01_1446.mgf	5	gi|744565077:gi|744565071:gi|744565074:gi|744565065:gi|744565062:gi|744565068
AFVAPSPATTASPAKVDSSGVIDL	49.45	2300.19	24	2.1	1151.1	59.86	7	6780	Camel_WSON_frW26_12012015_RE6_01_1451.mgf	8	gi|744565077:gi|744565071:gi|744565074:gi|744565065:gi|744565062:gi|744565068
A(+42.01)KEGVEKAEETEQM(+15.99)	49.38	1635.73	14	9.3	818.88	37.34	3	4018	Camel_SON_frW14_11302015_RE4_01_1440.mgf	2	gi|744574438	Acetylation (N-term); Oxidation (M)	A1:Acetylation (N-term):1000.00;M14:Oxidation (M):1000.00
EFEDGSVLKQF	49.35	1297.62	11	0.8	649.817	53.57	7	6060	Camel_WSON_frW26_12012015_RE6_01_1451.mgf	3	gi|744565469
A(+42.01)SGVAVSDGVIKVF	49.29	1389.75	14	2.1	695.884	70.7	7	8022	Camel_WSON_frW26_12012015_RE6_01_1451.mgf	8	gi|744612088	Acetylation (N-term)	A1:Acetylation (N-term):1000.00
AAGAVVGGLGGY	49.27	990.513	12	10.1	991.531	61.1	3	6750	Camel_SON_frW14_11302015_RE4_01_1440.mgf	2	gi|744544337
IKRAEVNGLAAQGKYEGGGEDGGAAAQSL	49.22	2816.41	29	7.3	939.816	47.45	8	5166	Camel_WSON_frW28_12012015_RE7_01_1446.mgf	5	gi|744561257:gi|744561254
LPSALSALSDL	49.15	1085.6	11	2.4	1086.61	75.56	5	8530	Camel_WSON_frW22_12012015_RE5_01_1450.mgf	4	gi|744625365:gi|744597559:gi|744597562
PGGLLLGDEAPNFEA	49.01	1498.73	15	1.6	750.374	68	7	7710	Camel_WSON_frW26_12012015_RE6_01_1451.mgf	4	gi|744577912
SGQAAGRPLVASVGLNVPASVRF	49	2252.24	23	-2.6	751.752	59.04	5	6640	Camel_WSON_frW22_12012015_RE5_01_1450.mgf	3	gi|744537394
APIKVGDAIPSVVVF	48.97	1510.88	15	0.4	756.446	67.74	5	7641	Camel_WSON_frW22_12012015_RE5_01_1450.mgf	6	gi|744608504
S(+42.01)ELEKAM(+15.99)VAL	48.96	1147.58	10	2.7	574.799	62.76	175	5156	CamelSON_W1624-5xDil_RB2_01_1986.mgf	2	gi|744570060	Acetylation (N-term); Oxidation (M)	S1:Acetylation (N-term):1000.00;M7:Oxidation (M):1000.00
AEAAAAPAPVAGPGQMSFT	48.92	1742.83	19	8.5	872.43	67.72	3	7507	Camel_SON_frW14_11302015_RE4_01_1440.mgf	3	gi|744617158
S(+42.01)QAEFEKAAEEVKHLKTKPADDE	48.65	2641.29	23	9.6	661.335	60.73	4	6617	Camel_WSON_frW22_12012015_RE5_01_1442.mgf	2	gi|744539667	Acetylation (N-term)	S1:Acetylation (N-term):1000.00
LVTVAAHHPGDFTPSVH	48.61	1783.9	17	2	892.959	35.32	7	3968	Camel_WSON_frW26_12012015_RE6_01_1451.mgf	12	gi|744625365:gi|744597559:gi|744597562
ASGGGVPTDEEQSTGLEREVL	48.58	2130.01	21	3.9	1066.02	48.59	10	5447	Camel_WSON_frW30_12012015_RE8_01_1453.mgf	12	gi|744541155
MTTVHAITATQKTVD	48.54	1615.82	15	1.4	808.92	30.32	10	3347	Camel_WSON_frW30_12012015_RE8_01_1453.mgf	7	gi|744596891
KVLPGVDALSNV	48.53	1210.69	12	0.1	606.353	51.42	7	5814	Camel_WSON_frW26_12012015_RE6_01_1451.mgf	6	gi|744587528
VVESTGVF	48.52	836.428	8	10.3	837.444	54.61	3	6005	Camel_SON_frW14_11302015_RE4_01_1440.mgf	5	gi|744596891
KQVHPDTGISSKAM(+15.99)GIMNS	48.39	2015.98	19	1.4	673	30.93	7	3460	Camel_WSON_frW26_12012015_RE6_01_1451.mgf	4	gi|744548666:gi|744614112:gi|744564781:gi|744564773:gi|744564847	Oxidation (M)	M14:Oxidation (M):13.38
EGKVLPGVDALSNV	48.29	1396.76	14	0.4	699.386	53.19	7	6016	Camel_WSON_frW26_12012015_RE6_01_1451.mgf	10	gi|744587528
LSEPNQTENDALEPEDLSQAAEQDEMRL	48.28	3171.41	28	8.4	1058.15	79.66	6	8841	Camel_WSON_frW26_12012015_RE6_01_1444.mgf	4	gi|744553071
YVAQFEASALGKQL	48.18	1523.8	14	-1.9	762.905	54.6	7	6181	Camel_WSON_frW26_12012015_RE6_01_1451.mgf	1	gi|744568500
VHLSGDEKNAVHGL	48.17	1474.75	14	2.6	738.386	29.21	7	3261	Camel_WSON_frW26_12012015_RE6_01_1451.mgf	15	gi|744596074
SK(+42.01)HHSDAGTAFIQTQQLHAAM(+15.99)ADTF	48.1	2770.28	25	1.5	924.434	45.97	5	5135	Camel_WSON_frW22_12012015_RE5_01_1450.mgf	2	gi|744558491:gi|744558494	Acetylation (K); Oxidation (M)	K2:Acetylation (K):1000.00;M21:Oxidation (M):1000.00
TDELYPAEPEAEATEGEIL(-.98)	48.05	2074.96	19	3.9	1038.49	65.98	10	7442	Camel_WSON_frW30_12012015_RE8_01_1453.mgf	12	gi|744592905	Amidation	L19:Amidation:1000.00
GKVTIAQGGVLPNIQA	47.9	1564.89	16	4.8	783.458	65.46	8	7245	Camel_WSON_frW28_12012015_RE7_01_1446.mgf	2	gi|744548728:gi|744591008:gi|744614114
FVANHAY	47.86	820.387	7	10.3	821.403	30.92	3	3282	Camel_SON_frW14_11302015_RE4_01_1440.mgf	6	gi|744561257:gi|744561254
PYNMLAPKATSGTKED	47.84	1721.83	16	3.1	574.952	30.72	10	3397	Camel_WSON_frW30_12012015_RE8_01_1453.mgf	4	gi|744541155
VLSSKDKTNVKTAFGKIGGHAAEYGAEALERM	47.72	3377.74	32	0.7	676.556	32.95	178	2722	CamelSON_W3438-5xDil_RB5_01_1991.mgf	7	gi|744625365:gi|744597559:gi|744597562
FEAAPEVTAAPKPD	47.68	1441.71	14	8.5	721.868	47.8	3	5219	Camel_SON_frW14_11302015_RE4_01_1440.mgf	2	gi|744565077:gi|744565071:gi|744565074:gi|744565065:gi|744565062:gi|744565068
MIREADIDGDGQVN	47.64	1531.69	14	10.1	766.862	43.87	3	4767	Camel_SON_frW14_11302015_RE4_01_1440.mgf	2	gi|744616901
PIKVGDAIPSVVVF	47.63	1439.84	14	0.2	720.927	67.48	5	7611	Camel_WSON_frW22_12012015_RE5_01_1450.mgf	4	gi|744608504
DLSHGSAQVKAHGKKVGD	47.61	1832.95	18	2.8	459.246	14.89	10	1574	Camel_WSON_frW30_12012015_RE8_01_1453.mgf	8	gi|744625365:gi|744597559:gi|744597562
AVRLAALNGKGLGEISTASEF	47.57	2103.13	21	0.1	702.052	56.83	5	6384	Camel_WSON_frW22_12012015_RE5_01_1450.mgf	5	gi|744574201:gi|744574198:gi|744574194:gi|744574191:gi|744574204
VLLPKKTESHKAKSK	47.41	1693.03	15	1.3	424.264	11.67	5	1201	Camel_WSON_frW22_12012015_RE5_01_1450.mgf	2	gi|744614114
ATSFAQLHLGDVKN	47.28	1499.77	14	-2.1	750.892	42.22	7	4765	Camel_WSON_frW26_12012015_RE6_01_1451.mgf	1	gi|744595195
DTGILDSLGRF	47.22	1192.61	11	0.8	597.312	67.01	5	7556	Camel_WSON_frW22_12012015_RE5_01_1450.mgf	7	gi|744616368
TADSHPSYHTDGFN	47.13	1547.63	14	10.1	516.888	32.16	3	3424	Camel_SON_frW14_11302015_RE4_01_1440.mgf	3	gi|744614767
SANVM(+15.99)VDGKPVNLGL	47.11	1528.79	15	-1.5	765.402	50.96	7	5762	Camel_WSON_frW26_12012015_RE6_01_1451.mgf	8	gi|744600952	Oxidation (M)	M5:Oxidation (M):1000.00
A(+42.01)DQLTEEQIAEFKEA	47.07	1762.83	15	2.8	882.423	63.37	10	7141	Camel_WSON_frW30_12012015_RE8_01_1453.mgf	9	gi|744616901	Acetylation (N-term)	A1:Acetylation (N-term):1000.00
GRPQDENPVVQF	46.98	1384.67	12	5	693.347	43.89	10	4909	Camel_WSON_frW30_12012015_RE8_01_1453.mgf	17	gi|744616368
S(+42.01)DKPDMAEIEKF	46.98	1450.66	12	5.8	726.344	65.08	8	7200	Camel_WSON_frW28_12012015_RE7_01_1446.mgf	3	gi|744616938	Acetylation (N-term)	S1:Acetylation (N-term):1000.00
A(+42.01)SSDIQVKELEKRASGQAFEL	46.92	2347.2	21	5.8	783.412	65.13	175	5356	CamelSON_W1624-5xDil_RB2_01_1986.mgf	4	gi|744605420:gi|744605417	Acetylation (N-term)	A1:Acetylation (N-term):1000.00
YQGAGGPGAGGFGAQAPKGGSGSGPTIEE	46.91	2561.18	29	9.3	854.741	52.57	3	5769	Camel_SON_frW14_11302015_RE4_01_1440.mgf	1	gi|744559016
KQVHPDTGISSKAMGIM(+15.99)NS	46.88	2015.98	19	2.1	673.001	29.11	7	3250	Camel_WSON_frW26_12012015_RE6_01_1451.mgf	2	gi|744548666:gi|744614112:gi|744564781:gi|744564773:gi|744564847	Oxidation (M)	M17:Oxidation (M):29.32
DLSHGSAQVKAHGKKVGDALTKAADHLDD	46.85	2983.51	29	0.6	597.71	36.19	5	4010	Camel_WSON_frW22_12012015_RE5_01_1450.mgf	1	gi|744625365:gi|744597559:gi|744597562
SPTHAKSAHV	46.75	1033.53	10	7.8	517.777	11.53	3	1060	Camel_SON_frW14_11302015_RE4_01_1440.mgf	1	gi|744553586
YYSS(+79.97)GSSSPTHAKSAHV	46.74	1844.77	17	9.8	615.938	27.56	3	2898	Camel_SON_frW14_11302015_RE4_01_1440.mgf	3	gi|744553586	Phosphorylation (STY)	S4:Phosphorylation (STY):0.00
S(+42.01)DKPDM(+15.99)AEIEKF	46.73	1466.66	12	6.3	734.342	52.04	8	5693	Camel_WSON_frW28_12012015_RE7_01_1446.mgf	2	gi|744616938	Acetylation (N-term); Oxidation (M)	S1:Acetylation (N-term):1000.00;M6:Oxidation (M):1000.00
LGKVTIAQGGVLPNIQA	46.64	1677.98	17	1.3	839.997	56.1	7	6350	Camel_WSON_frW26_12012015_RE6_01_1451.mgf	10	gi|744548728:gi|744591008:gi|744614114
VIKYLPGPLQDM(+15.99)	46.61	1388.74	12	-2.3	695.374	50.92	5	5702	Camel_WSON_frW22_12012015_RE5_01_1450.mgf	6	gi|744605869	Oxidation (M)	M12:Oxidation (M):1000.00
VLKYLPGPLQDM(+15.99)	46.61	1388.74	12	-2.3	695.374	50.92	5	5702	Camel_WSON_frW22_12012015_RE5_01_1450.mgf	6		Oxidation (M)	M12:Oxidation (M):1000.00
AALPGQPVKAPVM(+15.99)L	46.59	1406.8	14	-1.4	704.404	49.19	7	5559	Camel_WSON_frW26_12012015_RE6_01_1451.mgf	4	gi|744573427	Oxidation (M)	M13:Oxidation (M):1000.00
FLGFPTTKTYFPHFD	46.59	1816.88	15	3.6	606.637	50.88	178	4229	CamelSON_W3438-5xDil_RB5_01_1991.mgf	1	gi|744625365:gi|744597559:gi|744597562
DGHHAARTTHYGSLPQKSQHGRPQDENPVVQF	46.54	3593.73	32	4.4	899.443	30.73	5	3385	Camel_WSON_frW22_12012015_RE5_01_1450.mgf	1	gi|744616368
LLKVNQIGSVTESL	46.53	1499.86	14	-0.4	750.935	56.11	7	6352	Camel_WSON_frW26_12012015_RE6_01_1451.mgf	3	gi|744546751
LLKVNQIGSVTESI	46.53	1499.86	14	-0.4	750.935	56.11	7	6352	Camel_WSON_frW26_12012015_RE6_01_1451.mgf	3
FKNIVTPRTPPPSQGKGRG	46.5	2036.13	19	0.3	510.039	23.38	7	2590	Camel_WSON_frW26_12012015_RE6_01_1451.mgf	12	gi|744616368
TVAAHHPGDFTPSVHASLDKF	46.44	2233.09	21	7.5	559.284	51.4	4	5545	Camel_WSON_frW22_12012015_RE5_01_1442.mgf	5	gi|744625365:gi|744597559:gi|744597562
FKTLVSPSKAETKKD	46.32	1677.93	15	1.5	560.318	20.51	7	2260	Camel_WSON_frW26_12012015_RE6_01_1451.mgf	14	gi|744599126
A(+42.01)DSENQGPAEPSQAAAAAAEAAAAAEEVM(+15.99)	46.15	2785.2	29	1	929.408	76.72	7	8710	Camel_WSON_frW26_12012015_RE6_01_1451.mgf	8	gi|744573603	Acetylation (N-term); Oxidation (M)	A1:Acetylation (N-term):1000.00;M29:Oxidation (M):1000.00
VIILNHPGQISAGYSPVID	46.12	1992.07	19	0.9	997.042	57.78	7	6542	Camel_WSON_frW26_12012015_RE6_01_1451.mgf	4	gi|744614816
ALEPEDLSQAAEQDEMRL	46.09	2043.94	18	2	1022.98	60.27	7	6828	Camel_WSON_frW26_12012015_RE6_01_1451.mgf	3	gi|744553071
S(+42.01)QHGRPQDENPVVQF	46.08	1778.83	15	4.5	890.428	43.5	10	4864	Camel_WSON_frW30_12012015_RE8_01_1453.mgf	6	gi|744616368	Acetylation (N-term)	S1:Acetylation (N-term):1000.00
DTVIKYLPGPLQDM(+15.99)	46.07	1604.81	14	1.3	803.414	60.37	5	6791	Camel_WSON_frW22_12012015_RE5_01_1450.mgf	9	gi|744605869	Oxidation (M)	M14:Oxidation (M):1000.00
DTVLKYLPGPLQDM(+15.99)	46.07	1604.81	14	1.3	803.414	60.37	5	6791	Camel_WSON_frW22_12012015_RE5_01_1450.mgf	9		Oxidation (M)	M14:Oxidation (M):1000.00
GHAAEYGAEALERM	46.03	1503.68	14	5.6	752.85	41.34	7	4660	Camel_WSON_frW26_12012015_RE6_01_1451.mgf	4	gi|744625365:gi|744597559:gi|744597562
IREADIDGDGQVNYEEF	46.02	1968.87	17	2.8	985.445	51.85	10	5822	Camel_WSON_frW30_12012015_RE8_01_1453.mgf	4	gi|744616901
LSEPNQTENDALEPEDLSQAAEQDEM(+15.99)RL	45.99	3187.41	28	7.9	1063.49	75.25	6	8335	Camel_WSON_frW26_12012015_RE6_01_1444.mgf	6	gi|744553071	Oxidation (M)	M26:Oxidation (M):1000.00
LANVSTVLTSKYR	45.95	1450.81	13	0.5	726.415	40.37	7	4547	Camel_WSON_frW26_12012015_RE6_01_1451.mgf	42	gi|744625365:gi|744597559:gi|744597562
GDDPALSLRSGTNQGD	45.88	1601.73	16	9.4	801.879	43.5	3	4728	Camel_SON_frW14_11302015_RE4_01_1440.mgf	2	gi|744540498
SQHGRPQDENPVVQF	45.73	1736.82	15	6	869.424	46.11	8	5011	Camel_WSON_frW28_12012015_RE7_01_1446.mgf	5	gi|744616368
VEVKSEEVDAALHTVDL	45.68	1852.94	17	7.2	618.659	70.49	4	7734	Camel_WSON_frW22_12012015_RE5_01_1442.mgf	2	gi|744599126
FIKRAEVNGLAAQGKYEGGGEDGGAAAQSL	45.64	2963.47	30	0.5	988.832	40.75	7	4591	Camel_WSON_frW26_12012015_RE6_01_1451.mgf	3	gi|744561257:gi|744561254
RFYYSSGSSSPTHAKSAHV	45.59	2067.98	19	0.8	518.002	23.38	7	2589	Camel_WSON_frW26_12012015_RE6_01_1451.mgf	4	gi|744553586
LGRVTIAQGGVLPNIQA	45.58	1705.98	17	1.6	854	56.83	7	6434	Camel_WSON_frW26_12012015_RE6_01_1451.mgf	6	gi|744582530:gi|744564761
FAGSLTSDDEGEGYSKEAPE	45.55	2087.88	20	10.1	1044.96	50.46	3	5525	Camel_SON_frW14_11302015_RE4_01_1440.mgf	2	gi|744592905
LFDKHTLGSSDNES	45.51	1548.71	14	2.4	775.362	28.51	10	3139	Camel_WSON_frW30_12012015_RE8_01_1453.mgf	2	gi|744573281
IGDAAKNQLTSNPENTVF	45.45	1917.94	18	2.7	959.981	48.24	10	5410	Camel_WSON_frW30_12012015_RE8_01_1453.mgf	3	gi|744577330
FKNIVTPRTPPPS	45.4	1452.81	13	4	727.415	31.84	10	3523	Camel_WSON_frW30_12012015_RE8_01_1453.mgf	15	gi|744616368
IVDQKLPGLLGNFPGPYEEE	45.4	2214.12	20	8.6	1108.08	85.75	4	9480	Camel_WSON_frW22_12012015_RE5_01_1442.mgf	4	gi|744611361
TLSKIFKLGGRD	45.38	1333.77	12	-0.6	445.598	36.57	5	4052	Camel_WSON_frW22_12012015_RE5_01_1450.mgf	4	gi|744616368
KYLPGPLQDM	45.26	1160.59	10	0	581.302	51.33	7	5804	Camel_WSON_frW26_12012015_RE6_01_1451.mgf	8	gi|744605869
ASK(+42.01)GLKDLKQQVEGATQEA	45.14	2042.06	19	-0.3	681.695	47.29	7	5344	Camel_WSON_frW26_12012015_RE6_01_1451.mgf	11	gi|744604331	Acetylation (K)	K3:Acetylation (K):14.84
TNEIVEEQYTPQSL	45.13	1649.78	14	8.3	825.903	67.72	3	7506	Camel_SON_frW14_11302015_RE4_01_1440.mgf	3	gi|744561636
PLPSKETIEQEKQAGES	45.1	1869.93	17	10.5	624.324	36.76	3	3952	Camel_SON_frW14_11302015_RE4_01_1440.mgf	4	gi|744616938
GYSNRVVDL	44.91	1021.52	9	3.7	511.769	38.13	10	4248	Camel_WSON_frW30_12012015_RE8_01_1453.mgf	4	gi|744596891
VLSSKDKTNVKTAFGKIGGHAAEYGAEALERMF	44.86	3524.81	33	6.4	882.215	43.31	178	3591	CamelSON_W3438-5xDil_RB5_01_1991.mgf	2	gi|744625365:gi|744597559:gi|744597562
AVLLPKKTESQKAKSK	44.62	1755.06	16	0.8	439.773	13.45	7	1449	Camel_WSON_frW26_12012015_RE6_01_1451.mgf	14	gi|744591008
VTVAAHHPGDFTPSVHASLDK	44.59	2185.09	21	-0.8	438.025	33.79	7	3790	Camel_WSON_frW26_12012015_RE6_01_1451.mgf	12	gi|744625365:gi|744597559:gi|744597562
PGELAKHAVSEGTKA	44.52	1493.78	15	2.7	498.937	21.05	10	2279	Camel_WSON_frW30_12012015_RE8_01_1453.mgf	2	gi|744548728:gi|744548666:gi|744614112:gi|744564781:gi|744564773:gi|744564847
AVKQTTAAAAATF	44.37	1249.67	13	7.3	625.845	40.33	3	4363	Camel_SON_frW14_11302015_RE4_01_1440.mgf	1	gi|744613006
ESVFQELGKLTGPNNQ	44.36	1759.87	16	1.2	880.945	63.23	5	7121	Camel_WSON_frW22_12012015_RE5_01_1450.mgf	3	gi|744561636
VAAHHPGDFTPSVHASLDK	44.31	1984.98	19	9.8	662.672	38.29	6	4103	Camel_WSON_frW26_12012015_RE6_01_1444.mgf	13	gi|744625365:gi|744597559:gi|744597562
VAAHHPGDFTPSVH	44.31	1470.7	14	4	491.243	24.43	10	2670	Camel_WSON_frW30_12012015_RE8_01_1453.mgf	7	gi|744625365:gi|744597559:gi|744597562
HAAEYGAEALERM	44.23	1446.66	13	3.7	483.228	50.71	8	5541	Camel_WSON_frW28_12012015_RE7_01_1446.mgf	2	gi|744625365:gi|744597559:gi|744597562
KQVHPDTGISSKAMGIMNSF	44.23	2147.05	20	-1.6	716.69	50.53	5	5656	Camel_WSON_frW22_12012015_RE5_01_1450.mgf	3	gi|744548666:gi|744614112:gi|744564781:gi|744564773:gi|744564847
YYSSGSS(+79.97)SPTHAKSAHV	44.18	1844.77	17	9.4	615.937	27.08	3	2842	Camel_SON_frW14_11302015_RE4_01_1440.mgf	1	gi|744553586	Phosphorylation (STY)	S7:Phosphorylation (STY):0.00
MVHMASKE	44.15	931.426	8	8.5	466.724	17.76	3	1774	Camel_SON_frW14_11302015_RE4_01_1440.mgf	3	gi|744596891
AALNGKGLGEISTASEF	44.13	1663.84	17	4.9	832.932	66.55	8	7370	Camel_WSON_frW28_12012015_RE7_01_1446.mgf	2	gi|744574201:gi|744574198:gi|744574194:gi|744574191:gi|744574204
FKNIVTPRTPPPSQGKGRGLS	44.11	2236.24	21	1.3	448.257	28.44	7	3173	Camel_WSON_frW26_12012015_RE6_01_1451.mgf	23	gi|744616368
DAEEDAALGESPDLL	44.09	1543.69	15	3.9	772.855	64.43	10	7262	Camel_WSON_frW30_12012015_RE8_01_1453.mgf	5	gi|744592905
ATLADEVSASLAKQGL	44	1572.84	16	-0.6	525.286	67.31	5	7592	Camel_WSON_frW22_12012015_RE5_01_1450.mgf	2
IAQESEIEKPIDSETKM	43.99	1946.95	17	5.6	649.994	49.03	9	5355	Camel_WSON_frW30_12012015_RE8_01_1448.mgf	11	gi|744557416
YVLDDSDGLGREFDGIGAVSGGGATSRL	43.94	2783.34	28	1.1	928.787	62.67	5	7056	Camel_WSON_frW22_12012015_RE5_01_1450.mgf	2	gi|744621294
Q(-17.03)KIVVKVLKAQAQSQKAK	43.93	1977.21	18	0.3	495.31	32.72	5	3610	Camel_WSON_frW22_12012015_RE5_01_1450.mgf	7	gi|744567442:gi|744567439	Pyro-glu from Q	Q1:Pyro-glu from Q:1000.00
SGFTNTM(+15.99)RVVPVP	43.92	1419.72	13	0.9	710.867	44.69	7	5044	Camel_WSON_frW26_12012015_RE6_01_1451.mgf	2	gi|744558491:gi|744558494	Oxidation (M)	M7:Oxidation (M):1000.00
VLSSKDKTNVKTAFGKIGGHAAEYGAEAL	43.92	2961.56	29	10.3	988.203	56.19	4	6095	Camel_WSON_frW22_12012015_RE5_01_1442.mgf	9	gi|744625365:gi|744597559:gi|744597562
GKVLTPTQVKNRPTSIAWDGLDADKL	43.82	2822.53	26	8	706.645	61.28	4	6677	Camel_WSON_frW22_12012015_RE5_01_1442.mgf	2	gi|744619725
VLLPKKTESQKAKSK	43.77	1684.02	15	0.6	422.014	13.53	7	1457	Camel_WSON_frW26_12012015_RE6_01_1451.mgf	22	gi|744591008
FDEEGSKIVKDL	43.66	1378.7	12	-0.5	690.356	42.29	7	4770	Camel_WSON_frW26_12012015_RE6_01_1451.mgf	4	gi|744587528
LLIPASFSPLK	43.46	1184.72	11	-1.2	593.365	62.08	5	6987	Camel_WSON_frW22_12012015_RE5_01_1450.mgf	4	gi|744560476
VRLLLPGELAKHAVSEGTKAVTKYTSSK	43.35	2982.69	28	5.8	597.548	36.19	177	2955	CamelSON_W3236-5xDil_RB4_01_1989.mgf	1	gi|744548666:gi|744614112:gi|744564781:gi|744564773:gi|744564847
RVAPPGLTQIPQIQKTEIAFRPND	43.31	2688.47	24	-2.6	673.123	54.17	5	6079	Camel_WSON_frW22_12012015_RE5_01_1450.mgf	4	gi|744577714
EAAPEVTAAPKPDAAPSIDL	43.21	1961.99	20	2	982.006	52.04	10	5843	Camel_WSON_frW30_12012015_RE8_01_1453.mgf	5	gi|744565077:gi|744565071:gi|744565074:gi|744565065:gi|744565062:gi|744565068
VLSSKDKTNVKTAF	43.21	1536.85	14	7	513.295	32.51	8	3449	Camel_WSON_frW28_12012015_RE7_01_1446.mgf	5	gi|744625365:gi|744597559:gi|744597562
ASK(+42.01)GLKDLKQQVEG	43.08	1541.84	14	3.4	771.931	36.8	10	4095	Camel_WSON_frW30_12012015_RE8_01_1453.mgf	3	gi|744604331	Acetylation (K)	K3:Acetylation (K):44.44
EDAALGESPDLL	43.06	1228.58	12	2.9	1229.59	58.87	10	6627	Camel_WSON_frW30_12012015_RE8_01_1453.mgf	2	gi|744592905
SRLPSGEGPEVSASGVEDL	43.03	1884.91	19	3.4	943.464	48.51	10	5439	Camel_WSON_frW30_12012015_RE8_01_1453.mgf	3	gi|744584814
GSELETAMETL	42.91	1179.53	11	1.8	1180.54	65.09	7	7378	Camel_WSON_frW26_12012015_RE6_01_1451.mgf	3	gi|744540050
PVDFVTADKF	42.84	1137.57	10	0.3	569.793	50.69	7	5733	Camel_WSON_frW26_12012015_RE6_01_1451.mgf	4	gi|744587528
VTADKFDENAKTGQATVASGIPAGWM(+15.99)GL	42.8	2850.39	28	0.6	951.136	57.02	5	6405	Camel_WSON_frW22_12012015_RE5_01_1450.mgf	2	gi|744587528	Oxidation (M)	M26:Oxidation (M):1000.00
APSPTPAVVSSGLNDL	42.77	1523.78	16	4.5	762.902	75.76	9	8405	Camel_WSON_frW30_12012015_RE8_01_1448.mgf	3	gi|744595856:gi|744595859
PFIGKIEEEG	42.68	1117.57	10	3.8	559.792	39.38	10	4391	Camel_WSON_frW30_12012015_RE8_01_1453.mgf	10	gi|744570224
GGGVPTDEEQSTGLEREVL	42.61	1971.94	19	3	986.98	48.61	10	5453	Camel_WSON_frW30_12012015_RE8_01_1453.mgf	3	gi|744541155
ASKPDVSKEATAEQGSNLESAASLEPASEPAPQLD	42.53	3523.68	35	3.6	1175.57	48.99	10	5496	Camel_WSON_frW30_12012015_RE8_01_1453.mgf	4	gi|744612641
AGGVKTVTLIPGDGIGPEISA	42.43	1951.06	21	0.2	976.539	60.25	7	6824	Camel_WSON_frW26_12012015_RE6_01_1451.mgf	3	gi|744575947
TFEEPKFEA	42.42	1096.51	9	2.3	1097.52	42.26	10	4723	Camel_WSON_frW30_12012015_RE8_01_1453.mgf	4	gi|744556853
PADASGTEKAFEPATGRVIAT	42.4	2088.05	21	3.5	697.026	40.53	10	4523	Camel_WSON_frW30_12012015_RE8_01_1453.mgf	2	gi|744577611
PPAPAAQEPKDVLEKKKD	42.37	1960.06	18	4.6	654.365	30.41	8	3208	Camel_WSON_frW28_12012015_RE7_01_1446.mgf	7	gi|744544010
AGVFSNPAVRTAAANAAAGAAENAFRAP	42.31	2642.33	28	11.8	881.795	76.48	4	8422	Camel_WSON_frW22_12012015_RE5_01_1442.mgf	3	gi|744539790
APKAEPEQTEGGEGKPEPPKDAEQEPAAASGPAAGGD	42.26	3569.64	37	9.6	893.426	36.48	3	3921	Camel_SON_frW14_11302015_RE4_01_1440.mgf	1	gi|744570162
S(+42.01)SSGAKDKPELQFPFLQD	42.16	2034.99	18	9.2	1018.51	82.2	4	9074	Camel_WSON_frW22_12012015_RE5_01_1442.mgf	4	gi|744569569	Acetylation (N-term)	S1:Acetylation (N-term):1000.00
FAGSLTSDDEGEGYSKEAPEM(+15.99)	42.13	2234.92	21	11.3	1118.48	50.28	3	5504	Camel_SON_frW14_11302015_RE4_01_1440.mgf	2	gi|744592905	Oxidation (M)	M21:Oxidation (M):1000.00
FSSPHGKDLL	42.09	1099.57	10	1.6	550.791	32.27	7	3615	Camel_WSON_frW26_12012015_RE6_01_1451.mgf	2	gi|744551184
LGRVTIAQGGVLPNIQ	42.08	1634.95	16	1.7	818.482	54.76	7	6196	Camel_WSON_frW26_12012015_RE6_01_1451.mgf	3	gi|744582530:gi|744564761
FILRGLPGSGKSTL	42.03	1444.84	14	-3	482.619	49.01	5	5482	Camel_WSON_frW22_12012015_RE5_01_1450.mgf	4	gi|744569569
GLAPLEGIGRPEQAL	41.99	1519.84	15	0.3	760.925	56.11	7	6351	Camel_WSON_frW26_12012015_RE6_01_1451.mgf	2	gi|744562177
KYLPGPLQDM(+15.99)FKK	41.95	1579.84	13	1.1	527.622	36.64	7	4118	Camel_WSON_frW26_12012015_RE6_01_1451.mgf	6	gi|744605869	Oxidation (M)	M10:Oxidation (M):1000.00
AEDVTAALAKQGL	41.94	1285.69	13	5.4	643.855	61.56	8	6793	Camel_WSON_frW28_12012015_RE7_01_1446.mgf	3	gi|744580546
M(+42.01)(+15.99)DHARHAFLPRHRDTGILDSLGRF	41.89	2875.44	24	5.1	576.098	27.99	177	2273	CamelSON_W3236-5xDil_RB4_01_1989.mgf	2	gi|744616368	Acetylation (N-term); Oxidation (M)	M1:Acetylation (N-term):1000.00;M1:Oxidation (M):1000.00
LGELLSPYYDPSQWKSSHFQ	41.88	2381.13	20	0.8	794.719	61.31	5	6899	Camel_WSON_frW22_12012015_RE5_01_1450.mgf	5	gi|744544301
A(+42.01)DGKPRPAKPANKTPPKSPGD	41.83	2170.15	21	8.8	543.549	21.23	3	2172	Camel_SON_frW14_11302015_RE4_01_1440.mgf	6	gi|744610560	Acetylation (N-term)	A1:Acetylation (N-term):1000.00
LEGKVLPGVDALS	41.8	1296.73	13	6	649.376	62.56	8	6909	Camel_WSON_frW28_12012015_RE7_01_1446.mgf	1	gi|744587528
RFQSAAIGALQEA	41.73	1360.71	13	4.3	681.365	45.13	10	5051	Camel_WSON_frW30_12012015_RE8_01_1453.mgf	8	gi|744618971:gi|744543688
SRFSWGSEGQKPGFGYGG	41.68	1902.86	18	0.6	635.296	45.66	7	5156	Camel_WSON_frW26_12012015_RE6_01_1451.mgf	1	gi|744616368
VAGAAAAGAVVGGLGGY	41.64	1359.71	17	1.6	680.866	57.8	10	6503	Camel_WSON_frW30_12012015_RE8_01_1453.mgf	4	gi|744544337
NKLLGRVTIAQGGVLPNIQA	41.64	2061.21	20	8.9	688.082	71.15	4	7808	Camel_WSON_frW22_12012015_RE5_01_1442.mgf	7	gi|744582530:gi|744564761
NVINGGSHAGNKLAMQEF	41.6	1885.91	18	-0.1	943.962	41.62	7	4691	Camel_WSON_frW26_12012015_RE6_01_1451.mgf	2	gi|744546751:gi|744596780
GEDGGAAAQSLFVANHAY	41.49	1776.81	18	5.8	889.416	64.17	8	7099	Camel_WSON_frW28_12012015_RE7_01_1446.mgf	1	gi|744561257:gi|744561254
KTANQASETFSGFGKKIGLLK	41.47	2224.22	21	-0.1	557.063	46.23	5	5162	Camel_WSON_frW22_12012015_RE5_01_1450.mgf	3	gi|744604331
S(+42.01)QAEFEKAAEEVKHLKTKPADDEM(+15.99)	41.44	2788.32	24	-0.4	698.088	48.17	5	5388	Camel_WSON_frW22_12012015_RE5_01_1450.mgf	5	gi|744539667	Acetylation (N-term); Oxidation (M)	S1:Acetylation (N-term):1000.00;M24:Oxidation (M):1000.00
AHAGEYGAEALERM	41.4	1503.68	14	3.7	502.235	41.44	7	4672	Camel_WSON_frW26_12012015_RE6_01_1451.mgf	4	gi|744625240
Q(-17.03)KVVAGVANALAHRYH	41.32	1715.92	16	10.1	429.992	57.26	4	6217	Camel_WSON_frW22_12012015_RE5_01_1442.mgf	5	gi|744596074	Pyro-glu from Q	Q1:Pyro-glu from Q:1000.00
DTVIKYLPGPLQDM	41.29	1588.82	14	-1.2	795.415	69.91	5	7889	Camel_WSON_frW22_12012015_RE5_01_1450.mgf	1	gi|744605869
DTVLKYLPGPLQDM	41.29	1588.82	14	-1.2	795.415	69.91	5	7889	Camel_WSON_frW22_12012015_RE5_01_1450.mgf	1
PGDFTPSVHASLDKF	41.19	1616.78	15	-1.1	539.934	48.14	7	5439	Camel_WSON_frW26_12012015_RE6_01_1451.mgf	1	gi|744625365:gi|744597559:gi|744597562
AFHDISPQAPTHF	41.18	1466.69	13	2.8	734.356	53.18	8	5825	Camel_WSON_frW28_12012015_RE7_01_1446.mgf	10	gi|744540205
YQTVSRKVALG	41.16	1220.69	11	1.1	611.352	26.14	10	2867	Camel_WSON_frW30_12012015_RE8_01_1453.mgf	2	gi|744570035
FKNIVTPRTPPPSQGK	41.15	1765.98	16	2.8	442.505	26.7	10	2933	Camel_WSON_frW30_12012015_RE8_01_1453.mgf	9	gi|744616368
FKNIVTPRTPPPSQGKGRGL	41.14	2149.21	20	8.8	538.315	38	6	4070	Camel_WSON_frW26_12012015_RE6_01_1444.mgf	11	gi|744616368
DEVSASLAKQGL	41.12	1216.63	12	3.6	609.324	44.75	10	5007	Camel_WSON_frW30_12012015_RE8_01_1453.mgf	6
LGKVTIAQGGVL	41.11	1154.7	12	5.9	578.362	58.14	8	6397	Camel_WSON_frW28_12012015_RE7_01_1446.mgf	2	gi|744548728:gi|744591008:gi|744614114
NVINGGSHAGNKLAM(+15.99)QEF	41.1	1901.91	18	1.3	951.961	35.97	7	4042	Camel_WSON_frW26_12012015_RE6_01_1451.mgf	2	gi|744546751:gi|744596780	Oxidation (M)	M15:Oxidation (M):1000.00
SANVMVDGKPVNLGL	41	1512.8	15	-0.5	757.405	55.44	7	6275	Camel_WSON_frW26_12012015_RE6_01_1451.mgf	4	gi|744600952
TNEIVEEQYTPQSLATL	40.96	1934.95	17	2.6	968.484	65.49	10	7383	Camel_WSON_frW30_12012015_RE8_01_1453.mgf	4	gi|744561636
ILRGLPGSGKSTL	40.94	1297.77	13	-0.5	433.598	36.84	7	4143	Camel_WSON_frW26_12012015_RE6_01_1451.mgf	4	gi|744569569
VM(+15.99)VDGKPVNLGL	40.94	1256.68	12	-2	629.346	49.5	7	5596	Camel_WSON_frW26_12012015_RE6_01_1451.mgf	3	gi|744600952	Oxidation (M)	M2:Oxidation (M):1000.00
AGAVVGGLGGY	40.91	919.476	11	4.5	920.488	59.97	3	6623	Camel_SON_frW14_11302015_RE4_01_1440.mgf	2	gi|744544337
STAPSSVPNQAPQPSNWVQF	40.86	2141.02	20	2.9	1071.52	64.06	10	7221	Camel_WSON_frW30_12012015_RE8_01_1453.mgf	2	gi|744596733
FEEPKFEAVEKPQS	40.83	1663.81	14	5.7	555.614	49.71	9	5433	Camel_WSON_frW30_12012015_RE8_01_1448.mgf	8	gi|744556853
FVTADKF	40.75	826.423	7	3.2	827.432	35.68	10	3970	Camel_WSON_frW30_12012015_RE8_01_1453.mgf	2	gi|744587528
TFEEPKF	40.68	896.428	7	3.3	897.438	41.21	10	4602	Camel_WSON_frW30_12012015_RE8_01_1453.mgf	12	gi|744556853
FKNIVTPR(-.98)	40.68	972.587	8	5.1	487.303	13.56	177	1063	CamelSON_W3236-5xDil_RB4_01_1989.mgf	2	gi|744616368	Amidation	R8:Amidation:1000.00
GHAAEYGAEALERM(+15.99)	40.63	1519.67	14	1.7	760.845	30.56	7	3419	Camel_WSON_frW26_12012015_RE6_01_1451.mgf	7	gi|744625365:gi|744597559:gi|744597562	Oxidation (M)	M14:Oxidation (M):1000.00
ISKLSAKFGGQA	40.62	1205.68	12	5.5	603.849	36.21	9	3881	Camel_WSON_frW30_12012015_RE8_01_1448.mgf	5	gi|744574931
NAAKVPADTE	40.56	1014.5	10	4.1	508.259	15.13	176	1198	CamelSON_W20-3xDil_RB3_01_1987.mgf	2	gi|744596982
IVTIVGLKPETTY	40.5	1432.82	13	-0.7	717.416	54.48	7	6164	Camel_WSON_frW26_12012015_RE6_01_1451.mgf	4	gi|744574201:gi|744574198:gi|744574194:gi|744574191:gi|744574204
GLEESGPPPIPKETVDSF	40.47	1897.93	18	3.9	949.976	68.8	8	7630	Camel_WSON_frW28_12012015_RE7_01_1446.mgf	1	gi|744564054
LEGKVLPGVDA	40.41	1096.61	11	2.6	549.315	39.66	10	4425	Camel_WSON_frW30_12012015_RE8_01_1453.mgf	5	gi|744587528
HGRPQDENPVVQF	40.34	1521.73	13	5	761.877	46.87	8	5099	Camel_WSON_frW28_12012015_RE7_01_1446.mgf	8	gi|744616368
M(+42.01)DHARHAFLPRHRDTGILDSLGRF	40.33	2859.45	24	-0.1	572.896	33.61	178	2777	CamelSON_W3438-5xDil_RB5_01_1991.mgf	5	gi|744616368	Acetylation (N-term)	M1:Acetylation (N-term):1000.00
AFRVPTPNVSVVDL	40.32	1512.83	14	6.3	757.427	80.09	4	8831	Camel_WSON_frW22_12012015_RE5_01_1442.mgf	4	gi|744596891
TAAKSAPSIPKENF	40.32	1459.77	14	3.3	730.893	33.27	10	3688	Camel_WSON_frW30_12012015_RE8_01_1453.mgf	2	gi|744609377
DENPVVQF	40.26	946.44	8	9.5	947.456	72.97	3	8094	Camel_SON_frW14_11302015_RE4_01_1440.mgf	2	gi|744616368
IQTQQLHAAMADTF	40.25	1573.76	14	4.5	787.889	63.49	8	7017	Camel_WSON_frW28_12012015_RE7_01_1446.mgf	3	gi|744558491:gi|744558494
NPLPSKETIEQEKQAGES	40.24	1983.97	18	9.7	662.339	38.3	3	4129	Camel_SON_frW14_11302015_RE4_01_1440.mgf	2	gi|744616938
VDESGYVPGYKHAGTYDQKVQGGK	40.23	2582.24	24	7.8	517.459	39.02	8	4197	Camel_WSON_frW28_12012015_RE7_01_1446.mgf	9	gi|744610560
LRVAPEEHPVL	40.09	1258.7	11	-1	420.575	36.68	7	4127	Camel_WSON_frW26_12012015_RE6_01_1451.mgf	6
APKASEAEEPAAPAKDDKGKEGGEPTKTEAPAAPAAQETKSD	40.06	4175.01	42	2.8	836.013	22.68	10	2466	Camel_WSON_frW30_12012015_RE8_01_1453.mgf	2	gi|744570162
VAVTSTNAAKVF	40.01	1206.66	12	2.4	604.339	39.77	10	4439	Camel_WSON_frW30_12012015_RE8_01_1453.mgf	2	gi|744544653
EDGGAAAQSLFVANHAY	40	1719.79	17	4.5	860.904	64.81	8	7171	Camel_WSON_frW28_12012015_RE7_01_1446.mgf	2	gi|744561257:gi|744561254
YQKVVAGVANAL	39.95	1231.69	12	2.6	616.855	43.02	10	4809	Camel_WSON_frW30_12012015_RE8_01_1453.mgf	1	gi|744596074
Q(-17.03)HGRPQDENPVVQF	39.94	1632.76	14	5.2	817.394	43.88	10	4908	Camel_WSON_frW30_12012015_RE8_01_1453.mgf	6	gi|744616368	Pyro-glu from Q	Q1:Pyro-glu from Q:1000.00
AVQTGIDL	39.9	815.439	8	11.3	816.455	58.01	3	6394	Camel_SON_frW14_11302015_RE4_01_1440.mgf	4	gi|744569569
AKADGIVSKNF	39.89	1148.62	11	3	575.318	28.12	10	3093	Camel_WSON_frW30_12012015_RE8_01_1453.mgf	3	gi|744587916
DTHKSEIAHRFKDLGEDDFKG	39.86	2444.17	21	11.3	489.847	45.28	4	4844	Camel_WSON_frW22_12012015_RE5_01_1442.mgf	3	gi|744540686
VKVGVNGF	39.86	818.465	8	2.4	819.474	37.67	10	4196	Camel_WSON_frW30_12012015_RE8_01_1453.mgf	2	gi|744596891
FISNHAY	39.85	850.397	7	9.5	851.413	34.77	3	3727	Camel_SON_frW14_11302015_RE4_01_1440.mgf	3	gi|744612698
VTVAAHHPGDFTPSVHASLD	39.81	2057	20	0.3	686.673	38.65	7	4350	Camel_WSON_frW26_12012015_RE6_01_1451.mgf	7	gi|744625365:gi|744597559:gi|744597562
PSALSALSDL	39.77	972.513	10	2.6	973.523	66.65	7	7556	Camel_WSON_frW26_12012015_RE6_01_1451.mgf	6	gi|744625365:gi|744597559:gi|744597562
GSKYLASASTMD	39.76	1229.56	12	8.9	615.793	39.87	3	4312	Camel_SON_frW14_11302015_RE4_01_1440.mgf	2	gi|744616368
FREANLAASFGKSINF	39.74	1770.91	16	-0.2	591.309	57.79	5	6495	Camel_WSON_frW22_12012015_RE5_01_1450.mgf	1	gi|744578841
GKIGGHAAEYGAEAL	39.68	1442.72	15	3.1	722.367	33.19	10	3682	Camel_WSON_frW30_12012015_RE8_01_1453.mgf	2	gi|744625365:gi|744597559:gi|744597562
VTPFATAF	39.66	852.438	8	6.1	853.451	75.73	8	8432	Camel_WSON_frW28_12012015_RE7_01_1446.mgf	3	gi|744564054
TLADEVSASLAKQGL	39.65	1501.8	15	10.1	751.914	81.34	4	8975	Camel_WSON_frW22_12012015_RE5_01_1442.mgf	5
NSFGDGLNHLDNL	39.56	1414.65	13	1.5	708.332	54.86	7	6207	Camel_WSON_frW26_12012015_RE6_01_1451.mgf	1	gi|744596074
VKVGVNGFGRIG	39.54	1201.69	12	-1	401.571	38.27	7	4307	Camel_WSON_frW26_12012015_RE6_01_1451.mgf	4	gi|744596891
SPQLATLADE	39.53	1043.51	10	9.2	1044.53	56.81	3	6258	Camel_SON_frW14_11302015_RE4_01_1440.mgf	3
AEYGAEALERM(+15.99)	39.46	1254.56	11	3.5	628.287	33.67	10	3738	Camel_WSON_frW30_12012015_RE8_01_1453.mgf	1	gi|744625365:gi|744597559:gi|744597562	Oxidation (M)	M11:Oxidation (M):1000.00
LMVHMASKE	39.44	1044.51	9	2.2	523.263	24.33	10	2658	Camel_WSON_frW30_12012015_RE8_01_1453.mgf	2	gi|744596891
TFIPDQAF	39.39	937.455	8	3	938.465	59.63	10	6712	Camel_WSON_frW30_12012015_RE8_01_1453.mgf	5	gi|744561334
FVAPSPATTASPAKVDSSGVIDL	39.38	2229.15	23	0.9	1115.58	58.26	7	6597	Camel_WSON_frW26_12012015_RE6_01_1451.mgf	2	gi|744565077:gi|744565071:gi|744565074:gi|744565065:gi|744565062:gi|744565068
PLIDQTFYPNHKEM(+15.99)L	39.38	1860.91	15	14.1	621.319	60.8	4	6623	Camel_WSON_frW22_12012015_RE5_01_1442.mgf	2	gi|744613006	Oxidation (M)	M14:Oxidation (M):1000.00
LVTVAAHHPGDFTPSVHASLD	39.36	2170.08	21	7	543.531	54.59	4	5914	Camel_WSON_frW22_12012015_RE5_01_1442.mgf	3	gi|744625365:gi|744597559:gi|744597562
SALSDLHAHKLRVD	39.35	1560.84	14	2.6	391.218	31.39	5	3457	Camel_WSON_frW22_12012015_RE5_01_1450.mgf	15	gi|744625365:gi|744597559:gi|744597562:gi|744625240
TKAADHLDDLPSAL	39.34	1465.74	14	0.3	733.878	44.49	7	5020	Camel_WSON_frW26_12012015_RE6_01_1451.mgf	3	gi|744625365:gi|744597559:gi|744597562
ARHFGKEFTPDLQAA	39.28	1686.85	15	1.2	844.432	36.83	7	4141	Camel_WSON_frW26_12012015_RE6_01_1451.mgf	4	gi|744596074
IYSHYKQATVGDVNTERPGM(+15.99)L	39.25	2394.16	21	9.6	799.07	45.96	6	4982	Camel_WSON_frW26_12012015_RE6_01_1444.mgf	8	gi|744539667	Oxidation (M)	M20:Oxidation (M):1000.00
ASFQRNQLLQKEPDLRL	39.23	2055.12	17	9.1	514.793	58.77	4	6389	Camel_WSON_frW22_12012015_RE5_01_1442.mgf	1	gi|744561636
LVFHSFGGGTGSGFTS	39.22	1556.73	16	2.7	779.372	52.13	7	5898	Camel_WSON_frW26_12012015_RE6_01_1451.mgf	2	gi|744616080
GRFFGADRGAPKRGSG	39.16	1634.84	16	-1.2	409.716	21	7	2317	Camel_WSON_frW26_12012015_RE6_01_1451.mgf	2	gi|744616368
SGGGVPTDEEQSTGLEREVL	39.14	2058.97	20	4.6	1030.5	48.42	10	5430	Camel_WSON_frW30_12012015_RE8_01_1453.mgf	1	gi|744541155
FKNIVTPRTPPPSQGKGR	39.06	1979.11	18	-1.1	495.783	23.58	7	2614	Camel_WSON_frW26_12012015_RE6_01_1451.mgf	7	gi|744616368
TDELYPAEPEAEATEGEILG	38.96	2132.96	20	3.8	1067.49	65.81	10	7424	Camel_WSON_frW30_12012015_RE8_01_1453.mgf	1	gi|744592905
DVRPQVHPNYRIAA	38.96	1634.86	14	5.3	409.725	41.8	8	4517	Camel_WSON_frW28_12012015_RE7_01_1446.mgf	5	gi|744559122
ETLGKTGKAVSYLGPK	38.93	1647.92	16	4	550.316	38.77	8	4172	Camel_WSON_frW28_12012015_RE7_01_1446.mgf	3	gi|744586136
KELDPVQKL	38.93	1068.62	9	6.8	535.32	38.64	8	4153	Camel_WSON_frW28_12012015_RE7_01_1446.mgf	3	gi|744556853
ETIEQEKQAGES	38.91	1347.62	12	2.2	674.817	17.71	5	1894	Camel_WSON_frW22_12012015_RE5_01_1450.mgf	2	gi|744616938
PAEAPRTLLE	38.85	1095.59	10	3.9	548.806	36.03	10	4006	Camel_WSON_frW30_12012015_RE8_01_1453.mgf	5	gi|744622094
LKMADSGGQPQLTQPGKLTEA	38.81	2169.11	21	3.1	724.046	40.54	10	4526	Camel_WSON_frW30_12012015_RE8_01_1453.mgf	2	gi|744594939
PAAVTSALSPEGVLSIQAAPAPAQAPLPSPPAAAK	38.81	3245.77	35	8.5	1082.94	83.12	6	9237	Camel_WSON_frW26_12012015_RE6_01_1444.mgf	9	gi|744560848
APAKEEPKQADVPAAVTAAAAATTPAAED	38.78	2761.38	29	4.2	921.47	45.32	10	5073	Camel_WSON_frW30_12012015_RE8_01_1453.mgf	1
Q(-17.03)AEWDDYVPKL	38.77	1345.62	11	0.1	673.817	74.94	7	8505	Camel_WSON_frW26_12012015_RE6_01_1451.mgf	8	gi|744619725	Pyro-glu from Q	Q1:Pyro-glu from Q:1000.00
KIQAKLPGVTKKKAE	38.72	1638.02	15	0.5	547.014	18.79	7	2062	Camel_WSON_frW26_12012015_RE6_01_1451.mgf	10	gi|744608414
PAKIEAF	38.66	774.428	7	2.7	775.437	32.61	10	3613	Camel_WSON_frW30_12012015_RE8_01_1453.mgf	3	gi|744587528
TVEAPLPKPATQSAEITIPVTFEARAQLGGPEAGKSEQPGAK	38.64	4271.24	42	7.6	855.263	68.37	4	7489	Camel_WSON_frW22_12012015_RE5_01_1442.mgf	2	gi|744566459
EESGPPPIPKETVDSF	38.64	1727.83	16	5.5	864.925	62.93	9	6950	Camel_WSON_frW30_12012015_RE8_01_1448.mgf	3	gi|744564054
PSKIQLPEDED	38.64	1269.61	11	12.1	635.819	43.86	3	4766	Camel_SON_frW14_11302015_RE4_01_1440.mgf	1	gi|744609866
PGEAARAELLLPEAGGPGPRTD	38.62	2173.11	22	-1.8	725.377	46.7	7	5274	Camel_WSON_frW26_12012015_RE6_01_1451.mgf	2	gi|744588049
ILKPGVVHVID	38.57	1188.72	11	-0.3	397.248	39.12	7	4404	Camel_WSON_frW26_12012015_RE6_01_1451.mgf	7	gi|744538988:gi|744538991
PVISAEKAYHEQL	38.56	1483.77	13	4.4	495.599	46.3	8	5033	Camel_WSON_frW28_12012015_RE7_01_1446.mgf	3	gi|744616080
IYSHYKQATVGDVNTERPG	38.54	2134.04	19	0.4	712.356	28.98	10	3192	Camel_WSON_frW30_12012015_RE8_01_1453.mgf	2	gi|744539667
FRAAVPSGASTGIY	38.33	1395.71	14	5.1	698.868	57.05	9	6277	Camel_WSON_frW30_12012015_RE8_01_1448.mgf	2	gi|744546751:gi|744596780
DEIASGFRQGGASQSDKTPEEL	38.3	2321.08	22	3.4	774.702	41.11	10	4592	Camel_WSON_frW30_12012015_RE8_01_1453.mgf	2	gi|744571262
YVSPEDLEAQLQSDEREATD	38.29	2294.02	20	0.1	765.68	63.21	7	7163	Camel_WSON_frW26_12012015_RE6_01_1451.mgf	4	gi|744614767
FGDLSTAD	38.28	824.355	8	2.8	825.365	40.91	175	3322	CamelSON_W1624-5xDil_RB2_01_1986.mgf	4	gi|744596074
DLILPVPAF	38.17	983.569	9	2.1	984.578	76.05	5	8586	Camel_WSON_frW22_12012015_RE5_01_1450.mgf	2	gi|744596780
SLGRFFGADRGAPKRG	38.16	1690.9	16	1.6	423.733	29.08	5	3193	Camel_WSON_frW22_12012015_RE5_01_1450.mgf	1	gi|744616368
S(+42.01)LSNKLTLDKL	38.09	1272.73	11	7.6	637.376	68.04	6	7510	Camel_WSON_frW26_12012015_RE6_01_1444.mgf	4	gi|744587528	Acetylation (N-term)	S1:Acetylation (N-term):1000.00
IVTPRTPPPSQGKGRGLS	38.05	1847.04	18	3.9	462.769	23.93	10	2609	Camel_WSON_frW30_12012015_RE8_01_1453.mgf	9	gi|744616368
VKATHFQK	38.04	957.54	8	8.9	479.781	13.44	3	1279	Camel_SON_frW14_11302015_RE4_01_1440.mgf	2	gi|744621111
VGLFEDTNL	38.01	1006.5	9	1.7	1007.51	63.97	7	7250	Camel_WSON_frW26_12012015_RE6_01_1451.mgf	1	gi|744548728:gi|744618971:gi|744543688
ALTNGIYPHKLVF	38	1471.82	13	-1.3	736.916	51.49	5	5767	Camel_WSON_frW22_12012015_RE5_01_1450.mgf	1	gi|744611667
DISNNRLESL	37.92	1159.58	10	3	580.801	41.58	10	4644	Camel_WSON_frW30_12012015_RE8_01_1453.mgf	1	gi|744561334
Q(-17.03)VTQPTVGMNFKTPRGAV	37.91	1912.98	18	3.2	957.502	51.46	10	5777	Camel_WSON_frW30_12012015_RE8_01_1453.mgf	1	gi|744584681	Pyro-glu from Q	Q1:Pyro-glu from Q:1000.00
VTVAAHHPGDFTPSVHASL	37.89	1941.97	19	1.1	648.331	39.71	7	4471	Camel_WSON_frW26_12012015_RE6_01_1451.mgf	3	gi|744625365:gi|744597559:gi|744597562
VIKYLPGPLQD	37.89	1241.7	11	-1.2	621.857	51.93	7	5876	Camel_WSON_frW26_12012015_RE6_01_1451.mgf	2	gi|744605869
VLKYLPGPLQD	37.89	1241.7	11	-1.2	621.857	51.93	7	5876	Camel_WSON_frW26_12012015_RE6_01_1451.mgf	2
RVAPEEHPVL	37.86	1145.62	10	4.5	382.882	35.41	8	3786	Camel_WSON_frW28_12012015_RE7_01_1446.mgf	4
PGGLLLGDEAPNF	37.83	1298.65	13	6.9	650.337	85.42	6	9501	Camel_WSON_frW26_12012015_RE6_01_1444.mgf	3	gi|744577912
AAEYGAEALERM(+15.99)	37.82	1325.59	12	3	663.805	34.44	10	3826	Camel_WSON_frW30_12012015_RE8_01_1453.mgf	2	gi|744625365:gi|744597559:gi|744597562	Oxidation (M)	M12:Oxidation (M):1000.00
NSDTHSSTFDAGAGIALNDHFVKL	37.76	2516.19	24	-3.1	630.054	55.12	5	6187	Camel_WSON_frW22_12012015_RE5_01_1450.mgf	2	gi|744596891
FATASVAVPVSTSKPSSDLL	37.76	1976.05	20	0.3	989.031	56.64	7	6411	Camel_WSON_frW26_12012015_RE6_01_1451.mgf	3	gi|744565077:gi|744565071:gi|744565074:gi|744565065:gi|744565062:gi|744565068
GRSAYGGLQTSSYL	37.75	1458.71	14	10	730.37	46.1	10	5162	Camel_WSON_frW30_12012015_RE8_01_1453.mgf	2	gi|744544684
AVEVKSEEVDAALHTVDL	37.73	1923.98	18	6.8	642.338	71.65	4	7866	Camel_WSON_frW22_12012015_RE5_01_1442.mgf	1	gi|744599126
ALEPEDLSQAAEQDEM(+15.99)RL	37.7	2059.94	18	0.4	1030.98	56.05	7	6348	Camel_WSON_frW26_12012015_RE6_01_1451.mgf	2	gi|744553071	Oxidation (M)	M16:Oxidation (M):1000.00
RPQDENPVVQF	37.69	1327.65	11	4.4	664.836	43.72	10	4894	Camel_WSON_frW30_12012015_RE8_01_1453.mgf	7	gi|744616368
LVTVAAHHPGDFTPSVHASLDK(-.98)	37.67	2297.19	22	9.3	575.311	46.72	4	5009	Camel_WSON_frW22_12012015_RE5_01_1442.mgf	1	gi|744625365:gi|744597559:gi|744597562	Amidation	K22:Amidation:1000.00
KVNQIGSVTESL	37.63	1273.69	12	1.2	637.852	41.43	10	4631	Camel_WSON_frW30_12012015_RE8_01_1453.mgf	4	gi|744546751
KVNQIGSVTESI	37.63	1273.69	12	1.2	637.852	41.43	10	4631	Camel_WSON_frW30_12012015_RE8_01_1453.mgf	4
FRVPTPNVS	37.62	1015.54	9	3.9	508.782	42.36	10	4735	Camel_WSON_frW30_12012015_RE8_01_1453.mgf	8	gi|744596891
PVDLSKWSGPLS	37.61	1284.67	12	-1.3	643.342	55.25	7	6253	Camel_WSON_frW26_12012015_RE6_01_1451.mgf	4	gi|744619725
IYSHYKQATVGDVNTERPGM(+15.99)LD	37.57	2509.19	22	1.5	628.306	35.04	7	3938	Camel_WSON_frW26_12012015_RE6_01_1451.mgf	5	gi|744539667	Oxidation (M)	M20:Oxidation (M):1000.00
VTYVPVTTFKNL	37.55	1380.77	12	6.1	691.394	71.31	6	7884	Camel_WSON_frW26_12012015_RE6_01_1444.mgf	4	gi|744600016
TPRTPPPSQGKG	37.55	1221.65	12	6.5	611.835	34.25	8	3652	Camel_WSON_frW28_12012015_RE7_01_1446.mgf	2	gi|744616368
AEKLGGSAVISL	37.51	1143.65	12	6.2	572.836	60.23	8	6639	Camel_WSON_frW28_12012015_RE7_01_1446.mgf	1	gi|744612088
S(+42.01)QAEFEKAAEEVKHLKTKPAD	37.51	2397.22	21	7.8	600.316	60.53	4	6593	Camel_WSON_frW22_12012015_RE5_01_1442.mgf	3	gi|744539667	Acetylation (N-term)	S1:Acetylation (N-term):1000.00
GHHAARTTHYGSLPQKSQHGRPQD	37.43	2665.3	24	-1.5	534.066	18.22	7	1996	Camel_WSON_frW26_12012015_RE6_01_1451.mgf	1	gi|744616368
FKNIVTPRTPPPSQGKG	37.41	1823.01	17	6.3	608.68	34.14	8	3636	Camel_WSON_frW28_12012015_RE7_01_1446.mgf	10	gi|744616368
SKIFKLGGRDSRSGSPMAR	37.41	2049.09	19	9	410.829	34.24	4	3580	Camel_WSON_frW22_12012015_RE5_01_1442.mgf	1	gi|744616368
A(+42.01)TLKEKLIAPVAEEEA	37.4	1752.95	16	1.8	877.484	53.4	7	6042	Camel_WSON_frW26_12012015_RE6_01_1451.mgf	1	gi|744590863	Acetylation (N-term)	A1:Acetylation (N-term):1000.00
FLNQPNPAGAETSEKL	37.34	1714.85	16	3.5	858.437	43.51	10	4866	Camel_WSON_frW30_12012015_RE8_01_1453.mgf	2	gi|744544301
FHPLGADSQV	37.33	1069.52	10	3.5	535.769	36.22	10	4028	Camel_WSON_frW30_12012015_RE8_01_1453.mgf	8	gi|744571262
AQGTLSKIFKLGGRD	37.32	1589.89	15	0.2	530.97	42.79	5	4766	Camel_WSON_frW22_12012015_RE5_01_1450.mgf	13	gi|744616368
LLEGKVLPGVDALSNV	37.29	1622.92	16	-2.3	812.468	62.76	5	7066	Camel_WSON_frW22_12012015_RE5_01_1450.mgf	3	gi|744587528
ATQK(+42.01)RPSQRHGSKYLASASTMDHARHA	37.22	3033.51	27	3.1	607.71	22.16	5	2405	Camel_WSON_frW22_12012015_RE5_01_1450.mgf	4	gi|744616368	Acetylation (K)	K4:Acetylation (K):7.81
NKLLGKVTIAQGGVLPNIQA	37.21	2033.2	20	-0.9	678.74	55.97	5	6283	Camel_WSON_frW22_12012015_RE5_01_1450.mgf	1	gi|744548728:gi|744591008:gi|744614114
FADKVPKTAENF	37.19	1365.69	12	3.4	683.856	35.56	10	3953	Camel_WSON_frW30_12012015_RE8_01_1453.mgf	1	gi|744588011
PTADDSSAAVTEEM(+15.99)PPLEGDDDTSRMEEVD	37.18	3224.31	30	6.4	1075.79	62.02	9	6847	Camel_WSON_frW30_12012015_RE8_01_1448.mgf	3	gi|744614948	Oxidation (M)	M14:Oxidation (M):19.27
VAAHHPGDFTPSVHASLD	37.13	1856.88	18	6.3	619.971	44.59	8	4838	Camel_WSON_frW28_12012015_RE7_01_1446.mgf	3	gi|744625365:gi|744597559:gi|744597562
SKETIEQEKQAGES	37.1	1562.74	14	2	521.922	14.85	5	1569	Camel_WSON_frW22_12012015_RE5_01_1450.mgf	1	gi|744616938
RAAVPSGASTGIY	37.08	1248.65	13	6.6	625.335	43.31	3	4706	Camel_SON_frW14_11302015_RE4_01_1440.mgf	2	gi|744546751:gi|744596780
A(+42.01)SSDIQVKELEKRAS(+79.97)GQAFEL	37.06	2427.17	21	1.3	810.064	60.36	7	6836	Camel_WSON_frW26_12012015_RE6_01_1451.mgf	2	gi|744605420:gi|744605417	Acetylation (N-term); Phosphorylation (STY)	A1:Acetylation (N-term):1000.00;S15:Phosphorylation (STY):39.87
AEYGAEALERM	37.06	1238.56	11	10.1	620.294	44.86	10	5021	Camel_WSON_frW30_12012015_RE8_01_1453.mgf	1	gi|744625365:gi|744597559:gi|744597562
A(+42.01)SGVAVSDGVIKVFNDM	37.04	1749.86	17	1.3	875.939	79.3	5	8947	Camel_WSON_frW22_12012015_RE5_01_1450.mgf	2	gi|744612088	Acetylation (N-term)	A1:Acetylation (N-term):1000.00
IEKPIDSETKM(+15.99)	36.95	1305.65	11	8.4	653.837	23.53	3	2437	Camel_SON_frW14_11302015_RE4_01_1440.mgf	1	gi|744557416	Oxidation (M)	M11:Oxidation (M):1000.00
A(+42.01)SKGLKDLKQQVEGATQEA	36.95	2042.06	19	0.5	1022.04	46.89	7	5295	Camel_WSON_frW26_12012015_RE6_01_1451.mgf	1	gi|744604331	Acetylation (N-term)	A1:Acetylation (N-term):1000.00
FSDYPPLGRF	36.94	1197.58	10	1.5	599.799	55.43	7	6273	Camel_WSON_frW26_12012015_RE6_01_1451.mgf	6	gi|744602356
LVGGASLKPEF	36.92	1116.62	11	6.9	559.32	58.71	8	6463	Camel_WSON_frW28_12012015_RE7_01_1446.mgf	2	gi|744596982
VLSSKDKTNVKTA	36.86	1389.78	13	4.8	464.27	17.29	3	1722	Camel_SON_frW14_11302015_RE4_01_1440.mgf	1	gi|744625365:gi|744597559:gi|744597562
A(+42.01)TLKEKLIAPVAEE	36.83	1552.87	14	3	777.445	64.89	8	7178	Camel_WSON_frW28_12012015_RE7_01_1446.mgf	2	gi|744590863	Acetylation (N-term)	A1:Acetylation (N-term):1000.00
VVSLGVATL	36.83	857.522	9	5.8	858.534	74.87	8	8334	Camel_WSON_frW28_12012015_RE7_01_1446.mgf	2	gi|744569919
WTSDTQGDEAEAGEGGEN	36.76	1851.7	18	7.3	926.866	39.55	1	3758	Camel_SON_frW10_11302015_RE3_01_1438.mgf	3	gi|744569901
VSTVLTSKYR	36.7	1152.65	10	1.7	385.225	26.24	10	2879	Camel_WSON_frW30_12012015_RE8_01_1453.mgf	3	gi|744625365:gi|744597559:gi|744597562
E(-18.01)GKVLPGVDALSNV	36.68	1378.75	14	0.2	690.38	53.59	7	6064	Camel_WSON_frW26_12012015_RE6_01_1451.mgf	2	gi|744587528	Pyro-glu from E	E1:Pyro-glu from E:1000.00
GGAAAQSLFVANHAY	36.68	1475.72	15	5.3	738.869	59.28	8	6530	Camel_WSON_frW28_12012015_RE7_01_1446.mgf	2	gi|744561257:gi|744561254
MQQKLVDKNIFS	36.68	1449.77	12	-1.2	725.889	38.67	7	4354	Camel_WSON_frW26_12012015_RE6_01_1451.mgf	5	gi|744620747
PVDKAGGVSGTHHPRPGHD	36.66	1919.94	19	1.4	480.992	12.97	10	1354	Camel_WSON_frW30_12012015_RE8_01_1453.mgf	1	gi|744609043
FGTPEGEF	36.54	882.376	8	8.6	883.391	59.74	3	6592	Camel_SON_frW14_11302015_RE4_01_1440.mgf	2	gi|744609377
VVEPYNSILTTHTTLEHSD	36.52	2155.04	19	-0.6	719.355	48.71	7	5504	Camel_WSON_frW26_12012015_RE6_01_1451.mgf	2	gi|744616080
LQEASEAYL	36.48	1022.49	9	7.7	1023.51	55.64	3	6122	Camel_SON_frW14_11302015_RE4_01_1440.mgf	1	gi|744618971:gi|744543688
RVAPPGLTQIPQIQKTE	36.47	1875.06	17	5.9	626.03	57.28	8	6298	Camel_WSON_frW28_12012015_RE7_01_1446.mgf	2	gi|744577714
PVVQFFKN	36.44	977.533	8	5	978.546	56.35	8	6191	Camel_WSON_frW28_12012015_RE7_01_1446.mgf	9	gi|744616368
AQLHLGDVKN	36.43	1093.59	10	4	547.803	24.79	10	2709	Camel_WSON_frW30_12012015_RE8_01_1453.mgf	2	gi|744595195
FKNIVTPRTPPP	36.42	1365.78	12	2.8	683.898	33.29	10	3693	Camel_WSON_frW30_12012015_RE8_01_1453.mgf	5	gi|744616368
FKNIVTPRT(+79.97)PPPSQGKGRGLS	36.29	2316.21	21	4.9	580.063	39.24	8	4226	Camel_WSON_frW28_12012015_RE7_01_1446.mgf	2	gi|744616368	Phosphorylation (STY)	T9:Phosphorylation (STY):0.00
PTTPDFLNSL	36.23	1103.55	10	2.3	1104.56	68.88	7	7815	Camel_WSON_frW26_12012015_RE6_01_1451.mgf	1	gi|744544653
VVNTNVPRASVPDGL	36.22	1536.83	15	2.8	769.422	45.71	10	5117	Camel_WSON_frW30_12012015_RE8_01_1453.mgf	3	gi|744586260
VAAHHPGDFTPSVHASLDKFLANVSTVL	36.2	2929.51	28	8.9	733.391	53.1	177	4313	CamelSON_W3236-5xDil_RB4_01_1989.mgf	1	gi|744625365:gi|744597559:gi|744597562
A(+42.01)SSDIQVKELEKRASGQAF	36.09	2105.08	19	7.9	702.705	64.78	6	7137	Camel_WSON_frW26_12012015_RE6_01_1444.mgf	4	gi|744605420:gi|744605417	Acetylation (N-term)	A1:Acetylation (N-term):1000.00
GGEDGGAAAQSLFVANHAY	36.08	1833.83	19	3.2	917.924	51.21	10	5752	Camel_WSON_frW30_12012015_RE8_01_1453.mgf	2	gi|744561257:gi|744561254
DLPSALSA	36.03	772.397	8	14.9	773.415	58.61	3	6464	Camel_SON_frW14_11302015_RE4_01_1440.mgf	2	gi|744625365:gi|744597559:gi|744597562
GTENKSKFGANAIL	35.99	1448.76	14	1.2	725.389	35.61	7	4002	Camel_WSON_frW26_12012015_RE6_01_1451.mgf	2	gi|744546751:gi|744596780
TFEEPKFEAVEKPQ	35.91	1677.83	14	2.9	839.922	39.96	10	4459	Camel_WSON_frW30_12012015_RE8_01_1453.mgf	2	gi|744556853
A(+42.01)SKGLKDLKQQVEG	35.9	1541.84	14	2.8	771.93	36.7	10	4083	Camel_WSON_frW30_12012015_RE8_01_1453.mgf	1	gi|744604331	Acetylation (N-term)	A1:Acetylation (N-term):1000.00
MSKAEKNGVKITL	35.81	1417.8	13	2	473.607	28.73	7	3207	Camel_WSON_frW26_12012015_RE6_01_1451.mgf	2	gi|744587528
LKNSPLVSRLTL	35.81	1339.82	12	12.3	670.925	58.61	4	6374	Camel_WSON_frW22_12012015_RE5_01_1442.mgf	3	gi|744566469
KPELQFPFLQDE	35.79	1489.75	12	-0.5	745.88	65.42	5	7372	Camel_WSON_frW22_12012015_RE5_01_1450.mgf	2	gi|744569569
HAAEYGAEALERM(+15.99)	35.76	1462.65	13	6.7	488.561	37.6	8	4036	Camel_WSON_frW28_12012015_RE7_01_1446.mgf	1	gi|744625365:gi|744597559:gi|744597562	Oxidation (M)	M13:Oxidation (M):1000.00
TVEAPLPKPATQSAE	35.73	1537.8	15	9.8	769.914	43.68	3	4747	Camel_SON_frW14_11302015_RE4_01_1440.mgf	1	gi|744566459
FTVQAAAGTLREVA	35.72	1432.77	14	0	717.391	53.68	7	6073	Camel_WSON_frW26_12012015_RE6_01_1451.mgf	3	gi|744562700
SDLHAHKLRVD	35.69	1289.68	11	8.2	430.906	23.95	6	2461	Camel_WSON_frW26_12012015_RE6_01_1444.mgf	3	gi|744625365:gi|744597559:gi|744597562:gi|744625240
TKTYATAEPFIDAKY	35.68	1717.86	15	-0.1	573.626	45.19	7	5104	Camel_WSON_frW26_12012015_RE6_01_1451.mgf	2	gi|744613006
MEDGLIKQIGEN	35.63	1345.65	12	3.2	673.837	44.28	10	4954	Camel_WSON_frW30_12012015_RE8_01_1453.mgf	2	gi|744544653
ANVSTVLTSKYR	35.62	1337.73	12	2.3	446.918	33.37	10	3701	Camel_WSON_frW30_12012015_RE8_01_1453.mgf	4	gi|744625365:gi|744597559:gi|744597562
PEPAKSAPAPKKGSKKAVTKAQKKD	35.59	2589.5	25	8.2	518.911	14.08	6	1335	Camel_WSON_frW26_12012015_RE6_01_1444.mgf	8	gi|744548666:gi|744614112:gi|744564781:gi|744564773:gi|744564847
AQGTLSKIFKLG	35.57	1261.74	12	8.3	631.882	61.09	4	6657	Camel_WSON_frW22_12012015_RE5_01_1442.mgf	4	gi|744616368
PAYHSSLMDPDTKL	35.57	1573.74	14	0.4	525.589	40.84	7	4602	Camel_WSON_frW26_12012015_RE6_01_1451.mgf	4	gi|744611770
DSLGRFFGADRGAPKRG	35.52	1805.93	17	8.6	452.493	43.25	4	4609	Camel_WSON_frW22_12012015_RE5_01_1442.mgf	1	gi|744616368
FVTSPPLSPD	35.47	1058.53	10	9.3	1059.55	59.76	3	6595	Camel_SON_frW14_11302015_RE4_01_1440.mgf	1	gi|744544653:gi|744550562
YSVAEASKNETGGGEGVEVL	35.42	1994.94	20	2.1	998.481	46.29	10	5184	Camel_WSON_frW30_12012015_RE8_01_1453.mgf	1	gi|744561042
VLSSKDKTNVKTAFGKIGGHAAEY	35.4	2520.33	24	11.3	631.098	44.21	4	4718	Camel_WSON_frW22_12012015_RE5_01_1442.mgf	1	gi|744625365:gi|744597559:gi|744597562
IKASAPESGLLSKV	35.35	1398.81	14	-0.5	700.411	41.43	7	4670	Camel_WSON_frW26_12012015_RE6_01_1451.mgf	5	gi|744540193
LVTVAAHHPGDFTPSVHASLDKFLANVSTVL	35.3	3242.71	31	10.3	811.693	55.2	177	4486	CamelSON_W3236-5xDil_RB4_01_1989.mgf	1	gi|744625365:gi|744597559:gi|744597562
PMFVVNTNVPRASVPD	35.27	1741.88	16	7.1	871.955	68.04	8	7543	Camel_WSON_frW28_12012015_RE7_01_1446.mgf	2	gi|744586260
M(+42.01)DPSGVKVL	35.2	986.511	9	2.3	987.52	57.14	10	6428	Camel_WSON_frW30_12012015_RE8_01_1453.mgf	1	gi|744577118	Acetylation (N-term)	M1:Acetylation (N-term):1000.00
IDVTKGHFET	35.2	1145.57	10	3.5	573.795	31.11	10	3442	Camel_WSON_frW30_12012015_RE8_01_1453.mgf	2	gi|744611361
PVSIGPVGKSK	35.16	1067.63	11	2.7	356.886	22.4	10	2433	Camel_WSON_frW30_12012015_RE8_01_1453.mgf	3	gi|744599126
VREIAQDFKTDL	35.09	1433.75	12	0.4	478.925	42.28	7	4767	Camel_WSON_frW26_12012015_RE6_01_1451.mgf	5	gi|744548728:gi|744618971:gi|744543688
AKVAVLGASGGIGQPLS	35.08	1523.87	17	1.9	762.942	48.04	10	5386	Camel_WSON_frW30_12012015_RE8_01_1453.mgf	1	gi|744566469
AVQTGIDLLE	35.05	1057.57	10	3.2	1058.58	58.67	10	6603	Camel_WSON_frW30_12012015_RE8_01_1453.mgf	2	gi|744569569
GPERTIPITREEKPAVTAAPKK	35.01	2388.35	22	1.5	478.678	25.58	7	2843	Camel_WSON_frW26_12012015_RE6_01_1451.mgf	2	gi|744541658
IREADIDGDGQVNYEE	35	1821.8	16	9.8	911.917	49.14	3	5375	Camel_SON_frW14_11302015_RE4_01_1440.mgf	1	gi|744616901
TAKELAEEKETAF	35	1465.73	13	2.9	733.874	31.57	10	3494	Camel_WSON_frW30_12012015_RE8_01_1453.mgf	1	gi|744609377
LLRFPYVA	34.98	977.57	8	-0.2	489.792	56.35	5	6327	Camel_WSON_frW22_12012015_RE5_01_1450.mgf	3	gi|744573427
STVSSGVQRVLVNL	34.93	1457.82	14	-0.9	729.917	58.75	5	6604	Camel_WSON_frW22_12012015_RE5_01_1450.mgf	2	gi|744570383:gi|744570389
ESLSGQAAGRPLVASVGLNVPASVRF	34.87	2581.4	26	10.9	861.482	78.1	4	8607	Camel_WSON_frW22_12012015_RE5_01_1442.mgf	1	gi|744537394
RIEEELGSKAKFAGRS	34.81	1776.95	16	8.1	445.248	34.66	6	3689	Camel_WSON_frW26_12012015_RE6_01_1444.mgf	1	gi|744546751
IYSHYKQATVGDVNTERPGML	34.76	2378.17	21	0.3	793.731	39.23	7	4418	Camel_WSON_frW26_12012015_RE6_01_1451.mgf	6	gi|744539667
AGFGGLNKL	34.69	875.486	9	5.8	438.753	55.09	8	6045	Camel_WSON_frW28_12012015_RE7_01_1446.mgf	2	gi|744574438
A(+42.01)EPRQEFNVM(+15.99)EDQAQG	34.69	1905.82	16	8.2	953.923	53.25	3	5846	Camel_SON_frW14_11302015_RE4_01_1440.mgf	2		Acetylation (N-term); Oxidation (M)	A1:Acetylation (N-term):1000.00;M10:Oxidation (M):1000.00
VLTDPDAPSRKD	34.66	1312.66	12	8.1	438.565	25.92	3	2710	Camel_SON_frW14_11302015_RE4_01_1440.mgf	1	gi|744619725
FGADRGAPK	34.63	917.472	9	8.2	459.747	17.87	3	1788	Camel_SON_frW14_11302015_RE4_01_1440.mgf	1	gi|744616368
EYGAEALERM(+15.99)	34.63	1183.52	10	2.8	592.768	32.53	10	3607	Camel_WSON_frW30_12012015_RE8_01_1453.mgf	2	gi|744625365:gi|744597559:gi|744597562:gi|744625240	Oxidation (M)	M10:Oxidation (M):1000.00
Q(-17.03)KPGFGYGGRA	34.62	1119.55	11	10	560.786	38.97	3	4205	Camel_SON_frW14_11302015_RE4_01_1440.mgf	1	gi|744616368	Pyro-glu from Q	Q1:Pyro-glu from Q:1000.00
SPQLATLADEVSASLAKQGL	34.62	1998.06	20	1.1	667.029	79.71	5	8997	Camel_WSON_frW22_12012015_RE5_01_1450.mgf	1
PSLQSTAKHVESRKY	34.62	1729.91	15	0.5	433.485	25.11	7	2790	Camel_WSON_frW26_12012015_RE6_01_1451.mgf	2	gi|744619464
YGGRASDYKSAHKGLKGAHD	34.61	2117.04	20	3.2	530.269	15.83	7	1721	Camel_WSON_frW26_12012015_RE6_01_1451.mgf	4	gi|744616368
PSRYITPDQLADL	34.6	1487.76	13	0	744.888	55.72	7	6306	Camel_WSON_frW26_12012015_RE6_01_1451.mgf	2	gi|744546751
FRVPTPNVSVVD	34.57	1328.71	12	4.6	665.365	66.03	8	7311	Camel_WSON_frW28_12012015_RE7_01_1446.mgf	2	gi|744596891
APKASEAEEPAAPAKDDKGKEGGEPTKTEAPAAPAAQETKSDGAPASD	34.51	4673.22	48	2.9	935.654	24.51	10	2676	Camel_WSON_frW30_12012015_RE8_01_1453.mgf	1	gi|744570162
YSANVMVDGKPVNLGL	34.5	1675.86	16	3.9	838.941	74.29	6	8226	Camel_WSON_frW26_12012015_RE6_01_1444.mgf	3	gi|744600952
ELLEGKVLPGVDALSNV	34.5	1751.97	17	8.7	876.998	82.12	4	9066	Camel_WSON_frW22_12012015_RE5_01_1442.mgf	1	gi|744587528
IRNMFPPNLVE	34.49	1328.69	11	-0.1	665.353	56.03	7	6343	Camel_WSON_frW26_12012015_RE6_01_1451.mgf	6	gi|744557416
ALKEEVTKSIQPGSDY	34.47	1763.89	16	3.5	882.957	37.57	10	4185	Camel_WSON_frW30_12012015_RE8_01_1453.mgf	1	gi|744580546
DGTENKSKFGANAIL	34.46	1563.79	15	2	782.903	39.32	7	4426	Camel_WSON_frW26_12012015_RE6_01_1451.mgf	5	gi|744546751:gi|744596780
VIRDAVTYTEHAKRKTVTAM	34.43	2289.23	20	8.3	573.319	38.54	4	4070	Camel_WSON_frW22_12012015_RE5_01_1442.mgf	2	gi|744548728
PVISAEKAYHEQLSVAEITNA	34.38	2269.16	21	-2.5	757.392	51.43	7	5816	Camel_WSON_frW26_12012015_RE6_01_1451.mgf	1	gi|744616080
A(+42.01)FANLRKVL	34.34	1072.64	9	0.5	537.327	60.74	5	6833	Camel_WSON_frW22_12012015_RE5_01_1450.mgf	4	gi|744565808	Acetylation (N-term)	A1:Acetylation (N-term):1000.00
A(+42.01)EPRQEFNVM(+15.99)EDQAQGDYTLLQDHEGD	34.24	3192.36	27	1.9	1065.13	57.14	7	6473	Camel_WSON_frW26_12012015_RE6_01_1451.mgf	1		Acetylation (N-term); Oxidation (M)	A1:Acetylation (N-term):1000.00;M10:Oxidation (M):1000.00
RTLDISNNRLESL	34.23	1529.82	13	-0.2	510.946	43.05	7	4857	Camel_WSON_frW26_12012015_RE6_01_1451.mgf	3	gi|744561334
LEDGLIKQIGENL	34.19	1440.78	13	-1.5	721.397	62.47	5	7033	Camel_WSON_frW22_12012015_RE5_01_1450.mgf	1	gi|744550562
AQGTLSKIF	34.17	963.539	9	8.3	482.781	56.33	6	6168	Camel_WSON_frW26_12012015_RE6_01_1444.mgf	3	gi|744616368
VTYVPVTTF	34.15	1025.54	9	2.5	1026.55	59.92	10	6747	Camel_WSON_frW30_12012015_RE8_01_1453.mgf	2	gi|744600016
KNPLPSKETIEQEKQAGES	34.14	2112.07	19	8.5	705.037	34.11	4	3563	Camel_WSON_frW22_12012015_RE5_01_1442.mgf	2	gi|744616938
IELSSGSVKL	34.14	1031.59	10	7.2	516.804	57.76	8	6353	Camel_WSON_frW28_12012015_RE7_01_1446.mgf	2	gi|744568615:gi|744568612:gi|744568609
VKYGGVEVDEL	34.12	1206.61	11	2.3	604.315	48.78	10	5470	Camel_WSON_frW30_12012015_RE8_01_1453.mgf	2	gi|744619725
DLSQVAAISNDLK	34.1	1372.72	13	5.7	687.371	70.64	8	7848	Camel_WSON_frW28_12012015_RE7_01_1446.mgf	1	gi|744544684
LVTVAAHHPGDFTPSVHA	34.1	1854.94	18	0.3	619.32	37.32	7	4197	Camel_WSON_frW26_12012015_RE6_01_1451.mgf	4	gi|744625365:gi|744597559:gi|744597562
PYNM(+15.99)LAPKATSGTKED	34.08	1737.82	16	2.9	580.284	24.12	10	2632	Camel_WSON_frW30_12012015_RE8_01_1453.mgf	3	gi|744541155	Oxidation (M)	M4:Oxidation (M):1000.00
SKPSSTEAAPSSKETPAATEAPSSTPKAQAPADEVKPAEAPAANSDQTVAVKE	34.08	5231.56	53	4.1	1047.32	43.68	9	4739	Camel_WSON_frW30_12012015_RE8_01_1448.mgf	4	gi|744570162
ILDSLGRF	34.06	919.513	8	0.8	920.521	50.57	7	5717	Camel_WSON_frW26_12012015_RE6_01_1451.mgf	5	gi|744616368
FIYSHYKQATVGDVNTERPGM(+15.99)LD	34.05	2656.26	23	-0.3	886.427	41.64	7	4697	Camel_WSON_frW26_12012015_RE6_01_1451.mgf	2	gi|744539667	Oxidation (M)	M21:Oxidation (M):1000.00
VSASLAKQGL	34.03	972.56	10	9	487.292	39.93	3	4315	Camel_SON_frW14_11302015_RE4_01_1440.mgf	2
NKELDPVQKL	34.02	1182.66	10	5.8	592.341	39.89	8	4296	Camel_WSON_frW28_12012015_RE7_01_1446.mgf	3	gi|744556853
VGVKPVGSDPDFQPELSGAGSRL	34.02	2311.18	23	0.7	771.401	50.37	7	5697	Camel_WSON_frW26_12012015_RE6_01_1451.mgf	3	gi|744615462:gi|744615459
A(+42.01)SSDIQVKEL	34.02	1130.58	10	8.5	566.303	61.7	3	6821	Camel_SON_frW14_11302015_RE4_01_1440.mgf	1	gi|744605420:gi|744605417	Acetylation (N-term)	A1:Acetylation (N-term):1000.00
LRIVAPGKGIL	33.99	1135.74	11	-2	568.878	45	5	5020	Camel_WSON_frW22_12012015_RE5_01_1450.mgf	2	gi|744561257:gi|744561254
M(+15.99)VHMASKE	33.98	947.42	8	7.4	474.721	13.53	3	1291	Camel_SON_frW14_11302015_RE4_01_1440.mgf	3	gi|744596891	Oxidation (M)	M1:Oxidation (M):44.44
SKIFKLGGRDSRSGSPM(+15.99)ARR	33.93	2221.19	20	2.6	556.305	21.08	5	2279	Camel_WSON_frW22_12012015_RE5_01_1450.mgf	1	gi|744616368	Oxidation (M)	M17:Oxidation (M):1000.00
PTIPEEEAKKLFPKGVF	33.92	1929.06	17	2.1	483.274	40.17	178	3328	CamelSON_W3438-5xDil_RB5_01_1991.mgf	1	gi|744577912
PQTTNLL	33.91	785.428	7	9.8	786.443	50.09	3	5482	Camel_SON_frW14_11302015_RE4_01_1440.mgf	2
PQTTNIL	33.91	785.428	7	9.8	786.443	50.09	3	5482	Camel_SON_frW14_11302015_RE4_01_1440.mgf	2
VVAAFRTYATDY	33.9	1375.68	12	8.9	688.852	60.7	8	6694	Camel_WSON_frW28_12012015_RE7_01_1446.mgf	1	gi|744564054
WDDYVPKL	33.88	1034.51	8	2.3	518.262	53.99	7	6108	Camel_WSON_frW26_12012015_RE6_01_1451.mgf	6	gi|744619725
ATLFGPKGVNIGGAGSY	33.87	1607.83	17	8.9	804.93	69.68	6	7698	Camel_WSON_frW26_12012015_RE6_01_1444.mgf	3	gi|744624641
VDLEPTVIDEVRTGTY	33.86	1805.9	16	-0.1	903.96	60.56	7	6860	Camel_WSON_frW26_12012015_RE6_01_1451.mgf	2	gi|744616080
NVMEDQAQGD	33.85	1105.43	10	9.2	1106.45	30.97	2	3159	Camel_SON_frW10_11302015_RE3_01_1439.mgf	2
FEDGSVLKQF	33.85	1168.58	10	-0.1	585.295	50.16	7	5671	Camel_WSON_frW26_12012015_RE6_01_1451.mgf	2	gi|744565469
PVNFKLLSH	33.83	1053.6	9	-1.3	527.805	40.3	7	4541	Camel_WSON_frW26_12012015_RE6_01_1451.mgf	2	gi|744625365:gi|744597559:gi|744597562:gi|744625240
M(+15.99)KVESLPALTDNY	33.82	1495.72	13	0.6	748.869	48.93	7	5532	Camel_WSON_frW26_12012015_RE6_01_1451.mgf	1	gi|744602169	Oxidation (M)	M1:Oxidation (M):1000.00
QT(+79.97)KGTGASGSFKLNK(+42.01)KAATGEAKPK(+42.01)AKKA	33.79	3066.62	29	14.1	614.341	53.06	4	5737	Camel_WSON_frW22_12012015_RE5_01_1442.mgf	1	gi|744548728	Phosphorylation (STY); Acetylation (K)	T2:Phosphorylation (STY):4.05;K15:Acetylation (K):0.00;K25:Acetylation (K):0.00
LADEVSASLAKQGL	33.78	1400.75	14	5	701.386	62.58	8	6912	Camel_WSON_frW28_12012015_RE7_01_1446.mgf	1
VEKTPTPLM(+15.99)AND	33.72	1330.64	12	8.3	666.335	35.83	3	3849	Camel_SON_frW14_11302015_RE4_01_1440.mgf	1	gi|744574438	Oxidation (M)	M9:Oxidation (M):1000.00
LPVGPPKSDDSPNRQYLDEDL	33.66	2354.14	21	7.5	785.726	60.27	6	6619	Camel_WSON_frW26_12012015_RE6_01_1444.mgf	2	gi|744561636
SLPQKSQHGRPQDENPVVQF	33.58	2290.15	20	11	1146.09	43.66	6	4717	Camel_WSON_frW26_12012015_RE6_01_1444.mgf	3	gi|744616368
PTADDSSAAVTEEM(+15.99)PPLEGDDDTSRM(+15.99)EEVD	33.58	3240.31	30	3.6	1081.11	43.61	10	4879	Camel_WSON_frW30_12012015_RE8_01_1453.mgf	1	gi|744614948	Oxidation (M)	M14:Oxidation (M):1000.00;M26:Oxidation (M):1000.00
STKPVLNKLTVY	33.58	1361.79	12	8	681.909	48.95	6	5324	Camel_WSON_frW26_12012015_RE6_01_1444.mgf	5	gi|744611361
FASPTQVF	33.51	895.444	8	-0.6	896.451	55.12	10	6197	Camel_WSON_frW30_12012015_RE8_01_1453.mgf	1	gi|744617158
EEAALPGQPVKAPVML	33.49	1648.89	16	-0.8	825.449	55.73	7	6308	Camel_WSON_frW26_12012015_RE6_01_1451.mgf	3	gi|744573427
AVRLLLPGELAKHAVSEGTKAVTKYTSSK	33.46	3053.72	29	7.6	611.757	36.96	177	3012	CamelSON_W3236-5xDil_RB4_01_1989.mgf	1	gi|744548666:gi|744614112:gi|744564781:gi|744564773:gi|744564847
S(+42.01)EPGDLSQA	33.33	944.409	9	10	945.425	50.77	2	5418	Camel_SON_frW10_11302015_RE3_01_1439.mgf	3	gi|744570368	Acetylation (N-term)	S1:Acetylation (N-term):1000.00
SRFSWGSEGQKPGFGYGGRASD	33.3	2332.06	22	7.7	584.027	50.87	6	5545	Camel_WSON_frW26_12012015_RE6_01_1444.mgf	1	gi|744616368
VRKLPDLEKTGH	33.28	1391.79	12	1	348.955	21.88	7	2421	Camel_WSON_frW26_12012015_RE6_01_1451.mgf	2	gi|744604596
LVGGASLKPEFVD	33.28	1330.71	13	5.2	666.367	61.94	8	6837	Camel_WSON_frW28_12012015_RE7_01_1446.mgf	2	gi|744596982
YSANVM(+15.99)VDGKPVNLGL	33.28	1691.86	16	7.5	846.941	68.82	6	7601	Camel_WSON_frW26_12012015_RE6_01_1444.mgf	3	gi|744600952	Oxidation (M)	M6:Oxidation (M):1000.00
KSQHGRPQDENPVVQF	33.23	1864.92	16	9.2	622.652	40.29	6	4331	Camel_WSON_frW26_12012015_RE6_01_1444.mgf	6	gi|744616368
PELSALEEA	33.23	957.466	9	11.1	958.483	60.15	3	6641	Camel_SON_frW14_11302015_RE4_01_1440.mgf	1	gi|744610560
PEELETAKED	33.21	1159.52	10	5.6	580.773	19.73	176	1584	CamelSON_W20-3xDil_RB3_01_1987.mgf	2	gi|744599126
ISLKQAPLVH	33.21	1104.67	10	4.8	553.343	44.3	8	4803	Camel_WSON_frW28_12012015_RE7_01_1446.mgf	2	gi|744610922:gi|744610919:gi|744610915:gi|744610912
GSELETAM(+15.99)ETL	33.2	1195.53	11	0.3	598.771	47.18	7	5328	Camel_WSON_frW26_12012015_RE6_01_1451.mgf	6	gi|744540050	Oxidation (M)	M8:Oxidation (M):1000.00
LVDSPQLATL	33.18	1055.59	10	2.2	1056.6	56.08	10	6307	Camel_WSON_frW30_12012015_RE8_01_1453.mgf	3
RVIGPGHPIRALVG	33.17	1440.87	14	9.7	481.301	45.18	4	4831	Camel_WSON_frW22_12012015_RE5_01_1442.mgf	2	gi|744606984
GPEQPQASGSASKEAYI	33.11	1718.81	17	11.7	860.423	41.57	3	4505	Camel_SON_frW14_11302015_RE4_01_1440.mgf	2	gi|744579099
MGRGTKF	33.08	795.406	7	3.9	398.712	15.56	10	1651	Camel_WSON_frW30_12012015_RE8_01_1453.mgf	3	gi|744614373
KVAEQVGIDKGDIPDLTQAPSSL	33.08	2380.25	23	0.3	794.424	54.96	7	6220	Camel_WSON_frW26_12012015_RE6_01_1451.mgf	1	gi|744565077:gi|744565071:gi|744565074:gi|744565065:gi|744565062:gi|744565068
PVNFKL	33.05	716.422	6	7.2	717.434	52.7	8	5770	Camel_WSON_frW28_12012015_RE7_01_1446.mgf	12	gi|744625365:gi|744597559:gi|744597562:gi|744625240
S(+42.01)DKPDMAE	33.03	933.375	8	7.9	934.39	30.59	2	3116	Camel_SON_frW10_11302015_RE3_01_1439.mgf	3	gi|744616938	Acetylation (N-term)	S1:Acetylation (N-term):1000.00
MLKGENLGKAIVKA	33.03	1470.86	14	1.6	736.438	32.75	7	3671	Camel_WSON_frW26_12012015_RE6_01_1451.mgf	4	gi|744542522
IGTEEIIKEEEEGRDIEED	33.02	2232.03	19	6.9	745.022	60.04	8	6617	Camel_WSON_frW28_12012015_RE7_01_1446.mgf	1	gi|744551689
LESPQLATL	33	970.534	9	3.3	971.544	54.17	10	6090	Camel_WSON_frW30_12012015_RE8_01_1453.mgf	4	gi|744580546
EAQLQSDEREATDTPVVIQPASATETTQLT	32.99	3228.56	30	1.4	1077.2	53.98	10	6067	Camel_WSON_frW30_12012015_RE8_01_1453.mgf	1	gi|744614767
LAEDVTAALAKQGL	32.98	1398.77	14	-2.6	700.391	56.4	7	6385	Camel_WSON_frW26_12012015_RE6_01_1451.mgf	1	gi|744580546
IYEPHFTYSL	32.95	1268.61	10	0.9	635.312	57.11	7	6466	Camel_WSON_frW26_12012015_RE6_01_1451.mgf	2	gi|744544828:gi|744544813:gi|744544825:gi|744544810:gi|744544816:gi|744544822:gi|744544819:gi|744544835:gi|744544839:gi|744544831
AALGESPDLL	32.95	984.513	10	1.4	985.521	55.7	10	6265	Camel_WSON_frW30_12012015_RE8_01_1453.mgf	2	gi|744592905
ASDPILYRPVA	32.92	1200.65	11	2.9	601.334	43.6	10	4876	Camel_WSON_frW30_12012015_RE8_01_1453.mgf	2	gi|744558491:gi|744558494
A(+42.01)DEIAKAQAARPGGD	32.92	1510.74	15	9	756.383	47.8	3	5220	Camel_SON_frW14_11302015_RE4_01_1440.mgf	2	gi|744540205	Acetylation (N-term)	A1:Acetylation (N-term):1000.00
VDLGFQTD	32.87	893.413	8	10.6	894.43	60.22	3	6647	Camel_SON_frW14_11302015_RE4_01_1440.mgf	1	gi|744559664
A(+42.01)EPRQEFNVM(+15.99)EDQAQG(-.98)	32.84	1904.83	16	9	953.432	51.65	3	5666	Camel_SON_frW14_11302015_RE4_01_1440.mgf	1		Acetylation (N-term); Oxidation (M); Amidation	A1:Acetylation (N-term):1000.00;M10:Oxidation (M):1000.00;G16:Amidation:1000.00
ENPVVQFF	32.82	978.481	8	-0.2	979.488	69.18	7	7849	Camel_WSON_frW26_12012015_RE6_01_1451.mgf	1	gi|744616368
IEDPFDQDD	32.8	1092.42	9	11	1093.44	62.73	3	6935	Camel_SON_frW14_11302015_RE4_01_1440.mgf	1	gi|744546751:gi|744596780
LANVSTVL	32.8	815.475	8	3.6	816.486	50.22	10	5634	Camel_WSON_frW30_12012015_RE8_01_1453.mgf	11	gi|744625365:gi|744597559:gi|744597562
FGADRGAPKRGSGKDGHHAARTTHY	32.73	2649.3	25	6.3	530.871	19.54	4	1908	Camel_WSON_frW22_12012015_RE5_01_1442.mgf	2	gi|744616368
VIRDAVTYTEHAKRKTVTAM(+15.99)	32.71	2305.22	20	2.3	577.314	25.43	5	2776	Camel_WSON_frW22_12012015_RE5_01_1450.mgf	1	gi|744548728	Oxidation (M)	M20:Oxidation (M):1000.00
YVSPEDL	32.71	821.381	7	9.3	822.396	55.63	3	6119	Camel_SON_frW14_11302015_RE4_01_1440.mgf	9	gi|744614767
KYLPGPLQ	32.7	914.523	8	5.5	458.271	39.1	10	4359	Camel_WSON_frW30_12012015_RE8_01_1453.mgf	1	gi|744605869
RIVAPGKGIL	32.67	1022.66	10	10.5	512.343	43.85	6	4740	Camel_WSON_frW26_12012015_RE6_01_1444.mgf	3	gi|744561257:gi|744561254:gi|744612698
FVTPKTTGARVEL	32.61	1417.79	13	-0.1	709.904	39.22	7	4415	Camel_WSON_frW26_12012015_RE6_01_1451.mgf	4	gi|744569569
VGRPEWWMDYQ	32.61	1465.64	11	5.4	733.834	72.11	6	7980	Camel_WSON_frW26_12012015_RE6_01_1444.mgf	1	gi|744592905
S(+42.01)KHHSDAGTAFIQTQQLHAAM(+15.99)ADTF	32.58	2770.28	25	9.9	924.442	58.12	4	6317	Camel_WSON_frW22_12012015_RE5_01_1442.mgf	1	gi|744558491:gi|744558494	Acetylation (N-term); Oxidation (M)	S1:Acetylation (N-term):1000.00;M21:Oxidation (M):1000.00
FVTSPPLSPDPTTPDFL	32.52	1829.91	17	1.9	915.963	74.46	7	8450	Camel_WSON_frW26_12012015_RE6_01_1451.mgf	1	gi|744544653
S(+42.01)SSGAKDKPELQFPFLQDE	32.52	2164.03	19	0	722.351	65.92	5	7433	Camel_WSON_frW22_12012015_RE5_01_1450.mgf	3	gi|744569569	Acetylation (N-term)	S1:Acetylation (N-term):1000.00
YLHNNKF	32.51	934.466	7	3.5	468.242	20.29	10	2193	Camel_WSON_frW30_12012015_RE8_01_1453.mgf	4	gi|744561334
ATQKRPSQRHGSK(+42.01)YLASASTM(+15.99)DHA	32.48	2685.3	24	0.2	672.333	20.32	7	2238	Camel_WSON_frW26_12012015_RE6_01_1451.mgf	3	gi|744616368	Acetylation (K); Oxidation (M)	K13:Acetylation (K):13.05;M21:Oxidation (M):1000.00
LDHASSPNKRFYQ	32.47	1561.76	13	3.7	521.597	21.54	10	2337	Camel_WSON_frW30_12012015_RE8_01_1453.mgf	1	gi|744597913
PALSLRSGTNQGD	32.46	1314.65	13	10.2	658.34	37.63	3	4053	Camel_SON_frW14_11302015_RE4_01_1440.mgf	2	gi|744540498
GVKVERQTFGEAIKQPGITF	32.41	2204.2	20	9.5	735.746	60.98	4	6642	Camel_WSON_frW22_12012015_RE5_01_1442.mgf	2	gi|744620747
AVQTGIDLL	32.39	928.523	9	4.8	929.535	75.25	8	8377	Camel_WSON_frW28_12012015_RE7_01_1446.mgf	3	gi|744569569
RFQSAAIGA	32.37	919.487	9	8.9	460.755	34.93	3	3743	Camel_SON_frW14_11302015_RE4_01_1440.mgf	3	gi|744618971:gi|744543688
VALPPGTEVTL	32.36	1095.62	11	2.4	1096.63	58.88	10	6630	Camel_WSON_frW30_12012015_RE8_01_1453.mgf	1	gi|744545142:gi|744545151:gi|744545145:gi|744545136:gi|744545133:gi|744545130:gi|744545148:gi|744545139
PSKEPEPVVHYEI	32.34	1522.77	13	7	508.6	49.55	8	5407	Camel_WSON_frW28_12012015_RE7_01_1446.mgf	3	gi|744547833
PAYHSSLM(+15.99)DPDTKL	32.33	1589.74	14	1	530.921	34.27	7	3845	Camel_WSON_frW26_12012015_RE6_01_1451.mgf	1	gi|744611770	Oxidation (M)	M8:Oxidation (M):1000.00
A(+42.01)TSASSHLNKGIKQVY	32.29	1744.91	16	2.1	582.645	34.8	10	3864	Camel_WSON_frW30_12012015_RE8_01_1453.mgf	2	gi|744589998	Acetylation (N-term)	A1:Acetylation (N-term):1000.00
AVVGGLGGY	32.29	791.418	9	7.2	792.431	57.68	3	6357	Camel_SON_frW14_11302015_RE4_01_1440.mgf	1	gi|744544337
K(+42.01)(+42.01)EAPVEKQEPPAAPT(+79.97)PPPAKKTPAKAD	32.29	2956.49	27	19.7	592.318	31.35	4	3250	Camel_WSON_frW22_12012015_RE5_01_1442.mgf	1	gi|744621447	Acetylation (K); Acetylation (N-term); Phosphorylation (STY)	K1:Acetylation (K):0.00;K1:Acetylation (N-term):1000.00;T15:Phosphorylation (STY):26.08
SLDKFLANVSTVLTSKYR	32.28	2041.12	18	2.3	681.382	49.57	178	4120	CamelSON_W3438-5xDil_RB5_01_1991.mgf	1	gi|744625365:gi|744597559:gi|744597562
AQKPSQDVPPPASAAAGGPPHPQL	32.26	2317.18	24	1.1	773.402	39.01	10	4350	Camel_WSON_frW30_12012015_RE8_01_1453.mgf	2	gi|744613006
A(+42.01)SGVAVSDGVIKV	32.25	1242.68	13	3.6	622.351	73.05	9	8098	Camel_WSON_frW30_12012015_RE8_01_1448.mgf	1	gi|744612088	Acetylation (N-term)	A1:Acetylation (N-term):1000.00
PERTIPITREEKPAVTAAPKK	32.17	2331.33	21	0.2	467.273	24.43	7	2711	Camel_WSON_frW26_12012015_RE6_01_1451.mgf	3	gi|744541658
A(+42.01)TQKRPSQRHGSKYLASASTMDHARHA	32.13	3033.51	27	9.2	607.714	28.44	4	2913	Camel_WSON_frW22_12012015_RE5_01_1442.mgf	1	gi|744616368	Acetylation (N-term)	A1:Acetylation (N-term):1000.00
S(+42.01)KHHSDAGTAFIQTQQLHAAMADTF	32.11	2754.28	25	9.5	689.584	67.31	4	7368	Camel_WSON_frW22_12012015_RE5_01_1442.mgf	2	gi|744558491:gi|744558494	Acetylation (N-term)	S1:Acetylation (N-term):1000.00
GKTGKAVSYLGPK	32.11	1304.75	13	0.2	435.922	20	10	2159	Camel_WSON_frW30_12012015_RE8_01_1453.mgf	1	gi|744586136
WDDYVPKLYEQLSGK	32.08	1839.9	15	0.5	614.309	60.17	5	6768	Camel_WSON_frW22_12012015_RE5_01_1450.mgf	1	gi|744619725
SIDSVEDHL	32.08	1013.47	9	3.7	1014.48	38.82	10	4328	Camel_WSON_frW30_12012015_RE8_01_1453.mgf	1	gi|744577912
TQALDRQTATQL	32.01	1344.7	12	10.1	673.364	40.9	3	4427	Camel_SON_frW14_11302015_RE4_01_1440.mgf	1	gi|744622717
GKGLSATVTGGQKGRG	32	1472.81	16	8.8	491.947	20.38	3	2077	Camel_SON_frW14_11302015_RE4_01_1440.mgf	1	gi|744614373
PNFTFEEPKFEAVEKPQS	31.99	2123.02	18	0.8	708.682	51.15	7	5784	Camel_WSON_frW26_12012015_RE6_01_1451.mgf	1	gi|744556853
GDGQVNYEEFVQMMTAK	31.98	1945.86	17	3.8	973.938	69.62	5	7859	Camel_WSON_frW22_12012015_RE5_01_1450.mgf	2	gi|744616901
SGPERTIPITREEKPAVTAAPKK	31.98	2475.38	23	2.7	496.085	25.76	7	2864	Camel_WSON_frW26_12012015_RE6_01_1451.mgf	3	gi|744541658
S(+42.01)ELEKAM	31.95	848.395	7	10	849.411	55.92	3	6152	Camel_SON_frW14_11302015_RE4_01_1440.mgf	2	gi|744570060	Acetylation (N-term)	S1:Acetylation (N-term):1000.00
IVTPRTPPPSQGKGRGLSL	31.91	1960.12	19	1.7	491.038	33.97	7	3810	Camel_WSON_frW26_12012015_RE6_01_1451.mgf	6	gi|744616368
IAQESEIEKPID	31.9	1370.69	12	7.6	686.359	43.11	3	4682	Camel_SON_frW14_11302015_RE4_01_1440.mgf	1	gi|744557416
VSVTPKTVTPASSAKTSPAKQQAPPVRNLHQSGF	31.86	3515.88	34	0.9	704.185	33.41	7	3745	Camel_WSON_frW26_12012015_RE6_01_1451.mgf	2	gi|744544653
VGRPEWWM(+15.99)DYQ	31.85	1481.64	11	-0.3	741.827	52.2	7	5903	Camel_WSON_frW26_12012015_RE6_01_1451.mgf	4	gi|744592905	Oxidation (M)	M8:Oxidation (M):1000.00
G(+42.01)SELETAM(+15.99)ETL	31.84	1237.54	11	1	1238.55	65.87	7	7468	Camel_WSON_frW26_12012015_RE6_01_1451.mgf	6	gi|744540050	Acetylation (N-term); Oxidation (M)	G1:Acetylation (N-term):1000.00;M8:Oxidation (M):1000.00
GRDSRSGSPMARR	31.83	1431.71	13	2.4	478.245	10.87	10	1113	Camel_WSON_frW30_12012015_RE8_01_1453.mgf	1	gi|744616368
EAQLQSDEREATDTPVVIQPASATETTQLTADSHPSYHTDGFN	31.81	4657.13	43	8.2	1165.3	65.95	6	7273	Camel_WSON_frW26_12012015_RE6_01_1444.mgf	1	gi|744614767
AELPALDM(+15.99)GGTSDPYVKV	31.8	1877.91	18	2.3	939.963	55.05	7	6229	Camel_WSON_frW26_12012015_RE6_01_1451.mgf	1	gi|744549906:gi|744549903:gi|744549909	Oxidation (M)	M8:Oxidation (M):1000.00
HVAGAAAAGAVVGGLGGY	31.78	1496.77	18	4	749.397	62.66	8	6920	Camel_WSON_frW28_12012015_RE7_01_1446.mgf	1	gi|744544337
YDMNAANVGWNGSTFA	31.76	1716.72	16	3.8	859.371	63.7	10	7182	Camel_WSON_frW30_12012015_RE8_01_1453.mgf	3	gi|744586260
IYSHYKQATVGDVNTERPGMLD	31.76	2493.2	22	8	832.079	49.13	6	5344	Camel_WSON_frW26_12012015_RE6_01_1444.mgf	2	gi|744539667
IVTPRTPPPSQGKG	31.73	1433.8	14	10.2	478.945	26.88	3	2819	Camel_SON_frW14_11302015_RE4_01_1440.mgf	3	gi|744616368
AQEDEADSPGLLTRM(+15.99)QESL	31.72	2104.96	19	2.4	1053.49	46.88	10	5253	Camel_WSON_frW30_12012015_RE8_01_1453.mgf	2	gi|744587181	Oxidation (M)	M15:Oxidation (M):1000.00
A(+42.01)EPRQEFNVM(+15.99)EDQAQGDYTL	31.72	2398.04	20	5.8	800.358	73.93	8	8224	Camel_WSON_frW28_12012015_RE7_01_1446.mgf	1		Acetylation (N-term); Oxidation (M)	A1:Acetylation (N-term):1000.00;M10:Oxidation (M):1000.00
LSEPNQTENDALEPEDLSQAAEQDEM(+15.99)RLELQ	31.71	3557.59	31	2.9	1186.88	65.29	7	7401	Camel_WSON_frW26_12012015_RE6_01_1451.mgf	1	gi|744553071	Oxidation (M)	M26:Oxidation (M):1000.00
FKNIVTPRTPPPSQGK(+42.01)GR(-.98)	31.63	2020.13	18	6.4	506.044	13.43	177	1052	CamelSON_W3236-5xDil_RB4_01_1989.mgf	1	gi|744616368	Acetylation (K); Amidation	K16:Acetylation (K):27.08;R18:Amidation:1000.00
VLSSKDKTNVKTAFG	31.62	1593.87	15	7.2	532.302	33.08	8	3515	Camel_WSON_frW28_12012015_RE7_01_1446.mgf	4	gi|744625365:gi|744597559:gi|744597562
IQIVGDDL	31.61	871.465	8	2.5	872.475	54.15	10	6085	Camel_WSON_frW30_12012015_RE8_01_1453.mgf	3	gi|744596780
SVDFPWAAVDNM(+15.99)	31.53	1366.59	12	-0.5	684.3	69.6	5	7853	Camel_WSON_frW22_12012015_RE5_01_1450.mgf	1	gi|744591500:gi|744591497:gi|744591493	Oxidation (M)	M12:Oxidation (M):1000.00
RFQSSAVM(+15.99)AL	31.49	1124.56	10	5	563.293	46.51	8	5058	Camel_WSON_frW28_12012015_RE7_01_1446.mgf	1	gi|744548728	Oxidation (M)	M8:Oxidation (M):1000.00
S(+42.01)QAEFEKAAEEVKHLKTKPADDEM(+15.99)L	31.47	2901.41	25	8.5	726.365	67.61	4	7403	Camel_WSON_frW22_12012015_RE5_01_1442.mgf	3	gi|744539667	Acetylation (N-term); Oxidation (M)	S1:Acetylation (N-term):1000.00;M24:Oxidation (M):1000.00
G(+42.01)TIKIQKKGDGDIAILPV	31.43	1907.11	18	-5.5	954.557	65.25	5	7357	Camel_WSON_frW22_12012015_RE5_01_1450.mgf	1	gi|744581155	Acetylation (N-term)	G1:Acetylation (N-term):1000.00
FEEPKF	31.4	795.38	6	4.8	796.391	40.34	10	4503	Camel_WSON_frW30_12012015_RE8_01_1453.mgf	2	gi|744556853
RFQSAAIGALQE	31.39	1289.67	12	1.2	645.844	41.52	10	4641	Camel_WSON_frW30_12012015_RE8_01_1453.mgf	3	gi|744618971:gi|744543688
S(+42.01)DKPDMA	31.38	804.332	7	7.9	805.346	27.62	2	2775	Camel_SON_frW10_11302015_RE3_01_1439.mgf	2	gi|744616938	Acetylation (N-term)	S1:Acetylation (N-term):1000.00
VKVGVNGFGRIGRL	31.36	1470.88	14	7	368.729	53.16	4	5749	Camel_WSON_frW22_12012015_RE5_01_1442.mgf	3	gi|744596891
SRFSWGSEGQKPGFGYG	31.34	1845.84	17	8.5	616.294	57.97	6	6357	Camel_WSON_frW26_12012015_RE6_01_1444.mgf	2	gi|744616368
PTADDSSAAVTEEMPPLEGDDDTSRM(+15.99)EEVD	31.3	3224.31	30	3	1075.78	51.56	10	5788	Camel_WSON_frW30_12012015_RE8_01_1453.mgf	1	gi|744614948	Oxidation (M)	M26:Oxidation (M):22.74
VLLPKKTESH	31.28	1150.67	10	2.3	384.565	15.95	10	1696	Camel_WSON_frW30_12012015_RE8_01_1453.mgf	5	gi|744548728:gi|744582530:gi|744564761:gi|744614114
LPEGVLDL	31.25	854.475	8	1.6	855.484	64.71	7	7334	Camel_WSON_frW26_12012015_RE6_01_1451.mgf	9	gi|744542211:gi|744542208:gi|744542214
FATASVAVPVSTSKPSSDL	31.25	1862.96	19	3.9	932.492	62.21	9	6871	Camel_WSON_frW30_12012015_RE8_01_1448.mgf	3	gi|744565077:gi|744565071:gi|744565074:gi|744565065:gi|744565062:gi|744565068
HAHKLRVD	31.22	974.541	8	5.3	488.28	20.33	8	2054	Camel_WSON_frW28_12012015_RE7_01_1446.mgf	5	gi|744625365:gi|744597559:gi|744597562:gi|744625240
YDIAHTPGVAADLSHIET	31.22	1908.92	18	0.7	637.315	52.67	7	5957	Camel_WSON_frW26_12012015_RE6_01_1451.mgf	2	gi|744566469
ATQKRPSQRHGSK(+42.01)YLASASTMDHA	31.21	2669.31	24	8.1	534.873	31.58	6	3338	Camel_WSON_frW26_12012015_RE6_01_1444.mgf	2	gi|744616368	Acetylation (K)	K13:Acetylation (K):0.00
AK(+42.01)EGVEKAEETEQM	31.21	1619.73	14	9.9	810.883	45.03	3	4902	Camel_SON_frW14_11302015_RE4_01_1440.mgf	2	gi|744574438	Acetylation (K)	K2:Acetylation (K):25.58
LPSALSALSD	31.19	972.513	10	0.6	973.521	56.97	10	6411	Camel_WSON_frW30_12012015_RE8_01_1453.mgf	2	gi|744625365:gi|744597559:gi|744597562
EARAQLGGPEAGKSEQPGA	31.17	1851.91	19	8.8	618.315	30.06	3	3184	Camel_SON_frW14_11302015_RE4_01_1440.mgf	2	gi|744566459
AVVEPYNSIL	31.11	1103.59	10	4.2	1104.6	59.82	10	6734	Camel_WSON_frW30_12012015_RE8_01_1453.mgf	3	gi|744616080
GLAPLEGIGRPEQALF	31.08	1666.9	16	0.5	834.46	66.15	5	7457	Camel_WSON_frW22_12012015_RE5_01_1450.mgf	1	gi|744562177
GRASDYKSAHKGLKGAHD	31.06	1896.96	18	3	475.248	18.99	8	1901	Camel_WSON_frW28_12012015_RE7_01_1446.mgf	1	gi|744616368
VGIIQAAELPALDM(+15.99)GGTSDPYVKV	31.05	2459.26	24	7.5	820.767	85.66	4	9471	Camel_WSON_frW22_12012015_RE5_01_1442.mgf	1	gi|744549906:gi|744549903:gi|744549909	Oxidation (M)	M14:Oxidation (M):1000.00
LVTVAAHHPGDFTPSVHASLDK	31.05	2298.18	22	5.6	575.554	39.47	175	3201	CamelSON_W1624-5xDil_RB2_01_1986.mgf	1	gi|744625365:gi|744597559:gi|744597562
DRVAPPGLTQIPQIQKTE	31.04	1990.08	18	2.8	664.371	60.99	8	6728	Camel_WSON_frW28_12012015_RE7_01_1446.mgf	1	gi|744577714
FGADRGAPKRGSGKDGHHA	31.03	1919.95	19	0.4	480.994	11.53	7	1227	Camel_WSON_frW26_12012015_RE6_01_1451.mgf	3	gi|744616368
IIKLAPPPKKA	31.01	1174.78	11	6	588.401	30.51	8	3219	Camel_WSON_frW28_12012015_RE7_01_1446.mgf	10	gi|744603535
ADGK(+42.01)PRPAKPANKT(+79.97)PPKSPGD	30.99	2250.12	21	7	563.54	24.97	3	2601	Camel_SON_frW14_11302015_RE4_01_1440.mgf	1	gi|744610560	Acetylation (K); Phosphorylation (STY)	K4:Acetylation (K):10.19;T14:Phosphorylation (STY):19.86
LYTAKGLFRAAVPSGASTGIY	30.93	2142.15	21	8.3	715.062	71.44	4	7841	Camel_WSON_frW22_12012015_RE5_01_1442.mgf	3	gi|744546751:gi|744596780
TNEIVEEQYTPQSLATLE	30.93	2063.99	18	1.7	1033	64.15	10	7231	Camel_WSON_frW30_12012015_RE8_01_1453.mgf	1	gi|744561636
FSETGAGKHVPRAVF	30.9	1601.83	15	5.8	534.954	33.04	175	2662	CamelSON_W1624-5xDil_RB2_01_1986.mgf	1	gi|744616080
M(+42.01)(+15.99)MDPEAL	30.85	863.341	7	9.5	864.356	74.65	3	8275	Camel_SON_frW14_11302015_RE4_01_1440.mgf	1	gi|744549508:gi|744549512	Acetylation (N-term); Oxidation (M)	M1:Acetylation (N-term):1000.00;M1:Oxidation (M):12.28
GGVPTDEEQSTGLEREVL	30.82	1914.92	18	3.3	958.469	48.9	10	5485	Camel_WSON_frW30_12012015_RE8_01_1453.mgf	2	gi|744541155
VAPSPATTASPAKVDSSGVIDL	30.81	2082.08	22	7.1	1042.06	65.17	8	7211	Camel_WSON_frW28_12012015_RE7_01_1446.mgf	1	gi|744565077:gi|744565071:gi|744565074:gi|744565065:gi|744565062:gi|744565068
SLSGQAAGRPLVASVGLNVPASVRF	30.8	2452.36	25	9.5	818.467	77.12	4	8493	Camel_WSON_frW22_12012015_RE5_01_1442.mgf	3	gi|744537394
ATQK(+42.01)RPSQRHGSKYL	30.75	1797.96	15	0	600.327	18.51	7	2029	Camel_WSON_frW26_12012015_RE6_01_1451.mgf	1	gi|744616368	Acetylation (K)	K4:Acetylation (K):27.52
PQKSQHGRPQDENPVVQF	30.75	2090.03	18	8.7	697.69	40.23	6	4328	Camel_WSON_frW26_12012015_RE6_01_1444.mgf	7	gi|744616368
S(+42.01)QAEFEKAAEEVKHLKTKPADDEM	30.74	2772.33	24	-0.9	694.089	51.39	5	5755	Camel_WSON_frW22_12012015_RE5_01_1450.mgf	3	gi|744539667	Acetylation (N-term)	S1:Acetylation (N-term):1000.00
GQVNYEEFVQMMTAK	30.7	1773.81	15	2.1	887.913	68.39	5	7717	Camel_WSON_frW22_12012015_RE5_01_1450.mgf	1	gi|744616901
LDSPAPVTAPAAAPVSASSDL	30.66	1935.98	21	10.1	969.006	70.82	3	7862	Camel_SON_frW14_11302015_RE4_01_1440.mgf	2	gi|744596733
AAEYGAEALERM	30.66	1309.6	12	3.2	655.808	45.9	10	5139	Camel_WSON_frW30_12012015_RE8_01_1453.mgf	2	gi|744625365:gi|744597559:gi|744597562
S(+42.01)QAEFEKAAEEVKHLKTKPADD	30.65	2512.24	22	-3.2	503.455	47.77	5	5340	Camel_WSON_frW22_12012015_RE5_01_1450.mgf	4	gi|744539667	Acetylation (N-term)	S1:Acetylation (N-term):1000.00
EEAALPGQPVKAPVM(+15.99)L	30.64	1664.88	16	-1	833.447	51.92	7	5873	Camel_WSON_frW26_12012015_RE6_01_1451.mgf	4	gi|744573427	Oxidation (M)	M15:Oxidation (M):1000.00
FIYSHYKQATVGDVNTERPGML	30.64	2525.24	22	8.7	632.322	58.02	4	6304	Camel_WSON_frW22_12012015_RE5_01_1442.mgf	2	gi|744539667
DGTENKSKFGANAILGVSL	30.64	1920	19	1.3	641.006	57.88	5	6504	Camel_WSON_frW22_12012015_RE5_01_1450.mgf	1	gi|744546751:gi|744596780
LYTAKGLF	30.56	911.512	8	-1.1	456.763	47.57	7	5374	Camel_WSON_frW26_12012015_RE6_01_1451.mgf	1	gi|744546751:gi|744596780
VQTGIDLLE	30.55	986.528	9	1.5	987.537	58.29	10	6561	Camel_WSON_frW30_12012015_RE8_01_1453.mgf	1	gi|744569569
VDTEIKFFK	30.55	1125.61	9	1.9	563.812	41.82	7	4717	Camel_WSON_frW26_12012015_RE6_01_1451.mgf	2	gi|744588469
FVKATHFQK	30.52	1104.61	9	5.9	369.212	22.53	8	2305	Camel_WSON_frW28_12012015_RE7_01_1446.mgf	2	gi|744621111
VAFQDVAQNPANM(+15.99)SKYQSNPKVMNL	30.51	2809.35	25	-0.8	937.457	49.3	7	5571	Camel_WSON_frW26_12012015_RE6_01_1451.mgf	1	gi|744574931	Oxidation (M)	M13:Oxidation (M):0.00
FVNDIF	30.5	753.37	6	6.2	754.382	75.73	8	8433	Camel_WSON_frW28_12012015_RE7_01_1446.mgf	1	gi|744548666:gi|744614112:gi|744564781:gi|744564773:gi|744564847
ATQKRPSQRHGSK(+42.01)YLASASTMDH	30.49	2598.27	23	1.1	650.576	22.53	7	2493	Camel_WSON_frW26_12012015_RE6_01_1451.mgf	2	gi|744616368	Acetylation (K)	K13:Acetylation (K):0.00
PGGLLLGDEA	30.49	940.486	10	2.1	941.496	53.03	10	5959	Camel_WSON_frW30_12012015_RE8_01_1453.mgf	1	gi|744577912
A(+42.01)ERKQSGKAAEDEEVPAFFKNLG	30.47	2562.27	23	-1.8	641.574	49.96	5	5591	Camel_WSON_frW22_12012015_RE5_01_1450.mgf	1	gi|744544653	Acetylation (N-term)	A1:Acetylation (N-term):1000.00
PAYHSSLMD	30.45	1019.44	9	11	510.732	38.01	3	4096	Camel_SON_frW14_11302015_RE4_01_1440.mgf	2	gi|744611770
IVQPIISKL	30.43	1009.65	9	-0.1	505.834	49.1	7	5548	Camel_WSON_frW26_12012015_RE6_01_1451.mgf	3	gi|744577330
FGADRGAPKRGSGKDGHHAARTTHYG	30.43	2706.32	26	6.6	677.593	20.61	4	2032	Camel_WSON_frW22_12012015_RE5_01_1442.mgf	7	gi|744616368
LNRDPSAQPGGEL	30.41	1352.67	13	10	677.348	38.89	3	4198	Camel_SON_frW14_11302015_RE4_01_1440.mgf	1	gi|744620747
VHLSGDEKNAVHGL(-.98)	30.34	1473.77	14	2.5	492.265	34.55	8	3688	Camel_WSON_frW28_12012015_RE7_01_1446.mgf	1	gi|744596074	Amidation	L14:Amidation:1000.00
VEVKSEEVDAALHTVD	30.31	1739.86	16	5.7	580.963	55.32	8	6076	Camel_WSON_frW28_12012015_RE7_01_1446.mgf	2	gi|744599126
HNQLTQYTNL	30.28	1230.6	10	2.5	616.308	41.49	10	4634	Camel_WSON_frW30_12012015_RE8_01_1453.mgf	4	gi|744561334
KGTYAKLSEL	30.27	1108.61	10	5	555.317	42	8	4540	Camel_WSON_frW28_12012015_RE7_01_1446.mgf	1	gi|744596074
FRVPTPNVSV	30.27	1114.61	10	4.9	558.317	63.48	8	7016	Camel_WSON_frW28_12012015_RE7_01_1446.mgf	1	gi|744596891
TPRTPPPSQGKGRGLSL	30.22	1747.97	17	7.8	583.668	46.83	4	5023	Camel_WSON_frW22_12012015_RE5_01_1442.mgf	3	gi|744616368
DTKGPEIRTGL	30.2	1185.64	11	1.8	396.22	31.68	10	3508	Camel_WSON_frW30_12012015_RE8_01_1453.mgf	1	gi|744558491:gi|744558494
IVTPRTPPPSQGKGR	30.19	1589.9	15	7.1	398.485	23.55	3	2442	Camel_SON_frW14_11302015_RE4_01_1440.mgf	1	gi|744616368
KQVHPDTGISSKAM(+15.99)GIMNSF	30.1	2163.05	20	8	722.028	56.97	4	6185	Camel_WSON_frW22_12012015_RE5_01_1442.mgf	1	gi|744548666:gi|744614112:gi|744564781:gi|744564773:gi|744564847	Oxidation (M)	M14:Oxidation (M):6.63
VVEPYNSIL	30.06	1032.55	9	1.1	1033.56	58.59	10	6597	Camel_WSON_frW30_12012015_RE8_01_1453.mgf	1	gi|744616080
KYLPGPLQD	29.98	1029.55	9	3.7	515.784	40.33	10	4501	Camel_WSON_frW30_12012015_RE8_01_1453.mgf	1	gi|744605869
M(+42.01)ESRGKSANSPKADTKAAAEARAPPAAD	29.97	2839.39	28	3	710.856	24.8	10	2710	Camel_WSON_frW30_12012015_RE8_01_1453.mgf	2	gi|744621447	Acetylation (N-term)	M1:Acetylation (N-term):1000.00
KGKEGGEPTKTEAPAAPAAQETKSD	29.96	2497.23	25	9.4	625.321	23.24	3	2403	Camel_SON_frW14_11302015_RE4_01_1440.mgf	2	gi|744570162
PSPGIVTF	29.94	816.438	8	3.6	817.448	54.53	10	6129	Camel_WSON_frW30_12012015_RE8_01_1453.mgf	1	gi|744604700
VANQRSLFA	29.89	1004.54	9	5.4	503.28	32.61	10	3614	Camel_WSON_frW30_12012015_RE8_01_1453.mgf	2	gi|744595419:gi|744595422:gi|744595416
HRDTGILDSLGRF	29.88	1485.77	13	5.4	496.266	31	178	2559	CamelSON_W3438-5xDil_RB5_01_1991.mgf	1	gi|744616368
MKVESLPALTDNY	29.84	1479.73	13	0.6	740.872	54.29	7	6142	Camel_WSON_frW26_12012015_RE6_01_1451.mgf	2	gi|744602169
PVDLSKWSG	29.82	987.503	9	3.4	494.76	41.88	10	4680	Camel_WSON_frW30_12012015_RE8_01_1453.mgf	1	gi|744619725
PGVDALSNV	29.72	870.445	9	9.6	871.46	56.31	3	6197	Camel_SON_frW14_11302015_RE4_01_1440.mgf	1	gi|744587528
FGADRGAPKRGSGKD	29.72	1517.77	15	6.7	506.934	15.51	9	1506	Camel_WSON_frW30_12012015_RE8_01_1448.mgf	1	gi|744616368
GGPEAGKSEQPGAK	29.69	1311.64	14	8.1	656.833	24.69	3	2570	Camel_SON_frW14_11302015_RE4_01_1440.mgf	1	gi|744566459
LEEAALPGQPVKAPVML	29.69	1761.97	17	-1.4	881.991	58.93	7	6673	Camel_WSON_frW26_12012015_RE6_01_1451.mgf	1	gi|744573427
YSHYKQATVGDVNTERPGML	29.67	2265.08	20	-0.1	756.035	36.76	7	4136	Camel_WSON_frW26_12012015_RE6_01_1451.mgf	1	gi|744539667
PFAVTEAL	29.67	846.449	8	2.3	847.458	57.51	10	6470	Camel_WSON_frW30_12012015_RE8_01_1453.mgf	2	gi|744589998
IVTPRTPPPSQGKGRGL	29.66	1760.01	17	6.2	587.679	32.92	8	3498	Camel_WSON_frW28_12012015_RE7_01_1446.mgf	2	gi|744616368
VGAGISTSAGIPDFRSPTTGL	29.63	2003.03	21	-0.5	1002.52	59.89	7	6785	Camel_WSON_frW26_12012015_RE6_01_1451.mgf	2	gi|744579740
DTGILDSL	29.59	832.418	8	5.2	833.429	80.06	8	8935	Camel_WSON_frW28_12012015_RE7_01_1446.mgf	1	gi|744616368
VILPVPAF	29.52	854.527	8	2.1	855.536	73.37	5	8282	Camel_WSON_frW22_12012015_RE5_01_1450.mgf	1	gi|744546751
FLAPSATTY	29.47	969.481	9	9.3	970.497	59.66	3	6585	Camel_SON_frW14_11302015_RE4_01_1440.mgf	1	gi|744595958
YTTGAVRQIFGDY	29.46	1489.72	13	11.5	745.876	69.13	6	7637	Camel_WSON_frW26_12012015_RE6_01_1444.mgf	2	gi|744614373
ATAEPFIDA	29.44	933.444	9	8.1	934.459	59.94	3	6614	Camel_SON_frW14_11302015_RE4_01_1440.mgf	1	gi|744613006
PAKDKAAKRLSLES(+79.97)EGAGEGAAAAGPELSALEEA	29.44	3373.64	34	7.6	844.424	64.22	6	7073	Camel_WSON_frW26_12012015_RE6_01_1444.mgf	1	gi|744610560	Phosphorylation (STY)	S14:Phosphorylation (STY):0.00
A(+42.01)SGNAHIGKHAPEF	29.43	1476.71	14	5.6	739.367	30.72	10	3396	Camel_WSON_frW30_12012015_RE8_01_1453.mgf	1	gi|744605690	Acetylation (N-term)	A1:Acetylation (N-term):1000.00
VPSQGSSEDDLQEENQIEQAIKDHLNQHGSQETDKLASVS	29.41	4390.04	40	8	879.023	72.98	4	8018	Camel_WSON_frW22_12012015_RE5_01_1442.mgf	2	gi|744561636
DFDLSDALDD	29.39	1124.45	10	3.3	1125.46	67.41	10	7604	Camel_WSON_frW30_12012015_RE8_01_1453.mgf	2	gi|744594016
RVIGPGHPIRA	29.37	1171.69	11	2.6	391.573	27.52	8	2877	Camel_WSON_frW28_12012015_RE7_01_1446.mgf	1	gi|744606984
EKNPLPSKETIEQEKQAGES	29.35	2241.11	20	3.8	748.048	28.14	5	3089	Camel_WSON_frW22_12012015_RE5_01_1450.mgf	1	gi|744616938
ILLPAEEE	29.35	912.48	8	9.4	913.496	59	3	6511	Camel_SON_frW14_11302015_RE4_01_1440.mgf	1	gi|744562318
RKAGIFQSAK	29.31	1104.64	10	5.3	369.223	21.38	8	2173	Camel_WSON_frW28_12012015_RE7_01_1446.mgf	2	gi|744569919
RFQSAAIGALQEASE	29.31	1576.78	15	3.5	789.402	59.47	8	6551	Camel_WSON_frW28_12012015_RE7_01_1446.mgf	1	gi|744618971:gi|744543688
TPSVHASLDKF	29.24	1200.61	11	5.7	601.318	45.55	8	4949	Camel_WSON_frW28_12012015_RE7_01_1446.mgf	1	gi|744625365:gi|744597559:gi|744597562
TFIPDQAFDQL	29.24	1293.62	11	0.7	647.82	70.11	7	7952	Camel_WSON_frW26_12012015_RE6_01_1451.mgf	3	gi|744561334
A(+42.01)SSDIQVKELEKRASGQAFE	29.22	2234.12	20	8	745.719	64.11	6	7059	Camel_WSON_frW26_12012015_RE6_01_1444.mgf	2	gi|744605420:gi|744605417	Acetylation (N-term)	A1:Acetylation (N-term):1000.00
FESFGDL	29.19	813.354	7	5.3	814.366	73.07	8	8124	Camel_WSON_frW28_12012015_RE7_01_1446.mgf	4	gi|744596074
SAKTRQGVDDAF	29.18	1293.63	12	4.3	647.826	22.79	10	2478	Camel_WSON_frW30_12012015_RE8_01_1453.mgf	1	gi|744603280
ATQK(+42.01)RPSQRHGSKYLASASTMDHA	29.16	2669.31	24	7.2	534.873	31.45	6	3319	Camel_WSON_frW26_12012015_RE6_01_1444.mgf	4	gi|744616368	Acetylation (K)	K4:Acetylation (K):2.20
LSEPNQTENDALEPEDL	29.13	1912.85	17	8	957.442	67.73	3	7509	Camel_SON_frW14_11302015_RE4_01_1440.mgf	1	gi|744553071
PAKIEAFRASL	29.12	1201.68	11	1.2	401.568	40.41	7	4556	Camel_WSON_frW26_12012015_RE6_01_1451.mgf	1	gi|744587528
AVRLLLPGEL	29.12	1079.67	10	-0.4	540.842	60.17	5	6767	Camel_WSON_frW22_12012015_RE5_01_1450.mgf	3	gi|744548728:gi|744548666:gi|744614112:gi|744564781:gi|744564773:gi|744564847
ATQKRPSQRHGSK(+42.01)YLASASTM(+15.99)DH	29.1	2614.27	23	0.9	654.575	18.98	7	2083	Camel_WSON_frW26_12012015_RE6_01_1451.mgf	4	gi|744616368	Acetylation (K); Oxidation (M)	K13:Acetylation (K):0.00;M21:Oxidation (M):1000.00
SDQTVAVKE	29.1	975.487	9	5.2	488.753	16.31	176	1297	CamelSON_W20-3xDil_RB3_01_1987.mgf	1	gi|744570162
LPSALSAL	28.99	770.454	8	5.8	771.466	73.92	8	8223	Camel_WSON_frW28_12012015_RE7_01_1446.mgf	3	gi|744625365:gi|744597559:gi|744597562
KVVLTQANKLGV	28.98	1268.78	12	3.7	423.936	45.28	8	4918	Camel_WSON_frW28_12012015_RE7_01_1446.mgf	1	gi|744540928:gi|744540925:gi|744540922:gi|744540919:gi|744540915:gi|744540910
S(+42.01)LSNKLTLDK	28.97	1159.64	10	3.2	580.832	40.43	10	4512	Camel_WSON_frW30_12012015_RE8_01_1453.mgf	1	gi|744587528	Acetylation (N-term)	S1:Acetylation (N-term):1000.00
VTVAAHHPGD	28.97	1002.49	10	3.6	502.253	14.74	5	1555	Camel_WSON_frW22_12012015_RE5_01_1450.mgf	1	gi|744625365:gi|744597559:gi|744597562
IAYSDVAKRLTK	28.95	1363.78	12	1.4	682.899	35.24	7	3961	Camel_WSON_frW26_12012015_RE6_01_1451.mgf	2	gi|744593767
S(+42.01)DKPDM	28.92	733.295	6	7.9	734.308	26.66	2	2666	Camel_SON_frW10_11302015_RE3_01_1439.mgf	1	gi|744616938	Acetylation (N-term)	S1:Acetylation (N-term):1000.00
S(+42.01)QAEFEKAAEEVKHLKTK(+42.01)PADDEM(+15.99)	28.88	2830.33	24	8.8	708.597	67.8	4	7424	Camel_WSON_frW22_12012015_RE5_01_1442.mgf	1	gi|744539667	Acetylation (N-term); Acetylation (K); Oxidation (M)	S1:Acetylation (N-term):1000.00;K18:Acetylation (K):0.00;M24:Oxidation (M):1000.00
ASFQRNQL	28.85	962.493	8	8.8	482.258	33.8	3	3613	Camel_SON_frW14_11302015_RE4_01_1440.mgf	1	gi|744561636
FESFGDLSTA	28.84	1072.47	10	3.6	1073.48	57.82	10	6507	Camel_WSON_frW30_12012015_RE8_01_1453.mgf	1	gi|744596074
Q(-17.03)GTLSKIFKLGGRD	28.82	1501.83	14	9.4	501.62	66.64	4	7291	Camel_WSON_frW22_12012015_RE5_01_1442.mgf	2	gi|744616368	Pyro-glu from Q	Q1:Pyro-glu from Q:1000.00
PFAPSEGSAEAAPELDL	28.82	1699.79	17	4.7	850.908	79.38	8	8855	Camel_WSON_frW28_12012015_RE7_01_1446.mgf	1	gi|744565077:gi|744565071:gi|744565074:gi|744565065:gi|744565062:gi|744565068
FRASLSKL	28.8	920.544	8	0.2	461.279	32.86	7	3685	Camel_WSON_frW26_12012015_RE6_01_1451.mgf	2	gi|744587528
LGFPTTKTYFPHFD	28.8	1669.81	14	-1.4	557.611	58.36	5	6560	Camel_WSON_frW22_12012015_RE5_01_1450.mgf	1	gi|744625365:gi|744597559:gi|744597562
VLLPKKTESHHKAKGK(+42.01)	28.79	1842.08	16	1.8	461.529	14.35	5	1509	Camel_WSON_frW22_12012015_RE5_01_1450.mgf	1	gi|744582530:gi|744564761	Acetylation (K)	K16:Acetylation (K):0.00
ASGGGVPTDEEQSTGLEREVLMAARKGLD	28.76	2972.45	29	8.7	744.126	74.71	4	8215	Camel_WSON_frW22_12012015_RE5_01_1442.mgf	1	gi|744541155
LKEPALNEF	28.71	1059.56	9	7.6	530.791	58.33	8	6419	Camel_WSON_frW28_12012015_RE7_01_1446.mgf	2	gi|744611464
APAAEAEVNEKDDAAVADGAEKKEGD	28.61	2599.19	26	9	650.81	37.15	3	3998	Camel_SON_frW14_11302015_RE4_01_1440.mgf	1
AIAGTLKFNPETDF	28.61	1522.77	14	-1.4	762.39	58.45	7	6619	Camel_WSON_frW26_12012015_RE6_01_1451.mgf	1	gi|744574867
VSVTPKTVTPASSAK	28.6	1471.82	15	10	491.62	31.33	3	3333	Camel_SON_frW14_11302015_RE4_01_1440.mgf	1	gi|744544653
VLLPKKTE	28.55	926.58	8	1.9	464.298	25.25	9	2623	Camel_WSON_frW30_12012015_RE8_01_1448.mgf	1	gi|744548728:gi|744582530:gi|744564761:gi|744591008:gi|744614114
LTAIAEEL	28.54	858.47	8	3	859.48	53.19	10	5975	Camel_WSON_frW30_12012015_RE8_01_1453.mgf	1	gi|744544687
AEEPLIEPLM(+15.99)EPEGESYEEAPQEEYQEYEPEA	28.53	3769.59	32	2.8	1257.54	69.34	7	7864	Camel_WSON_frW26_12012015_RE6_01_1451.mgf	1	gi|744601589	Oxidation (M)	M10:Oxidation (M):1000.00
MDVAASEF	28.53	868.364	8	9.8	869.38	59.75	3	6593	Camel_SON_frW14_11302015_RE4_01_1440.mgf	2	gi|744546751:gi|744596780
FLADPSAF	28.49	866.417	8	1.5	867.426	58.38	10	6570	Camel_WSON_frW30_12012015_RE8_01_1453.mgf	2	gi|744619679
ADGK(+42.01)PRPAKPANKTPPKSPGD	28.47	2170.15	21	7.5	543.549	20.83	3	2126	Camel_SON_frW14_11302015_RE4_01_1440.mgf	1	gi|744610560	Acetylation (K)	K4:Acetylation (K):0.00
YTLLQDHEGDVD	28.46	1403.62	12	2.3	702.819	41.03	10	4585	Camel_WSON_frW30_12012015_RE8_01_1453.mgf	1
KQIIPLQS(+79.97)KFLSSGAASSLAS(+79.97)VGAGLT(+79.97)ARP	28.45	3194.55	30	-18.1	639.907	14.9	177	1178	CamelSON_W3236-5xDil_RB4_01_1989.mgf	1	gi|744609489	Phosphorylation (STY)	S8:Phosphorylation (STY):0.00;S21:Phosphorylation (STY):0.00;T27:Phosphorylation (STY):0.00
FQVTTVSSHNSD	28.45	1320.59	12	11	661.312	37.45	3	4034	Camel_SON_frW14_11302015_RE4_01_1440.mgf	1	gi|744544605
PGEAARAELLL	28.44	1138.63	11	-2.8	570.323	48.07	7	5434	Camel_WSON_frW26_12012015_RE6_01_1451.mgf	1	gi|744588049
YGSLPQKSQHGRPQDENPVVQF	28.42	2510.23	22	8.6	837.758	48.75	6	5300	Camel_WSON_frW26_12012015_RE6_01_1444.mgf	3	gi|744616368
EIIKLAPPPKKA	28.4	1303.82	12	2.6	652.92	28.26	7	3154	Camel_WSON_frW26_12012015_RE6_01_1451.mgf	3	gi|744603535
ATQK(+42.01)RPSQRHGSKYLASASTM(+15.99)DHA	28.36	2685.3	24	-0.6	538.068	19.47	7	2140	Camel_WSON_frW26_12012015_RE6_01_1451.mgf	2	gi|744616368	Acetylation (K); Oxidation (M)	K4:Acetylation (K):2.20;M21:Oxidation (M):1000.00
NLAPKLDV	28.33	868.502	8	4.3	869.513	40.73	10	4547	Camel_WSON_frW30_12012015_RE8_01_1453.mgf	1	gi|744544301
VTAAQTSGLPSSIR	28.32	1386.75	14	8.3	694.386	45.52	3	4960	Camel_SON_frW14_11302015_RE4_01_1440.mgf	1	gi|744594132
VLLESEQF	28.29	963.491	8	1.9	964.5	54.08	10	6080	Camel_WSON_frW30_12012015_RE8_01_1453.mgf	2	gi|744592352
VANALAHRYH	28.29	1150.6	10	2.1	384.541	17.81	10	1911	Camel_WSON_frW30_12012015_RE8_01_1453.mgf	1	gi|744596074
DSLGRF	28.28	693.345	6	3.6	694.354	32.12	10	3555	Camel_WSON_frW30_12012015_RE8_01_1453.mgf	4	gi|744616368
KHSLPDLPYDYG	28.2	1403.67	12	2.6	702.845	44.78	7	5055	Camel_WSON_frW26_12012015_RE6_01_1451.mgf	2	gi|744609211
S(+42.01)QAEFEKAAEEVKHLK(+42.01)TKPADDEM(+15.99)L	28.2	2943.42	25	9.3	736.868	73.56	4	8083	Camel_WSON_frW22_12012015_RE5_01_1442.mgf	1	gi|744539667	Acetylation (N-term); Acetylation (K); Oxidation (M)	S1:Acetylation (N-term):1000.00;K16:Acetylation (K):0.00;M24:Oxidation (M):1000.00
FSETGAGKHVPRAVFVDLE	28.17	2058.05	19	8.7	687.031	57.85	4	6286	Camel_WSON_frW22_12012015_RE5_01_1442.mgf	1	gi|744616080
SVQALRPGSL	28.09	1026.58	10	2.9	514.3	37.56	10	4182	Camel_WSON_frW30_12012015_RE8_01_1453.mgf	2	gi|744602925
S(+42.01)LSNKLTL	28.08	916.523	8	1.3	917.531	55.5	10	6239	Camel_WSON_frW30_12012015_RE8_01_1453.mgf	2	gi|744587528	Acetylation (N-term)	S1:Acetylation (N-term):1000.00
YGIENEVF	28.06	969.444	8	2.8	970.454	57.71	10	6493	Camel_WSON_frW30_12012015_RE8_01_1453.mgf	1	gi|744590863
ISEFKPTYQD	28.03	1226.58	10	9.5	614.304	44.26	3	4813	Camel_SON_frW14_11302015_RE4_01_1440.mgf	2	gi|744577714
ATQK(+42.01)RPSQRHGSKYLASASTMDH	28.03	2598.27	23	1.8	520.663	22.53	7	2492	Camel_WSON_frW26_12012015_RE6_01_1451.mgf	3	gi|744616368	Acetylation (K)	K4:Acetylation (K):7.81
PVVQFFK	28.03	863.49	7	-1	432.752	45.93	7	5186	Camel_WSON_frW26_12012015_RE6_01_1451.mgf	1	gi|744616368
EVEPEPEPEVQL	28.03	1393.66	12	8.8	697.844	66.08	3	7318	Camel_SON_frW14_11302015_RE4_01_1440.mgf	1	gi|744587177
PTTPDFL	28.02	789.391	7	4.6	790.402	67.55	9	7475	Camel_WSON_frW30_12012015_RE8_01_1448.mgf	2	gi|744544653
ATQKRPSQRHGSK(+42.01)YLASASTM(+15.99)DHAR	28.01	2841.41	25	0.6	569.289	18.69	7	2050	Camel_WSON_frW26_12012015_RE6_01_1451.mgf	2	gi|744616368	Acetylation (K); Oxidation (M)	K13:Acetylation (K):6.45;M21:Oxidation (M):1000.00
FRSGKYDLDFKSPDD	28	1788.83	15	15	597.293	48.75	6	5301	Camel_WSON_frW26_12012015_RE6_01_1444.mgf	1	gi|744546751
DYVPKLYEQLSGK	28	1538.8	13	-0.7	513.94	49.49	7	5593	Camel_WSON_frW26_12012015_RE6_01_1451.mgf	3	gi|744619725
AAVEGAYENKTIDF	27.97	1526.73	14	3.8	764.373	46.59	10	5221	Camel_WSON_frW30_12012015_RE8_01_1453.mgf	1	gi|744550562
ATQKRPSQRHGSK(+42.01)YLASASTMDHARHA	27.94	3033.51	27	3.4	607.711	22.27	5	2418	Camel_WSON_frW22_12012015_RE5_01_1450.mgf	1	gi|744616368	Acetylation (K)	K13:Acetylation (K):0.00
DALSKDFTGPPNTSSL	27.86	1648.79	16	2.2	825.406	51.94	10	5832	Camel_WSON_frW30_12012015_RE8_01_1453.mgf	2	gi|744606166
PSKETIEQEKQAGES	27.86	1659.8	15	5.1	554.275	17.33	5	1850	Camel_WSON_frW22_12012015_RE5_01_1450.mgf	1	gi|744616938
TSRGPGTSFEFA	27.86	1255.58	12	3.5	628.801	42.35	10	4732	Camel_WSON_frW30_12012015_RE8_01_1453.mgf	2	gi|744546739
DLGPPVNVPQVS	27.85	1220.64	12	9	611.333	69.64	3	7726	Camel_SON_frW14_11302015_RE4_01_1440.mgf	1	gi|744595856:gi|744595859
KIIGAGKP(-.98)	27.77	781.517	8	1.9	782.526	51.29	177	4164	CamelSON_W3236-5xDil_RB4_01_1989.mgf	1	gi|744588935	Amidation	P8:Amidation:1000.00
SKLGDVY	27.74	780.402	7	9.1	781.416	35.91	3	3857	Camel_SON_frW14_11302015_RE4_01_1440.mgf	1	gi|744587528:gi|744591206
FASDPILYRPVAVAL	27.65	1630.91	15	9.6	816.469	83.07	4	9174	Camel_WSON_frW22_12012015_RE5_01_1442.mgf	1	gi|744558491:gi|744558494
EVELKPYIAAHF	27.62	1415.74	12	-3.8	708.877	51.99	5	5828	Camel_WSON_frW22_12012015_RE5_01_1450.mgf	3	gi|744597133:gi|744597118
PVKGMTADD	27.6	932.427	9	5.2	467.223	14.74	176	1165	CamelSON_W20-3xDil_RB3_01_1987.mgf	1	gi|744561042
GRVTIAQGGVLPNIQA	27.57	1592.9	16	5.2	797.461	66.31	8	7343	Camel_WSON_frW28_12012015_RE7_01_1446.mgf	2	gi|744582530:gi|744564761
VDSPQLATLADEVS	27.53	1443.71	14	3.6	722.865	60.97	10	6866	Camel_WSON_frW30_12012015_RE8_01_1453.mgf	1
ARRIRGERA	27.52	1083.64	9	6.6	542.83	12.72	9	1190	Camel_WSON_frW30_12012015_RE8_01_1448.mgf	1	gi|744618971:gi|744543688
PTTKTYFPHFD	27.52	1352.64	11	-1.3	451.887	42.51	7	4798	Camel_WSON_frW26_12012015_RE6_01_1451.mgf	1	gi|744625365:gi|744597559:gi|744597562:gi|744625240
ALGESPDLL	27.49	913.476	9	3.5	914.486	54.56	10	6134	Camel_WSON_frW30_12012015_RE8_01_1453.mgf	1	gi|744592905
IAAKFDGILG	27.48	1003.57	10	2.1	1004.58	49.69	7	5617	Camel_WSON_frW26_12012015_RE6_01_1451.mgf	2	gi|744620747
FTPDLQAA	27.46	861.423	8	6.6	862.436	54.71	3	6018	Camel_SON_frW14_11302015_RE4_01_1440.mgf	1	gi|744596074
ARLSAIYGGTY	27.4	1170.6	11	4.3	586.311	43.63	10	4883	Camel_WSON_frW30_12012015_RE8_01_1453.mgf	1	gi|744541900:gi|744624735
IARVADGLPLAASM(+15.99)QE	27.4	1656.85	16	8.4	829.439	57.7	6	6329	Camel_WSON_frW26_12012015_RE6_01_1444.mgf	1	gi|744565799	Oxidation (M)	M14:Oxidation (M):1000.00
GVSVDSQFTHL	27.36	1188.58	11	6.8	595.3	60.04	8	6618	Camel_WSON_frW28_12012015_RE7_01_1446.mgf	1	gi|744605690
ANVSTVL	27.32	702.391	7	10.7	703.406	48.27	3	5272	Camel_SON_frW14_11302015_RE4_01_1440.mgf	3	gi|744625365:gi|744597559:gi|744597562
L(+42.01)RSDLIEVATRLQK(+42.01)G(-.98)	27.31	1781.02	15	-18.7	891.499	55.85	7	6324	Camel_WSON_frW26_12012015_RE6_01_1451.mgf	1	gi|744566528	Acetylation (N-term); Acetylation (K); Amidation	L1:Acetylation (N-term):1000.00;K14:Acetylation (K):1000.00;G15:Amidation:1000.00
VLSSKDKTNVKTAFGKIGG	27.2	1949.09	19	10.2	488.286	39.72	4	4208	Camel_WSON_frW22_12012015_RE5_01_1442.mgf	1	gi|744625365:gi|744597559:gi|744597562
SVGLNVPASVRF	27.2	1244.69	12	-0.5	623.351	55.34	7	6262	Camel_WSON_frW26_12012015_RE6_01_1451.mgf	2	gi|744537394
GFLVGGASLKPEF	27.2	1320.71	13	-1.9	661.36	61.24	5	6893	Camel_WSON_frW22_12012015_RE5_01_1450.mgf	2	gi|744596982
PSK(+42.01)PVTF	27.19	816.438	7	6.4	817.451	68.28	9	7560	Camel_WSON_frW30_12012015_RE8_01_1448.mgf	2	gi|744593291	Acetylation (K)	K3:Acetylation (K):1000.00
FRAAVPSGASTGIYEA	27.15	1595.79	16	1.7	798.906	45.35	10	5080	Camel_WSON_frW30_12012015_RE8_01_1453.mgf	1	gi|744546751:gi|744596780
IGGITSPIANL	27.15	1054.6	11	5.5	1055.62	79.95	8	8921	Camel_WSON_frW28_12012015_RE7_01_1446.mgf	1	gi|744540059:gi|744540056
VVVLARHFGKEFTPDLQA	27.14	2026.1	18	-4.1	507.53	49	5	5481	Camel_WSON_frW22_12012015_RE5_01_1450.mgf	1	gi|744596074
FGADRGAPKRGSGKDG	27.1	1574.79	16	5.6	525.941	14.57	9	1401	Camel_WSON_frW30_12012015_RE8_01_1448.mgf	1	gi|744616368
A(+42.01)VDPGSRGIGHLLRPD(-.98)	27.07	1699.91	16	-7.2	340.987	12.31	7	1317	Camel_WSON_frW26_12012015_RE6_01_1451.mgf	1	gi|744542361:gi|744542357:gi|744542365:gi|744542354:gi|744542367	Acetylation (N-term); Amidation	A1:Acetylation (N-term):1000.00;D16:Amidation:1000.00
LKVNQIGSVTESL	27.03	1386.77	13	5	694.397	64.44	8	7128	Camel_WSON_frW28_12012015_RE7_01_1446.mgf	1	gi|744546751
LKVNQIGSVTESI	27.03	1386.77	13	5	694.397	64.44	8	7128	Camel_WSON_frW28_12012015_RE7_01_1446.mgf	1
LVTVAAHHPGD	26.96	1115.57	11	6.5	558.797	13.19	177	1034	CamelSON_W3236-5xDil_RB4_01_1989.mgf	1	gi|744625365:gi|744597559:gi|744597562
EAQLQSDEREATDTPVVIQPASATETTQL	26.95	3127.52	29	1.3	1043.51	54.92	10	6173	Camel_WSON_frW30_12012015_RE8_01_1453.mgf	1	gi|744614767
DVTAALAKQGL	26.92	1085.61	11	0.9	543.812	47.25	10	5294	Camel_WSON_frW30_12012015_RE8_01_1453.mgf	3	gi|744580546
LVKYPEIMNSNQV	26.85	1533.79	13	1.6	767.902	47.93	10	5372	Camel_WSON_frW30_12012015_RE8_01_1453.mgf	1	gi|744561636
LGELLSPYYD	26.84	1168.57	10	5.3	1169.58	78.72	8	8778	Camel_WSON_frW28_12012015_RE7_01_1446.mgf	1	gi|744544301
YVPRKCSASNRIIGAKDHAS(+79.97)I(-.98)	26.8	2364.19	21	13	592.062	17.52	177	1398	CamelSON_W3236-5xDil_RB4_01_1989.mgf	1	gi|744587916	Phosphorylation (STY); Amidation	S20:Phosphorylation (STY):24.15;I21:Amidation:1000.00
NWDDRTVNDL	26.69	1246.56	10	3.8	624.289	43.8	10	4900	Camel_WSON_frW30_12012015_RE8_01_1453.mgf	1	gi|744568615:gi|744568612:gi|744568609
IVTPRTPPPSQGK	26.69	1376.78	13	7.4	459.937	26.6	3	2787	Camel_SON_frW14_11302015_RE4_01_1440.mgf	1	gi|744616368
VHLSGDEKNAVHGLWSKVKVDEVGGEALGRL	26.68	3298.74	31	4.8	660.759	36.23	178	2997	CamelSON_W3438-5xDil_RB5_01_1991.mgf	1	gi|744596074
SLGRFFGAD	26.65	968.472	9	-1.5	485.242	48.23	7	5449	Camel_WSON_frW26_12012015_RE6_01_1451.mgf	1	gi|744616368
YQKTYLPTM(+15.99)DE	26.52	1403.63	11	3.2	702.823	34.23	10	3800	Camel_WSON_frW30_12012015_RE8_01_1453.mgf	1	gi|744587181	Oxidation (M)	M9:Oxidation (M):1000.00
IKEQEVVDKVM(+15.99)	26.48	1332.7	11	6.5	667.36	35.21	8	3762	Camel_WSON_frW28_12012015_RE7_01_1446.mgf	1	gi|744570060	Oxidation (M)	M11:Oxidation (M):1000.00
A(+42.01)EPRQEFNVMED	26.45	1505.65	12	8.4	753.836	65.12	3	7208	Camel_SON_frW14_11302015_RE4_01_1440.mgf	1		Acetylation (N-term)	A1:Acetylation (N-term):1000.00
VAFQDVAQNPANMSKYQSNPKVM(+15.99)NL	26.35	2809.35	25	-1.3	937.457	49.2	7	5561	Camel_WSON_frW26_12012015_RE6_01_1451.mgf	1	gi|744574931	Oxidation (M)	M23:Oxidation (M):16.06
NKRSTITSREIQTA	26.35	1603.86	14	6.2	535.632	26.37	9	2748	Camel_WSON_frW30_12012015_RE8_01_1448.mgf	2	gi|744548728:gi|744548666:gi|744614112:gi|744564781:gi|744564773:gi|744564847
FKNIVTPRTPP	26.34	1268.72	11	2.6	423.916	42.32	8	4579	Camel_WSON_frW28_12012015_RE7_01_1446.mgf	1	gi|744616368
FKNIVTPRT	26.33	1074.62	9	1.8	538.317	27.45	10	3016	Camel_WSON_frW30_12012015_RE8_01_1453.mgf	2	gi|744616368
SEGQKPGFGYGGRAS	26.31	1496.7	15	8.1	499.911	29.59	3	3131	Camel_SON_frW14_11302015_RE4_01_1440.mgf	1	gi|744616368
PGGLLLGDE	26.26	869.449	9	0.3	870.457	51.98	10	5841	Camel_WSON_frW30_12012015_RE8_01_1453.mgf	2	gi|744577912
DVEKTPTPLM(+15.99)AND	26.2	1445.67	13	9.4	723.849	41.69	3	4521	Camel_SON_frW14_11302015_RE4_01_1440.mgf	1	gi|744574438	Oxidation (M)	M10:Oxidation (M):1000.00
TKELPSGKKYLRYTPQP	26.2	2005.1	17	2.9	669.376	32.74	7	3668	Camel_WSON_frW26_12012015_RE6_01_1451.mgf	1	gi|744577912
AEEPLIEPLM(+15.99)EPEGESYEEAPQEE	26.19	2760.18	24	3.2	921.072	62.22	10	7009	Camel_WSON_frW30_12012015_RE8_01_1453.mgf	1	gi|744601589	Oxidation (M)	M10:Oxidation (M):1000.00
YEQLSGK	26.14	823.408	7	0.4	824.415	14.51	176	1148	CamelSON_W20-3xDil_RB3_01_1987.mgf	3	gi|744619725
YDEIKKFV	26.08	1040.55	8	-0.7	521.284	36.55	7	4108	Camel_WSON_frW26_12012015_RE6_01_1451.mgf	1	gi|744548243
PAKDKAAKRLS(+79.97)LESEGAGEGAAAAGPELSALEEA	26.07	3373.64	34	7.5	844.424	64.3	6	7082	Camel_WSON_frW26_12012015_RE6_01_1444.mgf	1	gi|744610560	Phosphorylation (STY)	S11:Phosphorylation (STY):0.00
A(+42.01)TQKRPSQRHGSKYLASASTMDH	26.06	2598.27	23	7.7	650.58	29.15	6	3056	Camel_WSON_frW26_12012015_RE6_01_1444.mgf	1	gi|744616368	Acetylation (N-term)	A1:Acetylation (N-term):1000.00
FEDGSVLKQ	26.06	1021.51	9	9.5	511.766	39.36	3	4250	Camel_SON_frW14_11302015_RE4_01_1440.mgf	1	gi|744565469
Q(-17.03)LEEEAKELQ	26.04	1198.57	10	8.7	600.298	61.4	3	6785	Camel_SON_frW14_11302015_RE4_01_1440.mgf	1	gi|744592905	Pyro-glu from Q	Q1:Pyro-glu from Q:1000.00
GRPQDENPVVQFFKN	26.02	1773.88	15	9.8	592.306	64.47	4	7046	Camel_WSON_frW22_12012015_RE5_01_1442.mgf	2	gi|744616368
DLDGTENKSKFGANAILGVSL	26	2148.11	21	0.5	717.043	61.91	5	6969	Camel_WSON_frW22_12012015_RE5_01_1450.mgf	1	gi|744596780
RFQSSAVMA	25.97	995.486	9	9.4	498.755	36.3	3	3901	Camel_SON_frW14_11302015_RE4_01_1440.mgf	1	gi|744548728
HDSFVKATHFQK	25.96	1443.73	12	3.6	482.251	22.36	7	2476	Camel_WSON_frW26_12012015_RE6_01_1451.mgf	1	gi|744621111
SK(+42.01)HHSDAGTAFIQTQQL	25.96	1909.93	17	4.8	637.653	50.98	8	5572	Camel_WSON_frW28_12012015_RE7_01_1446.mgf	1	gi|744558491:gi|744558494	Acetylation (K)	K2:Acetylation (K):1000.00
DTVIKYLPGPLQDM(+15.99)FKK	25.96	2008.07	17	-1.2	670.363	54.55	5	6122	Camel_WSON_frW22_12012015_RE5_01_1450.mgf	2	gi|744605869	Oxidation (M)	M14:Oxidation (M):1000.00
YYSSGSSS(+79.97)PTHAKSAHV	25.94	1844.77	17	8.8	615.937	27.66	3	2910	Camel_SON_frW14_11302015_RE4_01_1440.mgf	1	gi|744553586	Phosphorylation (STY)	S8:Phosphorylation (STY):0.00
STSRDVTTVTLLLRAPPGGTPS(+79.97)PP	25.93	2499.27	24	11.2	625.833	47.66	178	3963	CamelSON_W3438-5xDil_RB5_01_1991.mgf	1	gi|744601103:gi|744601100	Phosphorylation (STY)	S22:Phosphorylation (STY):0.00
YHVLGL	25.93	700.391	6	9.7	701.405	56.91	6	6236	Camel_WSON_frW26_12012015_RE6_01_1444.mgf	2	gi|744614767
VAAHHPGDFTPSVHA	25.91	1541.74	15	6.2	514.923	35.57	8	3801	Camel_WSON_frW28_12012015_RE7_01_1446.mgf	1	gi|744625365:gi|744597559:gi|744597562
IGVTAVAFNKELDPVQKL	25.9	1941.09	18	1.3	648.039	57.21	5	6427	Camel_WSON_frW22_12012015_RE5_01_1450.mgf	1	gi|744556853
FVKATHFQ	25.9	976.513	8	2.5	489.265	21.93	10	2382	Camel_WSON_frW30_12012015_RE8_01_1453.mgf	1	gi|744621111
SETGAGKHVPRAVF	25.87	1454.76	14	2.3	485.929	26.82	7	2985	Camel_WSON_frW26_12012015_RE6_01_1451.mgf	1	gi|744616080
DDLPSAL	25.84	729.354	7	9	730.368	60.03	3	6625	Camel_SON_frW14_11302015_RE4_01_1440.mgf	1	gi|744625365:gi|744597559:gi|744597562
DDIPSAL	25.84	729.354	7	9	730.368	60.03	3	6625	Camel_SON_frW14_11302015_RE4_01_1440.mgf	1
SEGQKPGFGYGGRASD	25.78	1611.73	16	10.4	538.255	30.64	3	3251	Camel_SON_frW14_11302015_RE4_01_1440.mgf	1	gi|744616368
LDNGAKSVVL	25.78	1014.57	10	2.1	508.294	34.22	10	3798	Camel_WSON_frW30_12012015_RE8_01_1453.mgf	1	gi|744587528
WDIQKDLKDL	25.76	1272.67	10	5.8	637.347	68.68	4	7527	Camel_WSON_frW22_12012015_RE5_01_1442.mgf	1	gi|744590863
LSATVTGGQKG	25.73	1017.55	11	5	509.783	16.84	176	1342	CamelSON_W20-3xDil_RB3_01_1987.mgf	1	gi|744614373
TIKPNVDDSKEYFSKHN	25.72	2020.99	17	6.6	506.257	37.3	8	3999	Camel_WSON_frW28_12012015_RE7_01_1446.mgf	2	gi|744605690
FGADRGAPKRGSG	25.71	1274.65	13	7.8	425.893	15.65	3	1533	Camel_SON_frW14_11302015_RE4_01_1440.mgf	2	gi|744616368
LVKYPEIM(+15.99)NSNQV	25.66	1549.78	13	2.8	775.9	40.53	10	4524	Camel_WSON_frW30_12012015_RE8_01_1453.mgf	1	gi|744561636	Oxidation (M)	M8:Oxidation (M):1000.00
ATQK(+42.01)RPSQRHGSKYLASASTM(+15.99)DH	25.66	2614.27	23	9.2	654.58	24.92	6	2572	Camel_WSON_frW26_12012015_RE6_01_1444.mgf	1	gi|744616368	Acetylation (K); Oxidation (M)	K4:Acetylation (K):0.00;M21:Oxidation (M):1000.00
KQAPLVH	25.66	791.465	7	8.1	396.743	15.35	3	1499	Camel_SON_frW14_11302015_RE4_01_1440.mgf	1	gi|744610922:gi|744610919:gi|744610915:gi|744610912
IAEAIPELKA	25.64	1053.61	10	1.7	527.812	44.94	10	5030	Camel_WSON_frW30_12012015_RE8_01_1453.mgf	1	gi|744566469
FRKMSSSGAKD	25.64	1212.59	11	7.7	405.208	14.78	3	1433	Camel_SON_frW14_11302015_RE4_01_1440.mgf	1	gi|744569569
AAVLEYL	25.63	777.427	7	6.1	778.439	76.01	8	8465	Camel_WSON_frW28_12012015_RE7_01_1446.mgf	1	gi|744548728:gi|744582530:gi|744564761:gi|744591008:gi|744614114
AAVIEYL	25.63	777.427	7	6.1	778.439	76.01	8	8465	Camel_WSON_frW28_12012015_RE7_01_1446.mgf	1
A(+42.01)DQLTEEQ	25.62	974.419	8	9.1	975.435	51.23	2	5471	Camel_SON_frW10_11302015_RE3_01_1439.mgf	1	gi|744616901	Acetylation (N-term)	A1:Acetylation (N-term):1000.00
FRSPLSVF	25.61	951.518	8	-0.8	476.766	59.03	5	6637	Camel_WSON_frW22_12012015_RE5_01_1450.mgf	1	gi|744613952:gi|744613940:gi|744613950:gi|744613948:gi|744613938:gi|744613936
PAYHSSLMDPDTKLIGN	25.61	1857.89	17	-0.2	620.305	45.86	7	5180	Camel_WSON_frW26_12012015_RE6_01_1451.mgf	1	gi|744611770
EVGGEALGRL	25.57	999.535	10	4.2	500.777	51.15	9	5602	Camel_WSON_frW30_12012015_RE8_01_1448.mgf	1	gi|744596074
PLLVAATRTALA	25.55	1195.73	12	-0.6	598.871	48.62	7	5493	Camel_WSON_frW26_12012015_RE6_01_1451.mgf	1	gi|744540686
ENPVVQF	25.52	831.413	7	-7.1	832.414	49.57	10	5561	Camel_WSON_frW30_12012015_RE8_01_1453.mgf	1	gi|744616368
FGADRGAPKRGSGKDGHHAA	25.51	1990.98	20	0.3	498.753	11.63	7	1239	Camel_WSON_frW26_12012015_RE6_01_1451.mgf	2	gi|744616368
LPSALSALSDLHAHKLRVDPVNFKL	25.47	2740.54	25	2	549.116	45	178	3734	CamelSON_W3438-5xDil_RB5_01_1991.mgf	1	gi|744625365:gi|744597559:gi|744597562
MQQKLVDKNIFSF	25.45	1596.83	13	9.5	533.29	67.12	4	7346	Camel_WSON_frW22_12012015_RE5_01_1442.mgf	1	gi|744620747
AQGTLSKIFKLGGRDS	25.43	1676.92	16	8.5	559.986	53.7	4	5808	Camel_WSON_frW22_12012015_RE5_01_1442.mgf	2	gi|744616368
SRSGSPMARR	25.4	1103.56	10	8.6	368.864	11.9	3	1103	Camel_SON_frW14_11302015_RE4_01_1440.mgf	4	gi|744616368
ATQK(+42.01)RPSQRHGSKYLASASTMD	25.37	2461.21	22	6.6	821.417	31.46	8	3329	Camel_WSON_frW28_12012015_RE7_01_1446.mgf	1	gi|744616368	Acetylation (K)	K4:Acetylation (K):0.00
KIGGHAAEYGAEAL	25.37	1385.69	14	6.8	693.859	42.38	8	4582	Camel_WSON_frW28_12012015_RE7_01_1446.mgf	1	gi|744625365:gi|744597559:gi|744597562
K(+42.01)(+42.01)DPSAVLSGEGAAPRKEPVVGGTLS(+79.97)PLALA(-.98)	25.31	3049.58	30	5.2	763.407	60.23	4	6558	Camel_WSON_frW22_12012015_RE5_01_1442.mgf	1	gi|744613622:gi|744613619:gi|744613616:gi|744613613:gi|744613610	Acetylation (K); Acetylation (N-term); Phosphorylation (STY); Amidation	K1:Acetylation (K):10.44;K1:Acetylation (N-term):1000.00;S25:Phosphorylation (STY):0.00;A30:Amidation:1000.00
M(+42.01)M(+15.99)DPEAL	25.3	863.341	7	9.8	864.356	74.19	3	8227	Camel_SON_frW14_11302015_RE4_01_1440.mgf	1	gi|744549508:gi|744549512	Acetylation (N-term); Oxidation (M)	M1:Acetylation (N-term):1000.00;M2:Oxidation (M):1000.00
IVGLKPETTY	25.3	1119.62	10	0.9	1120.63	39.79	10	4443	Camel_WSON_frW30_12012015_RE8_01_1453.mgf	1	gi|744574201:gi|744574198:gi|744574194:gi|744574191:gi|744574204
GLNHLDNL	25.27	894.456	8	2.6	895.466	37	10	4119	Camel_WSON_frW30_12012015_RE8_01_1453.mgf	2	gi|744596074
GVRFPAM(+15.99)SD	25.27	994.454	9	3.5	498.236	29.65	10	3271	Camel_WSON_frW30_12012015_RE8_01_1453.mgf	1	gi|744594993	Oxidation (M)	M7:Oxidation (M):1000.00
SKWSGPLSL	25.25	973.523	9	0	487.769	51.06	7	5774	Camel_WSON_frW26_12012015_RE6_01_1451.mgf	1	gi|744619725
DLPSALSAL	25.23	885.481	9	0.6	886.489	68.67	7	7787	Camel_WSON_frW26_12012015_RE6_01_1451.mgf	1	gi|744625365:gi|744597559:gi|744597562
IGRYYAVFDRDQNRVGLAEAAR	25.23	2539.3	22	10.1	508.873	53.71	4	5809	Camel_WSON_frW22_12012015_RE5_01_1442.mgf	1	gi|744620747
AQVKAPLVLRD	25.2	1208.72	11	4.8	403.917	43.34	8	4692	Camel_WSON_frW28_12012015_RE7_01_1446.mgf	1	gi|744546739
EASPFAPAL	25.19	901.455	9	3.4	902.465	57.07	10	6424	Camel_WSON_frW30_12012015_RE8_01_1453.mgf	1	gi|744580546
PLPSKETIEQEKQAGES(-.98)	25.18	1868.95	17	7.9	623.995	35.71	3	3832	Camel_SON_frW14_11302015_RE4_01_1440.mgf	1	gi|744616938	Amidation	S17:Amidation:1000.00
ELFIAAVCIVSYLIGLS(+79.97)NIT(+79.97)Q(-.98)	25.15	2425.18	21	11.5	607.308	38	8	4082	Camel_WSON_frW28_12012015_RE7_01_1446.mgf	1	gi|744579099	Phosphorylation (STY); Amidation	S17:Phosphorylation (STY):0.00;T20:Phosphorylation (STY):0.00;Q21:Amidation:1000.00
TFASPTQVF	25.14	996.492	9	2.6	997.501	57.36	10	6457	Camel_WSON_frW30_12012015_RE8_01_1453.mgf	1	gi|744617158
TAGPSVAVPPQAPFGYGYTAPPYGQPQPGFGYSM(+15.99)	25.13	3472.61	34	2.3	1158.55	72.78	7	8258	Camel_WSON_frW26_12012015_RE6_01_1451.mgf	1	gi|744595596:gi|744595593	Oxidation (M)	M34:Oxidation (M):1000.00
PYEIKKVF	25.12	1022.58	8	1	512.298	37.02	7	4162	Camel_WSON_frW26_12012015_RE6_01_1451.mgf	1	gi|744550597
ITLEDL	25.12	702.38	6	5.8	703.391	71.46	8	7938	Camel_WSON_frW28_12012015_RE7_01_1446.mgf	1	gi|744603535
LTLEDL	25.12	702.38	6	5.8	703.391	71.46	8	7938	Camel_WSON_frW28_12012015_RE7_01_1446.mgf	1
LTLEDI	25.12	702.38	6	5.8	703.391	71.46	8	7938	Camel_WSON_frW28_12012015_RE7_01_1446.mgf	1
SVHASLDKF	25.12	1002.51	9	-0.3	502.264	46.26	5	5168	Camel_WSON_frW22_12012015_RE5_01_1450.mgf	1	gi|744625365:gi|744597559:gi|744597562
KVQQLAVGTTPTPAASKNQ	25.1	1938.05	19	8.6	647.031	36.79	3	3960	Camel_SON_frW14_11302015_RE4_01_1440.mgf	1	gi|744587177
NVM(+15.99)EDQAQGDYTL	25.08	1498.62	13	9	750.326	53.81	3	5910	Camel_SON_frW14_11302015_RE4_01_1440.mgf	1		Oxidation (M)	M3:Oxidation (M):1000.00
PTADDSSAAVTEEMPPLEGDDDTSRMEEVD	25.06	3208.32	30	5.8	1070.45	70.88	9	7853	Camel_WSON_frW30_12012015_RE8_01_1448.mgf	1	gi|744614948
FTNTMRVVPVP	25.04	1259.67	11	6.2	630.846	62.57	8	6911	Camel_WSON_frW28_12012015_RE7_01_1446.mgf	1	gi|744558491:gi|744558494
FVYPLDF	24.96	899.443	7	0.8	900.451	75.01	5	8468	Camel_WSON_frW22_12012015_RE5_01_1450.mgf	1	gi|744548243
FKNIVTPRT(+79.97)PPPSQ	24.93	1660.83	14	8.3	554.623	42.82	3	4647	Camel_SON_frW14_11302015_RE4_01_1440.mgf	1	gi|744616368	Phosphorylation (STY)	T9:Phosphorylation (STY):22.45
S(+42.01)ASAPAGSSAASGSNRRLQQTQNQVDEVVDIM(+15.99)	24.92	3331.57	32	2.2	1111.53	51.27	7	5801	Camel_WSON_frW26_12012015_RE6_01_1451.mgf	1	gi|744546730	Acetylation (N-term); Oxidation (M)	S1:Acetylation (N-term):1000.00;M32:Oxidation (M):1000.00
R(+42.01)GTASRGRGRARKGPS(+79.97)VKTSAVAAPGSAPG(-.98)	24.89	2983.57	30	-3.5	995.527	85.34	6	9493	Camel_WSON_frW26_12012015_RE6_01_1444.mgf	1	gi|744584134	Acetylation (N-term); Phosphorylation (STY); Amidation	R1:Acetylation (N-term):1000.00;S16:Phosphorylation (STY):0.00;G30:Amidation:1000.00
VREIAQDF	24.84	976.498	8	6.7	489.259	46.07	9	5014	Camel_WSON_frW30_12012015_RE8_01_1448.mgf	2	gi|744548728:gi|744618971:gi|744543688
IDGPTQIL	24.81	855.47	8	1.1	856.478	55.03	10	6187	Camel_WSON_frW30_12012015_RE8_01_1453.mgf	1	gi|744602925
IEIPAEKVF	24.81	1044.59	9	0.2	523.3	52.96	7	5990	Camel_WSON_frW26_12012015_RE6_01_1451.mgf	1	gi|744558491:gi|744558494
VTVAAHHPGDFTPSVHA	24.8	1741.85	17	6.1	581.629	42.19	8	4561	Camel_WSON_frW28_12012015_RE7_01_1446.mgf	1	gi|744625365:gi|744597559:gi|744597562
SDK(+42.01)PDMAEIEK	24.79	1303.6	11	9.3	652.812	41.75	3	4524	Camel_SON_frW14_11302015_RE4_01_1440.mgf	1	gi|744616938	Acetylation (K)	K3:Acetylation (K):63.70
ATTVTPSTTLGTGATS(+79.97)AGATLLL(-.98)	24.78	2183.11	23	18	546.794	25.24	178	2078	CamelSON_W3438-5xDil_RB5_01_1991.mgf	1	gi|744571375	Phosphorylation (STY); Amidation	S16:Phosphorylation (STY):0.00;L23:Amidation:1000.00
YTLVLTDPDAPSRKD	24.77	1689.86	15	5.4	564.296	52.43	8	5741	Camel_WSON_frW28_12012015_RE7_01_1446.mgf	1	gi|744619725
GLAPEPLPPVKATSPLIE	24.75	1828.03	18	1.1	915.025	58.65	7	6644	Camel_WSON_frW26_12012015_RE6_01_1451.mgf	1	gi|744567579
E(-18.01)SSS(+79.97)SSEEEELPSS(+79.97)PSPPRPT	24.74	2356.9	21	17.1	590.242	30.33	178	2502	CamelSON_W3438-5xDil_RB5_01_1991.mgf	1	gi|744614277:gi|744614275:gi|744614273	Pyro-glu from E; Phosphorylation (STY)	E1:Pyro-glu from E:1000.00;S4:Phosphorylation (STY):0.00;S14:Phosphorylation (STY):0.00
GSKAKFAGRSFRNPLAK	24.72	1834.03	17	7.8	459.519	35.65	4	3738	Camel_WSON_frW22_12012015_RE5_01_1442.mgf	1	gi|744546751
ARM(+15.99)PPPLPARVD	24.7	1334.71	12	2.3	445.913	29.29	10	3231	Camel_WSON_frW30_12012015_RE8_01_1453.mgf	1	gi|744583610	Oxidation (M)	M3:Oxidation (M):1000.00
GTLSKIFKLGGRD	24.68	1390.79	13	7.1	464.608	52.95	4	5724	Camel_WSON_frW22_12012015_RE5_01_1442.mgf	1	gi|744616368
FILKHTGPGILSMANAGPNTNGSQF	24.67	2571.29	25	7.8	858.111	72.7	4	7986	Camel_WSON_frW22_12012015_RE5_01_1442.mgf	1	gi|744588011
IRNM(+15.99)FPPNLVE	24.66	1344.69	11	6.9	673.355	59.24	6	6505	Camel_WSON_frW26_12012015_RE6_01_1444.mgf	1	gi|744557416	Oxidation (M)	M4:Oxidation (M):1000.00
M(+15.99)IREADIDGDGQVN	24.64	1547.69	14	9.4	774.859	39.27	3	4240	Camel_SON_frW14_11302015_RE4_01_1440.mgf	1	gi|744616901	Oxidation (M)	M1:Oxidation (M):1000.00
YFSSFTDD	24.61	980.376	8	9.5	981.393	59.66	3	6584	Camel_SON_frW14_11302015_RE4_01_1440.mgf	1	gi|744560058
SLEDAIGGHND	24.6	1126.49	11	10.4	564.258	41.29	3	4473	Camel_SON_frW14_11302015_RE4_01_1440.mgf	1	gi|744594016
VFVT(+79.97)LRVIAAAISV	24.58	1537.86	14	-18.5	769.925	59.53	7	6744	Camel_WSON_frW26_12012015_RE6_01_1451.mgf	1	gi|744584814	Phosphorylation (STY)	T4:Phosphorylation (STY):60.15
PGGRPHLIRL	24.53	1114.67	10	8.5	372.568	38.84	4	4104	Camel_WSON_frW22_12012015_RE5_01_1442.mgf	1	gi|744616368
PVVQFF	24.47	735.395	6	0	736.403	64.16	7	7272	Camel_WSON_frW26_12012015_RE6_01_1451.mgf	2	gi|744616368
FTLQYLNKL	24.46	1138.64	9	-0.9	570.326	60.28	5	6781	Camel_WSON_frW22_12012015_RE5_01_1450.mgf	1	gi|744549508:gi|744549512
GQVNYEEF	24.46	984.419	8	9.5	985.436	56.9	3	6268	Camel_SON_frW14_11302015_RE4_01_1440.mgf	1	gi|744616901
AGIEVQEVKESEA	24.46	1387.68	13	9.7	694.856	43.02	3	4671	Camel_SON_frW14_11302015_RE4_01_1440.mgf	1	gi|744613952:gi|744613940:gi|744613950:gi|744613948:gi|744613938:gi|744613936
YLTAEVL	24.45	807.438	7	2.7	808.447	54.25	10	6096	Camel_WSON_frW30_12012015_RE8_01_1453.mgf	1	gi|744566110:gi|744588014
ARNLFPSNL	24.44	1030.56	9	0.3	516.285	47.95	7	5416	Camel_WSON_frW26_12012015_RE6_01_1451.mgf	2	gi|744564054
EAIPRALAENSGVKANEVISKL	24.44	2308.27	22	-1.2	578.075	52.27	5	5860	Camel_WSON_frW22_12012015_RE5_01_1450.mgf	1	gi|744556815
A(+42.01)TLKEKLIAPVA	24.42	1294.79	12	-0.2	648.4	50.57	7	5718	Camel_WSON_frW26_12012015_RE6_01_1451.mgf	1	gi|744590863	Acetylation (N-term)	A1:Acetylation (N-term):1000.00
VALPGVGVSM(+15.99)L	24.35	1057.58	11	7.1	1058.6	77.15	8	8597	Camel_WSON_frW28_12012015_RE7_01_1446.mgf	1	gi|744610011	Oxidation (M)	M10:Oxidation (M):1000.00
ILNPDNSF	24.3	918.445	8	10.5	919.462	58.3	3	6427	Camel_SON_frW14_11302015_RE4_01_1440.mgf	2	gi|744605248
S(+42.01)GKDGHHAARTTHYGSLPQKSQHGRPQDENPVVQF	24.29	3907.89	35	9.9	782.592	39.02	4	4123	Camel_WSON_frW22_12012015_RE5_01_1442.mgf	1	gi|744616368	Acetylation (N-term)	S1:Acetylation (N-term):1000.00
EVEDNRSQVETDDL	24.26	1647.72	14	9.8	824.877	41.79	3	4532	Camel_SON_frW14_11302015_RE4_01_1440.mgf	1	gi|744538988:gi|744538991
YEGIDFY	24.25	905.381	7	4.4	906.392	59.93	10	6749	Camel_WSON_frW30_12012015_RE8_01_1453.mgf	1	gi|744559312:gi|744559019
RTLDISNNRL	24.24	1200.66	10	5.7	401.229	40.49	8	4369	Camel_WSON_frW28_12012015_RE7_01_1446.mgf	1	gi|744561334
SGK(+42.01)DGHHAARTTHYGSLPQKSQHGRPQDENPVVQF	24.24	3907.89	35	11.9	977.99	39.98	4	4235	Camel_WSON_frW22_12012015_RE5_01_1442.mgf	1	gi|744616368	Acetylation (K)	K3:Acetylation (K):23.38
AVDVSLPKAQAD	24.21	1212.63	12	6.9	607.329	46.77	3	5104	Camel_SON_frW14_11302015_RE4_01_1440.mgf	1	gi|744619603
A(+42.01)AEDVAATGAD	24.2	1031.44	11	8.6	1032.46	50.1	2	5341	Camel_SON_frW10_11302015_RE3_01_1439.mgf	1	gi|744581839	Acetylation (N-term)	A1:Acetylation (N-term):1000.00
K(+42.01)RGSGKDGHH	24.2	1119.55	10	3.5	374.193	11.05	7	1171	Camel_WSON_frW26_12012015_RE6_01_1451.mgf	1	gi|744616368	Acetylation (N-term)	K1:Acetylation (N-term):1000.00
ATQKRPSQRHGSK(+42.01)YLASASTM(+15.99)D	24.17	2477.21	22	7.2	826.749	26.99	8	2820	Camel_WSON_frW28_12012015_RE7_01_1446.mgf	1	gi|744616368	Acetylation (K); Oxidation (M)	K13:Acetylation (K):0.00;M21:Oxidation (M):1000.00
ST(+79.97)GGGASLELLEGK(+42.01)VLPGVEALS(+79.97)	24.15	2385.11	23	17.5	597.296	74.62	4	8205	Camel_WSON_frW22_12012015_RE5_01_1442.mgf	1	gi|744591206	Phosphorylation (STY); Acetylation (K)	T2:Phosphorylation (STY):0.00;K14:Acetylation (K):1000.00;S23:Phosphorylation (STY):20.11
RFQSAAIGAL	24.13	1032.57	10	5.1	517.296	54.14	8	5936	Camel_WSON_frW28_12012015_RE7_01_1446.mgf	1	gi|744618971:gi|744543688
A(+42.01)TQKRPSQRHGSKYLASASTM(+15.99)DHA	24.11	2685.3	24	8.3	672.339	26.46	6	2748	Camel_WSON_frW26_12012015_RE6_01_1444.mgf	1	gi|744616368	Acetylation (N-term); Oxidation (M)	A1:Acetylation (N-term):1000.00;M21:Oxidation (M):1000.00
VHLSGDEKNAVH	24.09	1304.65	12	2.5	435.891	16.71	10	1783	Camel_WSON_frW30_12012015_RE8_01_1453.mgf	1	gi|744596074
AVGTTPTPAASKNQ	24.08	1341.69	14	6.5	671.856	16.44	176	1308	CamelSON_W20-3xDil_RB3_01_1987.mgf	1	gi|744587177
FKNIVTPRT(+79.97)PPPSQG	24.06	1717.86	15	8.9	859.943	42.83	3	4651	Camel_SON_frW14_11302015_RE4_01_1440.mgf	1	gi|744616368	Phosphorylation (STY)	T9:Phosphorylation (STY):9.42

## Sheet: SON-Winter_NCBIprotein-peptides
Protein Group	Protein ID	Protein Accession	Peptide	Unique	-10lgP	Mass	Length	ppm	m/z	z	RT	Fraction	Scan	Source File	#Spec	Start	End	PTM	AScore
132	104590	gi|744537394	L.SGQAAGRPLVASVGLNVPASVRF.S	Y	49	2252.24	23	-2.6	751.752	3	59.04	5	6640	Camel_WSON_frW22_12012015_RE5_01_1450.mgf	3	56	78
132	104590	gi|744537394	R.ESLSGQAAGRPLVASVGLNVPASVRF.S	Y	34.87	2581.4	26	10.9	861.482	3	78.1	4	8607	Camel_WSON_frW22_12012015_RE5_01_1442.mgf	1	53	78
132	104590	gi|744537394	E.SLSGQAAGRPLVASVGLNVPASVRF.S	Y	30.8	2452.36	25	9.5	818.467	3	77.12	4	8493	Camel_WSON_frW22_12012015_RE5_01_1442.mgf	3	54	78
132	104590	gi|744537394	A.SVGLNVPASVRF.S	Y	27.2	1244.69	12	-0.5	623.351	2	55.34	7	6262	Camel_WSON_frW26_12012015_RE6_01_1451.mgf	2	67	78
40	104493	gi|744538988	Y.M(+15.99)EVEDNRSQVETDDL.I	Y	63.46	1794.76	15	10.3	898.395	2	43	3	4667	Camel_SON_frW14_11302015_RE4_01_1440.mgf	3	278	292	Oxidation (M)	M1:Oxidation (M):1000.00
40	104493	gi|744538988	Y.MEVEDNRSQVETDDL.I	Y	55.68	1778.76	15	10.8	890.398	2	49.35	3	5402	Camel_SON_frW14_11302015_RE4_01_1440.mgf	6	278	292
40	104493	gi|744538988	L.ILKPGVVHVIDTD.R	Y	49.51	1404.8	13	1.4	703.407	2	40.57	7	4572	Camel_WSON_frW26_12012015_RE6_01_1451.mgf	3	293	305
40	104493	gi|744538988	L.ILKPGVVHVID.T	Y	38.57	1188.72	11	-0.3	397.248	3	39.12	7	4404	Camel_WSON_frW26_12012015_RE6_01_1451.mgf	7	293	303
40	104493	gi|744538988	M.EVEDNRSQVETDDL.I	Y	24.26	1647.72	14	9.8	824.877	2	41.79	3	4532	Camel_SON_frW14_11302015_RE4_01_1440.mgf	1	279	292
40	104494	gi|744538991	Y.M(+15.99)EVEDNRSQVETDDL.I	Y	63.46	1794.76	15	10.3	898.395	2	43	3	4667	Camel_SON_frW14_11302015_RE4_01_1440.mgf	3	256	270	Oxidation (M)	M1:Oxidation (M):1000.00
40	104494	gi|744538991	Y.MEVEDNRSQVETDDL.I	Y	55.68	1778.76	15	10.8	890.398	2	49.35	3	5402	Camel_SON_frW14_11302015_RE4_01_1440.mgf	6	256	270
40	104494	gi|744538991	L.ILKPGVVHVIDTD.R	Y	49.51	1404.8	13	1.4	703.407	2	40.57	7	4572	Camel_WSON_frW26_12012015_RE6_01_1451.mgf	3	271	283
40	104494	gi|744538991	L.ILKPGVVHVID.T	Y	38.57	1188.72	11	-0.3	397.248	3	39.12	7	4404	Camel_WSON_frW26_12012015_RE6_01_1451.mgf	7	271	281
40	104494	gi|744538991	M.EVEDNRSQVETDDL.I	Y	24.26	1647.72	14	9.8	824.877	2	41.79	3	4532	Camel_SON_frW14_11302015_RE4_01_1440.mgf	1	257	270
11	104512	gi|744539667	M.S(+42.01)QAEFEKAAEEVKHLKTKPADDE.M	Y	48.65	2641.29	23	9.6	661.335	4	60.73	4	6617	Camel_WSON_frW22_12012015_RE5_01_1442.mgf	2	2	24	Acetylation (N-term)	S1:Acetylation (N-term):1000.00
11	104512	gi|744539667	M.S(+42.01)QAEFEKAAEEVKHLKTKPADDEM(+15.99).L	Y	41.44	2788.32	24	-0.4	698.088	4	48.17	5	5388	Camel_WSON_frW22_12012015_RE5_01_1450.mgf	5	2	25	Acetylation (N-term); Oxidation (M)	S1:Acetylation (N-term):1000.00;M24:Oxidation (M):1000.00
11	104512	gi|744539667	F.IYSHYKQATVGDVNTERPGM(+15.99)L.D	Y	39.25	2394.16	21	9.6	799.07	3	45.96	6	4982	Camel_WSON_frW26_12012015_RE6_01_1444.mgf	8	28	48	Oxidation (M)	M20:Oxidation (M):1000.00
11	104512	gi|744539667	F.IYSHYKQATVGDVNTERPG.M	Y	38.54	2134.04	19	0.4	712.356	3	28.98	10	3192	Camel_WSON_frW30_12012015_RE8_01_1453.mgf	2	28	46
11	104512	gi|744539667	F.IYSHYKQATVGDVNTERPGM(+15.99)LD.F	Y	37.57	2509.19	22	1.5	628.306	4	35.04	7	3938	Camel_WSON_frW26_12012015_RE6_01_1451.mgf	5	28	49	Oxidation (M)	M20:Oxidation (M):1000.00
11	104512	gi|744539667	M.S(+42.01)QAEFEKAAEEVKHLKTKPAD.D	Y	37.51	2397.22	21	7.8	600.316	4	60.53	4	6593	Camel_WSON_frW22_12012015_RE5_01_1442.mgf	3	2	22	Acetylation (N-term)	S1:Acetylation (N-term):1000.00
11	104512	gi|744539667	F.IYSHYKQATVGDVNTERPGML.D	Y	34.76	2378.17	21	0.3	793.731	3	39.23	7	4418	Camel_WSON_frW26_12012015_RE6_01_1451.mgf	6	28	48
11	104512	gi|744539667	L.FIYSHYKQATVGDVNTERPGM(+15.99)LD.F	Y	34.05	2656.26	23	-0.3	886.427	3	41.64	7	4697	Camel_WSON_frW26_12012015_RE6_01_1451.mgf	2	27	49	Oxidation (M)	M21:Oxidation (M):1000.00
11	104512	gi|744539667	F.IYSHYKQATVGDVNTERPGMLD.F	Y	31.76	2493.2	22	8	832.079	3	49.13	6	5344	Camel_WSON_frW26_12012015_RE6_01_1444.mgf	2	28	49
11	104512	gi|744539667	M.S(+42.01)QAEFEKAAEEVKHLKTKPADDEM(+15.99)L.F	Y	31.47	2901.41	25	8.5	726.365	4	67.61	4	7403	Camel_WSON_frW22_12012015_RE5_01_1442.mgf	3	2	26	Acetylation (N-term); Oxidation (M)	S1:Acetylation (N-term):1000.00;M24:Oxidation (M):1000.00
11	104512	gi|744539667	M.S(+42.01)QAEFEKAAEEVKHLKTKPADDEM.L	Y	30.74	2772.33	24	-0.9	694.089	4	51.39	5	5755	Camel_WSON_frW22_12012015_RE5_01_1450.mgf	3	2	25	Acetylation (N-term)	S1:Acetylation (N-term):1000.00
11	104512	gi|744539667	M.S(+42.01)QAEFEKAAEEVKHLKTKPADD.E	Y	30.65	2512.24	22	-3.2	503.455	5	47.77	5	5340	Camel_WSON_frW22_12012015_RE5_01_1450.mgf	4	2	23	Acetylation (N-term)	S1:Acetylation (N-term):1000.00
11	104512	gi|744539667	L.FIYSHYKQATVGDVNTERPGML.D	Y	30.64	2525.24	22	8.7	632.322	4	58.02	4	6304	Camel_WSON_frW22_12012015_RE5_01_1442.mgf	2	27	48
11	104512	gi|744539667	I.YSHYKQATVGDVNTERPGML.D	Y	29.67	2265.08	20	-0.1	756.035	3	36.76	7	4136	Camel_WSON_frW26_12012015_RE6_01_1451.mgf	1	29	48
11	104512	gi|744539667	M.S(+42.01)QAEFEKAAEEVKHLKTK(+42.01)PADDEM(+15.99).L	Y	28.88	2830.33	24	8.8	708.597	4	67.8	4	7424	Camel_WSON_frW22_12012015_RE5_01_1442.mgf	1	2	25	Acetylation (N-term); Acetylation (K); Oxidation (M)	S1:Acetylation (N-term):1000.00;K18:Acetylation (K):0.00;M24:Oxidation (M):1000.00
11	104512	gi|744539667	M.S(+42.01)QAEFEKAAEEVKHLK(+42.01)TKPADDEM(+15.99)L.F	Y	28.2	2943.42	25	9.3	736.868	4	73.56	4	8083	Camel_WSON_frW22_12012015_RE5_01_1442.mgf	1	2	26	Acetylation (N-term); Acetylation (K); Oxidation (M)	S1:Acetylation (N-term):1000.00;K16:Acetylation (K):0.00;M24:Oxidation (M):1000.00
137	104654	gi|744539790	F.AAGVFSNPAVRTAAANAAAGAAENAFRAP	Y	51.6	2713.37	29	-1.5	905.462	3	61.04	5	6868	Camel_WSON_frW22_12012015_RE5_01_1450.mgf	4	319	347
137	104654	gi|744539790	A.AGVFSNPAVRTAAANAAAGAAENAFRAP	Y	42.31	2642.33	28	11.8	881.795	3	76.48	4	8422	Camel_WSON_frW22_12012015_RE5_01_1442.mgf	3	320	347
76	105233	gi|744540050	M.GSELETAMETL.I	Y	42.91	1179.53	11	1.8	1180.54	1	65.09	7	7378	Camel_WSON_frW26_12012015_RE6_01_1451.mgf	3	2	12
76	105233	gi|744540050	M.GSELETAM(+15.99)ETL.I	Y	33.2	1195.53	11	0.3	598.771	2	47.18	7	5328	Camel_WSON_frW26_12012015_RE6_01_1451.mgf	6	2	12	Oxidation (M)	M8:Oxidation (M):1000.00
76	105233	gi|744540050	M.G(+42.01)SELETAM(+15.99)ETL.I	Y	31.84	1237.54	11	1	1238.55	1	65.87	7	7468	Camel_WSON_frW26_12012015_RE6_01_1451.mgf	6	2	12	Acetylation (N-term); Oxidation (M)	G1:Acetylation (N-term):1000.00;M8:Oxidation (M):1000.00
872	105008	gi|744540056	L.IGGITSPIANL.I	Y	27.15	1054.6	11	5.5	1055.62	1	79.95	8	8921	Camel_WSON_frW28_12012015_RE7_01_1446.mgf	1	83	93
872	105007	gi|744540059	L.IGGITSPIANL.I	Y	27.15	1054.6	11	5.5	1055.62	1	79.95	8	8921	Camel_WSON_frW28_12012015_RE7_01_1446.mgf	1	83	93
265	104858	gi|744540193	L.IKASAPESGLLSKV	Y	35.35	1398.81	14	-0.5	700.411	2	41.43	7	4670	Camel_WSON_frW26_12012015_RE6_01_1451.mgf	5	258	271
112	104597	gi|744540205	L.AFHDISPQAPTHF.L	Y	41.18	1466.69	13	2.8	734.356	2	53.18	8	5825	Camel_WSON_frW28_12012015_RE7_01_1446.mgf	10	76	88
112	104597	gi|744540205	M.A(+42.01)DEIAKAQAARPGGD.T	Y	32.92	1510.74	15	9	756.383	2	47.8	3	5220	Camel_SON_frW14_11302015_RE4_01_1440.mgf	2	38	52	Acetylation (N-term)	A1:Acetylation (N-term):1000.00
436	104678	gi|744540498	L.GDDPALSLRSGTNQGD.P	Y	45.88	1601.73	16	9.4	801.879	2	43.5	3	4728	Camel_SON_frW14_11302015_RE4_01_1440.mgf	2	189	204
436	104678	gi|744540498	D.PALSLRSGTNQGD.P	Y	32.46	1314.65	13	10.2	658.34	2	37.63	3	4053	Camel_SON_frW14_11302015_RE4_01_1440.mgf	2	192	204
163	104522	gi|744540686	R.DTHKSEIAHRFKDLGEDDFKG.L	Y	39.86	2444.17	21	11.3	489.847	5	45.28	4	4844	Camel_WSON_frW22_12012015_RE5_01_1442.mgf	3	25	45
163	104522	gi|744540686	G.PLLVAATRTALA	Y	25.55	1195.73	12	-0.6	598.871	2	48.62	7	5493	Camel_WSON_frW26_12012015_RE6_01_1451.mgf	1	596	607
743	104805	gi|744540910	L.KVVLTQANKLGV	Y	28.98	1268.78	12	3.7	423.936	3	45.28	8	4918	Camel_WSON_frW28_12012015_RE7_01_1446.mgf	1	1222	1233
743	104804	gi|744540915	L.KVVLTQANKLGV	Y	28.98	1268.78	12	3.7	423.936	3	45.28	8	4918	Camel_WSON_frW28_12012015_RE7_01_1446.mgf	1	1209	1220
743	104803	gi|744540919	L.KVVLTQANKLGV	Y	28.98	1268.78	12	3.7	423.936	3	45.28	8	4918	Camel_WSON_frW28_12012015_RE7_01_1446.mgf	1	1207	1218
743	104802	gi|744540922	L.KVVLTQANKLGV	Y	28.98	1268.78	12	3.7	423.936	3	45.28	8	4918	Camel_WSON_frW28_12012015_RE7_01_1446.mgf	1	1196	1207
743	104801	gi|744540925	L.KVVLTQANKLGV	Y	28.98	1268.78	12	3.7	423.936	3	45.28	8	4918	Camel_WSON_frW28_12012015_RE7_01_1446.mgf	1	1194	1205
743	104777	gi|744540928	L.KVVLTQANKLGV	Y	28.98	1268.78	12	3.7	423.936	3	45.28	8	4918	Camel_WSON_frW28_12012015_RE7_01_1446.mgf	1	1095	1106
48	104509	gi|744541155	M.ASGGGVPTDEEQSTGLEREVL.M	Y	48.58	2130.01	21	3.9	1066.02	2	48.59	10	5447	Camel_WSON_frW30_12012015_RE8_01_1453.mgf	12	32	52
48	104509	gi|744541155	D.PYNMLAPKATSGTKED.P	Y	47.84	1721.83	16	3.1	574.952	3	30.72	10	3397	Camel_WSON_frW30_12012015_RE8_01_1453.mgf	4	61	76
48	104509	gi|744541155	S.GGGVPTDEEQSTGLEREVL.M	Y	42.61	1971.94	19	3	986.98	2	48.61	10	5453	Camel_WSON_frW30_12012015_RE8_01_1453.mgf	3	34	52
48	104509	gi|744541155	A.SGGGVPTDEEQSTGLEREVL.M	Y	39.14	2058.97	20	4.6	1030.5	2	48.42	10	5430	Camel_WSON_frW30_12012015_RE8_01_1453.mgf	1	33	52
48	104509	gi|744541155	D.PYNM(+15.99)LAPKATSGTKED.P	Y	34.08	1737.82	16	2.9	580.284	3	24.12	10	2632	Camel_WSON_frW30_12012015_RE8_01_1453.mgf	3	61	76	Oxidation (M)	M4:Oxidation (M):1000.00
48	104509	gi|744541155	G.GGVPTDEEQSTGLEREVL.M	Y	30.82	1914.92	18	3.3	958.469	2	48.9	10	5485	Camel_WSON_frW30_12012015_RE8_01_1453.mgf	2	35	52
48	104509	gi|744541155	M.ASGGGVPTDEEQSTGLEREVLMAARKGLD.P	Y	28.76	2972.45	29	8.7	744.126	4	74.71	4	8215	Camel_WSON_frW22_12012015_RE5_01_1442.mgf	1	32	60
115	104648	gi|744541658	S.GPERTIPITREEKPAVTAAPKK	Y	35.01	2388.35	22	1.5	478.678	5	25.58	7	2843	Camel_WSON_frW26_12012015_RE6_01_1451.mgf	2	198	219
115	104648	gi|744541658	G.PERTIPITREEKPAVTAAPKK	Y	32.17	2331.33	21	0.2	467.273	5	24.43	7	2711	Camel_WSON_frW26_12012015_RE6_01_1451.mgf	3	199	219
115	104648	gi|744541658	A.SGPERTIPITREEKPAVTAAPKK	Y	31.98	2475.38	23	2.7	496.085	5	25.76	7	2864	Camel_WSON_frW26_12012015_RE6_01_1451.mgf	3	197	219
314	104531	gi|744541900	F.ARLSAIYGGTY.I	Y	27.4	1170.6	11	4.3	586.311	2	43.63	10	4883	Camel_WSON_frW30_12012015_RE8_01_1453.mgf	1	195	205
127	104675	gi|744542208	C.LPEGVLDL.E	Y	31.25	854.475	8	1.6	855.484	1	64.71	7	7334	Camel_WSON_frW26_12012015_RE6_01_1451.mgf	9	26	33
127	104652	gi|744542211	C.LPEGVLDL.E	Y	31.25	854.475	8	1.6	855.484	1	64.71	7	7334	Camel_WSON_frW26_12012015_RE6_01_1451.mgf	9	26	33
127	104676	gi|744542214	C.LPEGVLDL.E	Y	31.25	854.475	8	1.6	855.484	1	64.71	7	7334	Camel_WSON_frW26_12012015_RE6_01_1451.mgf	9	26	33
225	104584	gi|744542354	I.A(+42.01)VDPGSRGIGHLLRPD(-.98).E	Y	27.07	1699.91	16	-7.2	340.987	5	12.31	7	1317	Camel_WSON_frW26_12012015_RE6_01_1451.mgf	1	327	342	Acetylation (N-term); Amidation	A1:Acetylation (N-term):1000.00;D16:Amidation:1000.00
225	104582	gi|744542357	I.A(+42.01)VDPGSRGIGHLLRPD(-.98).E	Y	27.07	1699.91	16	-7.2	340.987	5	12.31	7	1317	Camel_WSON_frW26_12012015_RE6_01_1451.mgf	1	309	324	Acetylation (N-term); Amidation	A1:Acetylation (N-term):1000.00;D16:Amidation:1000.00
225	104581	gi|744542361	I.A(+42.01)VDPGSRGIGHLLRPD(-.98).E	Y	27.07	1699.91	16	-7.2	340.987	5	12.31	7	1317	Camel_WSON_frW26_12012015_RE6_01_1451.mgf	1	309	324	Acetylation (N-term); Amidation	A1:Acetylation (N-term):1000.00;D16:Amidation:1000.00
225	104583	gi|744542365	I.A(+42.01)VDPGSRGIGHLLRPD(-.98).E	Y	27.07	1699.91	16	-7.2	340.987	5	12.31	7	1317	Camel_WSON_frW26_12012015_RE6_01_1451.mgf	1	309	324	Acetylation (N-term); Amidation	A1:Acetylation (N-term):1000.00;D16:Amidation:1000.00
225	104591	gi|744542367	I.A(+42.01)VDPGSRGIGHLLRPD(-.98).E	Y	27.07	1699.91	16	-7.2	340.987	5	12.31	7	1317	Camel_WSON_frW26_12012015_RE6_01_1451.mgf	1	327	342	Acetylation (N-term); Amidation	A1:Acetylation (N-term):1000.00;D16:Amidation:1000.00
266	105068	gi|744542522	G.MLKGENLGKAIVKA	Y	33.03	1470.86	14	1.6	736.438	2	32.75	7	3671	Camel_WSON_frW26_12012015_RE6_01_1451.mgf	4	316	329
17	104441	gi|744543688	L.RFQSAAIGALQEASEAYL.V	Y	59.26	1923.97	18	9	963	2	86.33	4	9547	Camel_WSON_frW22_12012015_RE5_01_1442.mgf	4	84	101
17	104441	gi|744543688	L.RFQSAAIGALQEASEA.Y	Y	54.05	1647.82	16	6.9	824.924	2	64.14	8	7092	Camel_WSON_frW28_12012015_RE7_01_1446.mgf	10	84	99
17	104441	gi|744543688	L.RFQSAAIGALQEASEAY.L	Y	52.2	1810.88	17	1.1	906.451	2	58.55	7	6630	Camel_WSON_frW26_12012015_RE6_01_1451.mgf	3	84	100
17	104441	gi|744543688	L.RFQSAAIGALQEA.S	Y	41.73	1360.71	13	4.3	681.365	2	45.13	10	5051	Camel_WSON_frW30_12012015_RE8_01_1453.mgf	8	84	96
17	104441	gi|744543688	L.VGLFEDTNL.C	N	38.01	1006.5	9	1.7	1007.51	1	63.97	7	7250	Camel_WSON_frW26_12012015_RE6_01_1451.mgf	1	102	110
17	104441	gi|744543688	A.LQEASEAYL.V	N	36.48	1022.49	9	7.7	1023.51	1	55.64	3	6122	Camel_SON_frW14_11302015_RE4_01_1440.mgf	1	93	101
17	104441	gi|744543688	L.VREIAQDFKTDL.R	N	35.09	1433.75	12	0.4	478.925	3	42.28	7	4767	Camel_WSON_frW26_12012015_RE6_01_1451.mgf	5	72	83
17	104441	gi|744543688	L.RFQSAAIGA.L	Y	32.37	919.487	9	8.9	460.755	2	34.93	3	3743	Camel_SON_frW14_11302015_RE4_01_1440.mgf	3	84	92
17	104441	gi|744543688	L.RFQSAAIGALQE.A	Y	31.39	1289.67	12	1.2	645.844	2	41.52	10	4641	Camel_WSON_frW30_12012015_RE8_01_1453.mgf	3	84	95
17	104441	gi|744543688	L.RFQSAAIGALQEASE.A	Y	29.31	1576.78	15	3.5	789.402	2	59.47	8	6551	Camel_WSON_frW28_12012015_RE7_01_1446.mgf	1	84	98
17	104441	gi|744543688	L.ARRIRGERA	N	27.52	1083.64	9	6.6	542.83	2	12.72	9	1190	Camel_WSON_frW30_12012015_RE8_01_1448.mgf	1	128	136
17	104441	gi|744543688	L.VREIAQDF.K	N	24.84	976.498	8	6.7	489.259	2	46.07	9	5014	Camel_WSON_frW30_12012015_RE8_01_1448.mgf	2	72	79
17	104441	gi|744543688	L.RFQSAAIGAL.Q	Y	24.13	1032.57	10	5.1	517.296	2	54.14	8	5936	Camel_WSON_frW28_12012015_RE7_01_1446.mgf	1	84	93
242	104610	gi|744544010	L.PPAPAAQEPKDVLEKKKD	Y	42.37	1960.06	18	4.6	654.365	3	30.41	8	3208	Camel_WSON_frW28_12012015_RE7_01_1446.mgf	7	393	410
80	104464	gi|744544301	R.LGELLSPYYDPSQWKSSHFQ.R	Y	41.88	2381.13	20	0.8	794.719	3	61.31	5	6899	Camel_WSON_frW22_12012015_RE5_01_1450.mgf	5	493	512
80	104464	gi|744544301	A.FLNQPNPAGAETSEKL.V	Y	37.34	1714.85	16	3.5	858.437	2	43.51	10	4866	Camel_WSON_frW30_12012015_RE8_01_1453.mgf	2	185	200
80	104464	gi|744544301	R.NLAPKLDV.K	Y	28.33	868.502	8	4.3	869.513	1	40.73	10	4547	Camel_WSON_frW30_12012015_RE8_01_1453.mgf	1	563	570
80	104464	gi|744544301	R.LGELLSPYYD.P	Y	26.84	1168.57	10	5.3	1169.58	1	78.72	8	8778	Camel_WSON_frW28_12012015_RE7_01_1446.mgf	1	493	502
164	104600	gi|744544337	A.AAGAVVGGLGGY.M	Y	49.27	990.513	12	10.1	991.531	1	61.1	3	6750	Camel_SON_frW14_11302015_RE4_01_1440.mgf	2	120	131
164	104600	gi|744544337	H.VAGAAAAGAVVGGLGGY.M	Y	41.64	1359.71	17	1.6	680.866	2	57.8	10	6503	Camel_WSON_frW30_12012015_RE8_01_1453.mgf	4	115	131
164	104600	gi|744544337	A.AGAVVGGLGGY.M	Y	40.91	919.476	11	4.5	920.488	1	59.97	3	6623	Camel_SON_frW14_11302015_RE4_01_1440.mgf	2	121	131
164	104600	gi|744544337	G.AVVGGLGGY.M	Y	32.29	791.418	9	7.2	792.431	1	57.68	3	6357	Camel_SON_frW14_11302015_RE4_01_1440.mgf	1	123	131
164	104600	gi|744544337	K.HVAGAAAAGAVVGGLGGY.M	Y	31.78	1496.77	18	4	749.397	2	62.66	8	6920	Camel_WSON_frW28_12012015_RE7_01_1446.mgf	1	114	131
568	104683	gi|744544605	Y.FQVTTVSSHNSD.P	Y	28.45	1320.59	12	11	661.312	2	37.45	3	4034	Camel_SON_frW14_11302015_RE4_01_1440.mgf	1	382	393
57	104421	gi|744544653	F.VAVTSTNAAKVF.N	Y	40.01	1206.66	12	2.4	604.339	2	39.77	10	4439	Camel_WSON_frW30_12012015_RE8_01_1453.mgf	2	486	497
57	104421	gi|744544653	D.PTTPDFLNSL.L	Y	36.23	1103.55	10	2.3	1104.56	1	68.88	7	7815	Camel_WSON_frW26_12012015_RE6_01_1451.mgf	1	416	425
57	104421	gi|744544653	Y.MEDGLIKQIGEN.L	Y	35.63	1345.65	12	3.2	673.837	2	44.28	10	4954	Camel_WSON_frW30_12012015_RE8_01_1453.mgf	2	142	153
57	104421	gi|744544653	A.FVTSPPLSPD.P	N	35.47	1058.53	10	9.3	1059.55	1	59.76	3	6595	Camel_SON_frW14_11302015_RE4_01_1440.mgf	1	406	415
57	104421	gi|744544653	A.FVTSPPLSPDPTTPDFL.N	Y	32.52	1829.91	17	1.9	915.963	2	74.46	7	8450	Camel_WSON_frW26_12012015_RE6_01_1451.mgf	1	406	422
57	104421	gi|744544653	E.VSVTPKTVTPASSAKTSPAKQQAPPVRNLHQSGF.S	Y	31.86	3515.88	34	0.9	704.185	5	33.41	7	3745	Camel_WSON_frW26_12012015_RE6_01_1451.mgf	2	611	644
57	104421	gi|744544653	M.A(+42.01)ERKQSGKAAEDEEVPAFFKNLG.S	Y	30.47	2562.27	23	-1.8	641.574	4	49.96	5	5591	Camel_WSON_frW22_12012015_RE5_01_1450.mgf	1	2	24	Acetylation (N-term)	A1:Acetylation (N-term):1000.00
57	104421	gi|744544653	E.VSVTPKTVTPASSAK.T	Y	28.6	1471.82	15	10	491.62	3	31.33	3	3333	Camel_SON_frW14_11302015_RE4_01_1440.mgf	1	611	625
57	104421	gi|744544653	D.PTTPDFL.N	Y	28.02	789.391	7	4.6	790.402	1	67.55	9	7475	Camel_WSON_frW30_12012015_RE8_01_1448.mgf	2	416	422
229	104516	gi|744544684	F.GRSAYGGLQTSSYL.M	Y	37.75	1458.71	14	10	730.37	2	46.1	10	5162	Camel_WSON_frW30_12012015_RE8_01_1453.mgf	2	421	434
229	104516	gi|744544684	L.DLSQVAAISNDLK.S	Y	34.1	1372.72	13	5.7	687.371	2	70.64	8	7848	Camel_WSON_frW28_12012015_RE7_01_1446.mgf	1	72	84
376	104576	gi|744544687	A.LTAIAEEL.A	Y	28.54	858.47	8	3	859.48	1	53.19	10	5975	Camel_WSON_frW30_12012015_RE8_01_1453.mgf	1	473	480
377	104617	gi|744544810	M.IYEPHFTYSL.L	Y	32.95	1268.61	10	0.9	635.312	2	57.11	7	6466	Camel_WSON_frW26_12012015_RE6_01_1451.mgf	2	63	72
377	104615	gi|744544813	M.IYEPHFTYSL.L	Y	32.95	1268.61	10	0.9	635.312	2	57.11	7	6466	Camel_WSON_frW26_12012015_RE6_01_1451.mgf	2	63	72
377	104618	gi|744544816	M.IYEPHFTYSL.L	Y	32.95	1268.61	10	0.9	635.312	2	57.11	7	6466	Camel_WSON_frW26_12012015_RE6_01_1451.mgf	2	63	72
377	104620	gi|744544819	M.IYEPHFTYSL.L	Y	32.95	1268.61	10	0.9	635.312	2	57.11	7	6466	Camel_WSON_frW26_12012015_RE6_01_1451.mgf	2	63	72
377	104619	gi|744544822	M.IYEPHFTYSL.L	Y	32.95	1268.61	10	0.9	635.312	2	57.11	7	6466	Camel_WSON_frW26_12012015_RE6_01_1451.mgf	2	63	72
377	104616	gi|744544825	M.IYEPHFTYSL.L	Y	32.95	1268.61	10	0.9	635.312	2	57.11	7	6466	Camel_WSON_frW26_12012015_RE6_01_1451.mgf	2	63	72
377	104614	gi|744544828	M.IYEPHFTYSL.L	Y	32.95	1268.61	10	0.9	635.312	2	57.11	7	6466	Camel_WSON_frW26_12012015_RE6_01_1451.mgf	2	63	72
377	104709	gi|744544831	M.IYEPHFTYSL.L	Y	32.95	1268.61	10	0.9	635.312	2	57.11	7	6466	Camel_WSON_frW26_12012015_RE6_01_1451.mgf	2	38	47
377	104707	gi|744544835	M.IYEPHFTYSL.L	Y	32.95	1268.61	10	0.9	635.312	2	57.11	7	6466	Camel_WSON_frW26_12012015_RE6_01_1451.mgf	2	38	47
377	104708	gi|744544839	M.IYEPHFTYSL.L	Y	32.95	1268.61	10	0.9	635.312	2	57.11	7	6466	Camel_WSON_frW26_12012015_RE6_01_1451.mgf	2	38	47
345	104564	gi|744545130	D.VALPPGTEVTL.A	Y	32.36	1095.62	11	2.4	1096.63	1	58.88	10	6630	Camel_WSON_frW30_12012015_RE8_01_1453.mgf	1	503	513
345	104563	gi|744545133	D.VALPPGTEVTL.A	Y	32.36	1095.62	11	2.4	1096.63	1	58.88	10	6630	Camel_WSON_frW30_12012015_RE8_01_1453.mgf	1	503	513
345	104562	gi|744545136	D.VALPPGTEVTL.A	Y	32.36	1095.62	11	2.4	1096.63	1	58.88	10	6630	Camel_WSON_frW30_12012015_RE8_01_1453.mgf	1	503	513
345	104566	gi|744545139	D.VALPPGTEVTL.A	Y	32.36	1095.62	11	2.4	1096.63	1	58.88	10	6630	Camel_WSON_frW30_12012015_RE8_01_1453.mgf	1	503	513
345	104557	gi|744545142	D.VALPPGTEVTL.A	Y	32.36	1095.62	11	2.4	1096.63	1	58.88	10	6630	Camel_WSON_frW30_12012015_RE8_01_1453.mgf	1	503	513
345	104560	gi|744545145	D.VALPPGTEVTL.A	Y	32.36	1095.62	11	2.4	1096.63	1	58.88	10	6630	Camel_WSON_frW30_12012015_RE8_01_1453.mgf	1	503	513
345	104565	gi|744545148	D.VALPPGTEVTL.A	Y	32.36	1095.62	11	2.4	1096.63	1	58.88	10	6630	Camel_WSON_frW30_12012015_RE8_01_1453.mgf	1	503	513
345	104559	gi|744545151	D.VALPPGTEVTL.A	Y	32.36	1095.62	11	2.4	1096.63	1	58.88	10	6630	Camel_WSON_frW30_12012015_RE8_01_1453.mgf	1	503	513
432	104603	gi|744546730	M.S(+42.01)ASAPAGSSAASGSNRRLQQTQNQVDEVVDIM(+15.99).R	Y	24.92	3331.57	32	2.2	1111.53	3	51.27	7	5801	Camel_WSON_frW26_12012015_RE6_01_1451.mgf	1	2	33	Acetylation (N-term); Oxidation (M)	S1:Acetylation (N-term):1000.00;M32:Oxidation (M):1000.00
50	104495	gi|744546739	A.IVEALAGKEVAAQVKAPLVLRD	Y	53.84	2289.34	22	-3.2	573.341	4	51.5	5	5771	Camel_WSON_frW22_12012015_RE5_01_1450.mgf	3	168	189
50	104495	gi|744546739	E.ALAGKEVAAQVKAPLVLRD	Y	51.72	1948.15	19	6.2	488.047	4	44.98	175	3664	CamelSON_W1624-5xDil_RB2_01_1986.mgf	2	171	189
50	104495	gi|744546739	L.AGKEVAAQVKAPLVLRD	Y	50.46	1764.03	17	-1.3	442.013	4	36.18	7	4067	Camel_WSON_frW26_12012015_RE6_01_1451.mgf	4	173	189
50	104495	gi|744546739	L.TSRGPGTSFEFA.L	Y	27.86	1255.58	12	3.5	628.801	2	42.35	10	4732	Camel_WSON_frW30_12012015_RE8_01_1453.mgf	2	154	165
50	104495	gi|744546739	A.AQVKAPLVLRD	Y	25.2	1208.72	11	4.8	403.917	3	43.34	8	4692	Camel_WSON_frW28_12012015_RE7_01_1446.mgf	1	179	189
18	104382	gi|744546751	L.FRAAVPSGASTGIYEAL.E	N	51.86	1708.88	17	1.7	855.448	2	56.3	7	6372	Camel_WSON_frW26_12012015_RE6_01_1451.mgf	11	31	47
18	104382	gi|744546751	L.LLKVNQIGSVTESL.Q	N	46.53	1499.86	14	-0.4	750.935	2	56.11	7	6352	Camel_WSON_frW26_12012015_RE6_01_1451.mgf	3	341	354
18	104382	gi|744546751	F.NVINGGSHAGNKLAMQEF.M	N	41.6	1885.91	18	-0.1	943.962	2	41.62	7	4691	Camel_WSON_frW26_12012015_RE6_01_1451.mgf	2	151	168
18	104382	gi|744546751	F.NVINGGSHAGNKLAM(+15.99)QEF.M	N	41.1	1901.91	18	1.3	951.961	2	35.97	7	4042	Camel_WSON_frW26_12012015_RE6_01_1451.mgf	2	151	168	Oxidation (M)	M15:Oxidation (M):1000.00
18	104382	gi|744546751	L.FRAAVPSGASTGIY.E	N	38.33	1395.71	14	5.1	698.868	2	57.05	9	6277	Camel_WSON_frW30_12012015_RE8_01_1448.mgf	2	31	44
18	104382	gi|744546751	L.KVNQIGSVTESL.Q	N	37.63	1273.69	12	1.2	637.852	2	41.43	10	4631	Camel_WSON_frW30_12012015_RE8_01_1453.mgf	4	343	354
18	104382	gi|744546751	F.RAAVPSGASTGIY.E	N	37.08	1248.65	13	6.6	625.335	2	43.31	3	4706	Camel_SON_frW14_11302015_RE4_01_1440.mgf	2	32	44
18	104382	gi|744546751	D.GTENKSKFGANAIL.G	N	35.99	1448.76	14	1.2	725.389	2	35.61	7	4002	Camel_WSON_frW26_12012015_RE6_01_1451.mgf	2	99	112
18	104382	gi|744546751	L.RIEEELGSKAKFAGRS.F	Y	34.81	1776.95	16	8.1	445.248	4	34.66	6	3689	Camel_WSON_frW26_12012015_RE6_01_1444.mgf	1	412	427
18	104382	gi|744546751	D.PSRYITPDQLADL.Y	Y	34.6	1487.76	13	0	744.888	2	55.72	7	6306	Camel_WSON_frW26_12012015_RE6_01_1451.mgf	2	267	279
18	104382	gi|744546751	M.DGTENKSKFGANAIL.G	N	34.46	1563.79	15	2	782.903	2	39.32	7	4426	Camel_WSON_frW26_12012015_RE6_01_1451.mgf	5	98	112
18	104382	gi|744546751	S.IEDPFDQDD.W	N	32.8	1092.42	9	11	1093.44	1	62.73	3	6935	Camel_SON_frW14_11302015_RE4_01_1440.mgf	1	292	300
18	104382	gi|744546751	D.LYTAKGLFRAAVPSGASTGIY.E	N	30.93	2142.15	21	8.3	715.062	3	71.44	4	7841	Camel_WSON_frW22_12012015_RE5_01_1442.mgf	3	24	44
18	104382	gi|744546751	M.DGTENKSKFGANAILGVSL.A	N	30.64	1920	19	1.3	641.006	3	57.88	5	6504	Camel_WSON_frW22_12012015_RE5_01_1450.mgf	1	98	116
18	104382	gi|744546751	D.LYTAKGLF.R	N	30.56	911.512	8	-1.1	456.763	2	47.57	7	5374	Camel_WSON_frW26_12012015_RE6_01_1451.mgf	1	24	31
18	104382	gi|744546751	E.VILPVPAF.N	Y	29.52	854.527	8	2.1	855.536	1	73.37	5	8282	Camel_WSON_frW22_12012015_RE5_01_1450.mgf	1	143	150
18	104382	gi|744546751	G.MDVAASEF.F	N	28.53	868.364	8	9.8	869.38	1	59.75	3	6593	Camel_SON_frW14_11302015_RE4_01_1440.mgf	2	244	251
18	104382	gi|744546751	F.FRSGKYDLDFKSPDD.P	Y	28	1788.83	15	15	597.293	3	48.75	6	5301	Camel_WSON_frW26_12012015_RE6_01_1444.mgf	1	252	266
18	104382	gi|744546751	L.FRAAVPSGASTGIYEA.L	N	27.15	1595.79	16	1.7	798.906	2	45.35	10	5080	Camel_WSON_frW30_12012015_RE8_01_1453.mgf	1	31	46
18	104382	gi|744546751	L.LKVNQIGSVTESL.Q	N	27.03	1386.77	13	5	694.397	2	64.44	8	7128	Camel_WSON_frW28_12012015_RE7_01_1446.mgf	1	342	354
18	104382	gi|744546751	L.GSKAKFAGRSFRNPLAK	Y	24.72	1834.03	17	7.8	459.519	4	35.65	4	3738	Camel_WSON_frW22_12012015_RE5_01_1442.mgf	1	418	434
484	105310	gi|744547833	D.PSKEPEPVVHYEI	Y	32.34	1522.77	13	7	508.6	3	49.55	8	5407	Camel_WSON_frW28_12012015_RE7_01_1446.mgf	3	174	186
459	104664	gi|744548243	L.YDEIKKFV	Y	26.08	1040.55	8	-0.7	521.284	2	36.55	7	4108	Camel_WSON_frW26_12012015_RE6_01_1451.mgf	1	291	298
459	104664	gi|744548243	C.FVYPLDF.A	N	24.96	899.443	7	0.8	900.451	1	75.01	5	8468	Camel_WSON_frW22_12012015_RE5_01_1450.mgf	1	130	136
8	104422	gi|744548666	L.PGELAKHAVSEGTKAVTKYTSSK	N	56.86	2388.26	23	1.1	478.661	5	36.37	5	4029	Camel_WSON_frW22_12012015_RE5_01_1450.mgf	11	104	126
8	104422	gi|744548666	L.AKHAVSEGTKAVTKYTSSK	N	54.59	1992.06	19	4.8	399.422	5	27.24	8	2844	Camel_WSON_frW28_12012015_RE7_01_1446.mgf	15	108	126
8	104422	gi|744548666	L.KQVHPDTGISSKAM(+15.99)GIMNS.F	N	48.39	2015.98	19	1.4	673	3	30.93	7	3460	Camel_WSON_frW26_12012015_RE6_01_1451.mgf	4	47	65	Oxidation (M)	M14:Oxidation (M):13.38
8	104422	gi|744548666	L.KQVHPDTGISSKAMGIM(+15.99)NS.F	N	46.88	2015.98	19	2.1	673.001	3	29.11	7	3250	Camel_WSON_frW26_12012015_RE6_01_1451.mgf	2	47	65	Oxidation (M)	M17:Oxidation (M):29.32
8	104422	gi|744548666	L.PGELAKHAVSEGTKA.V	N	44.52	1493.78	15	2.7	498.937	3	21.05	10	2279	Camel_WSON_frW30_12012015_RE8_01_1453.mgf	2	104	118
8	104422	gi|744548666	L.KQVHPDTGISSKAMGIMNSF.V	N	44.23	2147.05	20	-1.6	716.69	3	50.53	5	5656	Camel_WSON_frW22_12012015_RE5_01_1450.mgf	3	47	66
8	104422	gi|744548666	A.VRLLLPGELAKHAVSEGTKAVTKYTSSK	N	43.35	2982.69	28	5.8	597.548	5	36.19	177	2955	CamelSON_W3236-5xDil_RB4_01_1989.mgf	1	99	126
8	104422	gi|744548666	M.PEPAKSAPAPKKGSKKAVTKAQKKD.G	Y	35.59	2589.5	25	8.2	518.911	5	14.08	6	1335	Camel_WSON_frW26_12012015_RE6_01_1444.mgf	8	2	26
8	104422	gi|744548666	T.AVRLLLPGELAKHAVSEGTKAVTKYTSSK	N	33.46	3053.72	29	7.6	611.757	5	36.96	177	3012	CamelSON_W3236-5xDil_RB4_01_1989.mgf	1	98	126
8	104422	gi|744548666	S.FVNDIF.E	N	30.5	753.37	6	6.2	754.382	1	75.73	8	8433	Camel_WSON_frW28_12012015_RE7_01_1446.mgf	1	66	71
8	104422	gi|744548666	L.KQVHPDTGISSKAM(+15.99)GIMNSF.V	N	30.1	2163.05	20	8	722.028	3	56.97	4	6185	Camel_WSON_frW22_12012015_RE5_01_1442.mgf	1	47	66	Oxidation (M)	M14:Oxidation (M):6.63
8	104422	gi|744548666	T.AVRLLLPGEL.A	N	29.12	1079.67	10	-0.4	540.842	2	60.17	5	6767	Camel_WSON_frW22_12012015_RE5_01_1450.mgf	3	98	107
8	104422	gi|744548666	Y.NKRSTITSREIQTA.V	N	26.35	1603.86	14	6.2	535.632	3	26.37	9	2748	Camel_WSON_frW30_12012015_RE8_01_1448.mgf	2	85	98
5	104386	gi|744548728	L.GKVTIAQGGVLPNIQA.V	N	47.9	1564.89	16	4.8	783.458	2	65.46	8	7245	Camel_WSON_frW28_12012015_RE7_01_1446.mgf	2	1021	1036
5	104386	gi|744548728	L.LGKVTIAQGGVLPNIQA.V	N	46.64	1677.98	17	1.3	839.997	2	56.1	7	6350	Camel_WSON_frW26_12012015_RE6_01_1451.mgf	10	1020	1036
5	104386	gi|744548728	L.PGELAKHAVSEGTKA.V	N	44.52	1493.78	15	2.7	498.937	3	21.05	10	2279	Camel_WSON_frW30_12012015_RE8_01_1453.mgf	2	636	650
5	104386	gi|744548728	L.LGKVTIAQGGVL.P	N	41.11	1154.7	12	5.9	578.362	2	58.14	8	6397	Camel_WSON_frW28_12012015_RE7_01_1446.mgf	2	1020	1031
5	104386	gi|744548728	L.VGLFEDTNL.C	N	38.01	1006.5	9	1.7	1007.51	1	63.97	7	7250	Camel_WSON_frW26_12012015_RE6_01_1451.mgf	1	207	215
5	104386	gi|744548728	L.NKLLGKVTIAQGGVLPNIQA.V	N	37.21	2033.2	20	-0.9	678.74	3	55.97	5	6283	Camel_WSON_frW22_12012015_RE5_01_1450.mgf	1	1017	1036
5	104386	gi|744548728	L.VREIAQDFKTDL.R	N	35.09	1433.75	12	0.4	478.925	3	42.28	7	4767	Camel_WSON_frW26_12012015_RE6_01_1451.mgf	5	177	188
5	104386	gi|744548728	N.VIRDAVTYTEHAKRKTVTAM.D	N	34.43	2289.23	20	8.3	573.319	4	38.54	4	4070	Camel_WSON_frW22_12012015_RE5_01_1442.mgf	2	66	85
5	104386	gi|744548728	V.QT(+79.97)KGTGASGSFKLNK(+42.01)KAATGEAKPK(+42.01)AKKA.G	Y	33.79	3066.62	29	14.1	614.341	5	53.06	4	5737	Camel_WSON_frW22_12012015_RE5_01_1442.mgf	1	340	368	Phosphorylation (STY); Acetylation (K)	T2:Phosphorylation (STY):4.05;K15:Acetylation (K):0.00;K25:Acetylation (K):0.00
5	104386	gi|744548728	N.VIRDAVTYTEHAKRKTVTAM(+15.99).D	N	32.71	2305.22	20	2.3	577.314	4	25.43	5	2776	Camel_WSON_frW22_12012015_RE5_01_1450.mgf	1	66	85	Oxidation (M)	M20:Oxidation (M):1000.00
5	104386	gi|744548728	L.RFQSSAVM(+15.99)AL.Q	N	31.49	1124.56	10	5	563.293	2	46.51	8	5058	Camel_WSON_frW28_12012015_RE7_01_1446.mgf	1	189	198	Oxidation (M)	M8:Oxidation (M):1000.00
5	104386	gi|744548728	A.VLLPKKTESH.H	N	31.28	1150.67	10	2.3	384.565	3	15.95	10	1696	Camel_WSON_frW30_12012015_RE8_01_1453.mgf	5	1037	1046
5	104386	gi|744548728	T.AVRLLLPGEL.A	N	29.12	1079.67	10	-0.4	540.842	2	60.17	5	6767	Camel_WSON_frW22_12012015_RE5_01_1450.mgf	3	630	639
5	104386	gi|744548728	A.VLLPKKTE.S	N	28.55	926.58	8	1.9	464.298	2	25.25	9	2623	Camel_WSON_frW30_12012015_RE8_01_1448.mgf	1	1037	1044
5	104386	gi|744548728	Y.NKRSTITSREIQTA.V	N	26.35	1603.86	14	6.2	535.632	3	26.37	9	2748	Camel_WSON_frW30_12012015_RE8_01_1448.mgf	2	617	630
5	104386	gi|744548728	L.RFQSSAVMA.L	N	25.97	995.486	9	9.4	498.755	2	36.3	3	3901	Camel_SON_frW14_11302015_RE4_01_1440.mgf	1	189	197
5	104386	gi|744548728	L.AAVLEYL.T	N	25.63	777.427	7	6.1	778.439	1	76.01	8	8465	Camel_WSON_frW28_12012015_RE7_01_1446.mgf	1	975	981
5	104386	gi|744548728	L.VREIAQDF.K	N	24.84	976.498	8	6.7	489.259	2	46.07	9	5014	Camel_WSON_frW30_12012015_RE8_01_1448.mgf	2	177	184
156	104545	gi|744549508	S.M(+42.01)(+15.99)MDPEAL.A	Y	30.85	863.341	7	9.5	864.356	1	74.65	3	8275	Camel_SON_frW14_11302015_RE4_01_1440.mgf	1	2217	2223	Acetylation (N-term); Oxidation (M)	M1:Acetylation (N-term):1000.00;M1:Oxidation (M):12.28
156	104545	gi|744549508	S.M(+42.01)M(+15.99)DPEAL.A	Y	25.3	863.341	7	9.8	864.356	1	74.19	3	8227	Camel_SON_frW14_11302015_RE4_01_1440.mgf	1	2217	2223	Acetylation (N-term); Oxidation (M)	M1:Acetylation (N-term):1000.00;M2:Oxidation (M):1000.00
156	104545	gi|744549508	C.FTLQYLNKL.S	Y	24.46	1138.64	9	-0.9	570.326	2	60.28	5	6781	Camel_WSON_frW22_12012015_RE5_01_1450.mgf	1	383	391
156	104546	gi|744549512	S.M(+42.01)(+15.99)MDPEAL.A	Y	30.85	863.341	7	9.5	864.356	1	74.65	3	8275	Camel_SON_frW14_11302015_RE4_01_1440.mgf	1	2091	2097	Acetylation (N-term); Oxidation (M)	M1:Acetylation (N-term):1000.00;M1:Oxidation (M):12.28
156	104546	gi|744549512	S.M(+42.01)M(+15.99)DPEAL.A	Y	25.3	863.341	7	9.8	864.356	1	74.19	3	8227	Camel_SON_frW14_11302015_RE4_01_1440.mgf	1	2091	2097	Acetylation (N-term); Oxidation (M)	M1:Acetylation (N-term):1000.00;M2:Oxidation (M):1000.00
156	104546	gi|744549512	C.FTLQYLNKL.S	Y	24.46	1138.64	9	-0.9	570.326	2	60.28	5	6781	Camel_WSON_frW22_12012015_RE5_01_1450.mgf	1	257	265
627	105286	gi|744549903	A.AELPALDM(+15.99)GGTSDPYVKV.F	Y	31.8	1877.91	18	2.3	939.963	2	55.05	7	6229	Camel_WSON_frW26_12012015_RE6_01_1451.mgf	1	167	184	Oxidation (M)	M8:Oxidation (M):1000.00
627	105286	gi|744549903	L.VGIIQAAELPALDM(+15.99)GGTSDPYVKV.F	Y	31.05	2459.26	24	7.5	820.767	3	85.66	4	9471	Camel_WSON_frW22_12012015_RE5_01_1442.mgf	1	161	184	Oxidation (M)	M14:Oxidation (M):1000.00
627	105285	gi|744549906	A.AELPALDM(+15.99)GGTSDPYVKV.F	Y	31.8	1877.91	18	2.3	939.963	2	55.05	7	6229	Camel_WSON_frW26_12012015_RE6_01_1451.mgf	1	167	184	Oxidation (M)	M8:Oxidation (M):1000.00
627	105285	gi|744549906	L.VGIIQAAELPALDM(+15.99)GGTSDPYVKV.F	Y	31.05	2459.26	24	7.5	820.767	3	85.66	4	9471	Camel_WSON_frW22_12012015_RE5_01_1442.mgf	1	161	184	Oxidation (M)	M14:Oxidation (M):1000.00
627	105287	gi|744549909	A.AELPALDM(+15.99)GGTSDPYVKV.F	Y	31.8	1877.91	18	2.3	939.963	2	55.05	7	6229	Camel_WSON_frW26_12012015_RE6_01_1451.mgf	1	167	184	Oxidation (M)	M8:Oxidation (M):1000.00
627	105287	gi|744549909	L.VGIIQAAELPALDM(+15.99)GGTSDPYVKV.F	Y	31.05	2459.26	24	7.5	820.767	3	85.66	4	9471	Camel_WSON_frW22_12012015_RE5_01_1442.mgf	1	161	184	Oxidation (M)	M14:Oxidation (M):1000.00
238	104483	gi|744550562	A.FVTSPPLSPD.P	N	35.47	1058.53	10	9.3	1059.55	1	59.76	3	6595	Camel_SON_frW14_11302015_RE4_01_1440.mgf	1	381	390
238	104483	gi|744550562	Y.LEDGLIKQIGENL.I	Y	34.19	1440.78	13	-1.5	721.397	2	62.47	5	7033	Camel_WSON_frW22_12012015_RE5_01_1450.mgf	1	117	129
238	104483	gi|744550562	F.AAVEGAYENKTIDF.D	Y	27.97	1526.73	14	3.8	764.373	2	46.59	10	5221	Camel_WSON_frW30_12012015_RE8_01_1453.mgf	1	3	16
497	105624	gi|744550597	M.PYEIKKVF.A	Y	25.12	1022.58	8	1	512.298	2	37.02	7	4162	Camel_WSON_frW26_12012015_RE6_01_1451.mgf	1	2	9
285	104609	gi|744551184	L.FSSPHGKDLL.F	Y	42.09	1099.57	10	1.6	550.791	2	32.27	7	3615	Camel_WSON_frW26_12012015_RE6_01_1451.mgf	2	308	317
742	104655	gi|744551689	L.IGTEEIIKEEEEGRDIEED.T	Y	33.02	2232.03	19	6.9	745.022	3	60.04	8	6617	Camel_WSON_frW28_12012015_RE7_01_1446.mgf	1	416	434
53	104585	gi|744553071	L.ELQRSTNSNPAMAPRE.R	Y	55.67	1799.86	16	9.1	600.966	3	30.54	3	3238	Camel_SON_frW14_11302015_RE4_01_1440.mgf	4	85	100
53	104585	gi|744553071	L.LSEPNQTENDALEPEDLSQAAEQDEMRL.E	Y	48.28	3171.41	28	8.4	1058.15	3	79.66	6	8841	Camel_WSON_frW26_12012015_RE6_01_1444.mgf	4	57	84
53	104585	gi|744553071	D.ALEPEDLSQAAEQDEMRL.E	Y	46.09	2043.94	18	2	1022.98	2	60.27	7	6828	Camel_WSON_frW26_12012015_RE6_01_1451.mgf	3	67	84
53	104585	gi|744553071	L.LSEPNQTENDALEPEDLSQAAEQDEM(+15.99)RL.E	Y	45.99	3187.41	28	7.9	1063.49	3	75.25	6	8335	Camel_WSON_frW26_12012015_RE6_01_1444.mgf	6	57	84	Oxidation (M)	M26:Oxidation (M):1000.00
53	104585	gi|744553071	D.ALEPEDLSQAAEQDEM(+15.99)RL.E	Y	37.7	2059.94	18	0.4	1030.98	2	56.05	7	6348	Camel_WSON_frW26_12012015_RE6_01_1451.mgf	2	67	84	Oxidation (M)	M16:Oxidation (M):1000.00
53	104585	gi|744553071	L.LSEPNQTENDALEPEDLSQAAEQDEM(+15.99)RLELQ.R	Y	31.71	3557.59	31	2.9	1186.88	3	65.29	7	7401	Camel_WSON_frW26_12012015_RE6_01_1451.mgf	1	57	87	Oxidation (M)	M26:Oxidation (M):1000.00
53	104585	gi|744553071	L.LSEPNQTENDALEPEDL.S	Y	29.13	1912.85	17	8	957.442	2	67.73	3	7509	Camel_SON_frW14_11302015_RE4_01_1440.mgf	1	57	73
27	104558	gi|744553586	F.YYSSGSSSPTHAKSAHV	Y	60.79	1764.81	17	11.5	883.421	2	22.94	3	2368	Camel_SON_frW14_11302015_RE4_01_1440.mgf	27	191	207
27	104558	gi|744553586	Y.YSSGSSSPTHAKSAHV	Y	52.28	1601.74	16	8.9	534.927	3	17.86	3	1787	Camel_SON_frW14_11302015_RE4_01_1440.mgf	2	192	207
27	104558	gi|744553586	S.SPTHAKSAHV	Y	46.75	1033.53	10	7.8	517.777	2	11.53	3	1060	Camel_SON_frW14_11302015_RE4_01_1440.mgf	1	198	207
27	104558	gi|744553586	F.YYSS(+79.97)GSSSPTHAKSAHV	Y	46.74	1844.77	17	9.8	615.938	3	27.56	3	2898	Camel_SON_frW14_11302015_RE4_01_1440.mgf	3	191	207	Phosphorylation (STY)	S4:Phosphorylation (STY):0.00
27	104558	gi|744553586	N.RFYYSSGSSSPTHAKSAHV	Y	45.59	2067.98	19	0.8	518.002	4	23.38	7	2589	Camel_WSON_frW26_12012015_RE6_01_1451.mgf	4	189	207
27	104558	gi|744553586	F.YYSSGSS(+79.97)SPTHAKSAHV	Y	44.18	1844.77	17	9.4	615.937	3	27.08	3	2842	Camel_SON_frW14_11302015_RE4_01_1440.mgf	1	191	207	Phosphorylation (STY)	S7:Phosphorylation (STY):0.00
27	104558	gi|744553586	F.YYSSGSSS(+79.97)PTHAKSAHV	Y	25.94	1844.77	17	8.8	615.937	3	27.66	3	2910	Camel_SON_frW14_11302015_RE4_01_1440.mgf	1	191	207	Phosphorylation (STY)	S8:Phosphorylation (STY):0.00
1416	105730	gi|744556815	F.EAIPRALAENSGVKANEVISKL.Y	Y	24.44	2308.27	22	-1.2	578.075	4	52.27	5	5860	Camel_WSON_frW22_12012015_RE5_01_1450.mgf	1	446	467
14	104507	gi|744556853	F.TFEEPKFEAVEKPQS	Y	53.04	1764.86	15	3.2	883.439	2	40.63	10	4535	Camel_WSON_frW30_12012015_RE8_01_1453.mgf	27	94	108
14	104507	gi|744556853	F.TFEEPKFEA.V	Y	42.42	1096.51	9	2.3	1097.52	1	42.26	10	4723	Camel_WSON_frW30_12012015_RE8_01_1453.mgf	4	94	102
14	104507	gi|744556853	T.FEEPKFEAVEKPQS	Y	40.83	1663.81	14	5.7	555.614	3	49.71	9	5433	Camel_WSON_frW30_12012015_RE8_01_1448.mgf	8	95	108
14	104507	gi|744556853	F.TFEEPKF.E	Y	40.68	896.428	7	3.3	897.438	1	41.21	10	4602	Camel_WSON_frW30_12012015_RE8_01_1453.mgf	12	94	100
14	104507	gi|744556853	N.KELDPVQKL.F	Y	38.93	1068.62	9	6.8	535.32	2	38.64	8	4153	Camel_WSON_frW28_12012015_RE7_01_1446.mgf	3	34	42
14	104507	gi|744556853	F.TFEEPKFEAVEKPQ.S	Y	35.91	1677.83	14	2.9	839.922	2	39.96	10	4459	Camel_WSON_frW30_12012015_RE8_01_1453.mgf	2	94	107
14	104507	gi|744556853	F.NKELDPVQKL.F	Y	34.02	1182.66	10	5.8	592.341	2	39.89	8	4296	Camel_WSON_frW28_12012015_RE7_01_1446.mgf	3	33	42
14	104507	gi|744556853	F.PNFTFEEPKFEAVEKPQS	Y	31.99	2123.02	18	0.8	708.682	3	51.15	7	5784	Camel_WSON_frW26_12012015_RE6_01_1451.mgf	1	91	108
14	104507	gi|744556853	T.FEEPKF.E	Y	31.4	795.38	6	4.8	796.391	1	40.34	10	4503	Camel_WSON_frW30_12012015_RE8_01_1453.mgf	2	95	100
14	104507	gi|744556853	N.IGVTAVAFNKELDPVQKL.F	Y	25.9	1941.09	18	1.3	648.039	3	57.21	5	6427	Camel_WSON_frW22_12012015_RE5_01_1450.mgf	1	25	42
31	104504	gi|744557416	L.IAQESEIEKPIDSETKM(+15.99)	Y	51.75	1962.95	17	10.2	655.329	3	42.14	3	4568	Camel_SON_frW14_11302015_RE4_01_1440.mgf	17	526	542	Oxidation (M)	M17:Oxidation (M):1000.00
31	104504	gi|744557416	L.IAQESEIEKPIDSETKM	Y	43.99	1946.95	17	5.6	649.994	3	49.03	9	5355	Camel_WSON_frW30_12012015_RE8_01_1448.mgf	11	526	542
31	104504	gi|744557416	E.IEKPIDSETKM(+15.99)	Y	36.95	1305.65	11	8.4	653.837	2	23.53	3	2437	Camel_SON_frW14_11302015_RE4_01_1440.mgf	1	532	542	Oxidation (M)	M11:Oxidation (M):1000.00
31	104504	gi|744557416	L.IRNMFPPNLVE.A	Y	34.49	1328.69	11	-0.1	665.353	2	56.03	7	6343	Camel_WSON_frW26_12012015_RE6_01_1451.mgf	6	174	184
31	104504	gi|744557416	L.IAQESEIEKPID.S	Y	31.9	1370.69	12	7.6	686.359	2	43.11	3	4682	Camel_SON_frW14_11302015_RE4_01_1440.mgf	1	526	537
31	104504	gi|744557416	L.IRNM(+15.99)FPPNLVE.A	Y	24.66	1344.69	11	6.9	673.355	2	59.24	6	6505	Camel_WSON_frW26_12012015_RE6_01_1444.mgf	1	174	184	Oxidation (M)	M4:Oxidation (M):1000.00
32	104414	gi|744558491	D.PILYRPVAVAL.D	Y	56.48	1210.74	11	0.6	606.38	2	57.88	5	6503	Camel_WSON_frW22_12012015_RE5_01_1450.mgf	7	102	112
32	104414	gi|744558491	M.SK(+42.01)HHSDAGTAFIQTQQLHAAMADTF.L	Y	49.63	2754.28	25	1	919.102	3	53.49	5	5998	Camel_WSON_frW22_12012015_RE5_01_1450.mgf	2	2	26	Acetylation (K)	K2:Acetylation (K):1000.00
32	104414	gi|744558491	M.SK(+42.01)HHSDAGTAFIQTQQLHAAM(+15.99)ADTF.L	Y	48.1	2770.28	25	1.5	924.434	3	45.97	5	5135	Camel_WSON_frW22_12012015_RE5_01_1450.mgf	2	2	26	Acetylation (K); Oxidation (M)	K2:Acetylation (K):1000.00;M21:Oxidation (M):1000.00
32	104414	gi|744558491	G.SGFTNTM(+15.99)RVVPVP	Y	43.92	1419.72	13	0.9	710.867	2	44.69	7	5044	Camel_WSON_frW26_12012015_RE6_01_1451.mgf	2	519	531	Oxidation (M)	M7:Oxidation (M):1000.00
32	104414	gi|744558491	F.IQTQQLHAAMADTF.L	Y	40.25	1573.76	14	4.5	787.889	2	63.49	8	7017	Camel_WSON_frW28_12012015_RE7_01_1446.mgf	3	13	26
32	104414	gi|744558491	F.ASDPILYRPVA.V	Y	32.92	1200.65	11	2.9	601.334	2	43.6	10	4876	Camel_WSON_frW30_12012015_RE8_01_1453.mgf	2	99	109
32	104414	gi|744558491	M.S(+42.01)KHHSDAGTAFIQTQQLHAAM(+15.99)ADTF.L	Y	32.58	2770.28	25	9.9	924.442	3	58.12	4	6317	Camel_WSON_frW22_12012015_RE5_01_1442.mgf	1	2	26	Acetylation (N-term); Oxidation (M)	S1:Acetylation (N-term):1000.00;M21:Oxidation (M):1000.00
32	104414	gi|744558491	M.S(+42.01)KHHSDAGTAFIQTQQLHAAMADTF.L	Y	32.11	2754.28	25	9.5	689.584	4	67.31	4	7368	Camel_WSON_frW22_12012015_RE5_01_1442.mgf	2	2	26	Acetylation (N-term)	S1:Acetylation (N-term):1000.00
32	104414	gi|744558491	L.DTKGPEIRTGL.I	Y	30.2	1185.64	11	1.8	396.22	3	31.68	10	3508	Camel_WSON_frW30_12012015_RE8_01_1453.mgf	1	113	123
32	104414	gi|744558491	S.FASDPILYRPVAVAL.D	Y	27.65	1630.91	15	9.6	816.469	2	83.07	4	9174	Camel_WSON_frW22_12012015_RE5_01_1442.mgf	1	98	112
32	104414	gi|744558491	M.SK(+42.01)HHSDAGTAFIQTQQL.H	Y	25.96	1909.93	17	4.8	637.653	3	50.98	8	5572	Camel_WSON_frW28_12012015_RE7_01_1446.mgf	1	2	18	Acetylation (K)	K2:Acetylation (K):1000.00
32	104414	gi|744558491	G.FTNTMRVVPVP	Y	25.04	1259.67	11	6.2	630.846	2	62.57	8	6911	Camel_WSON_frW28_12012015_RE7_01_1446.mgf	1	521	531
32	104414	gi|744558491	G.IEIPAEKVF.L	Y	24.81	1044.59	9	0.2	523.3	2	52.96	7	5990	Camel_WSON_frW26_12012015_RE6_01_1451.mgf	1	299	307
32	104415	gi|744558494	D.PILYRPVAVAL.D	Y	56.48	1210.74	11	0.6	606.38	2	57.88	5	6503	Camel_WSON_frW22_12012015_RE5_01_1450.mgf	7	102	112
32	104415	gi|744558494	M.SK(+42.01)HHSDAGTAFIQTQQLHAAMADTF.L	Y	49.63	2754.28	25	1	919.102	3	53.49	5	5998	Camel_WSON_frW22_12012015_RE5_01_1450.mgf	2	2	26	Acetylation (K)	K2:Acetylation (K):1000.00
32	104415	gi|744558494	M.SK(+42.01)HHSDAGTAFIQTQQLHAAM(+15.99)ADTF.L	Y	48.1	2770.28	25	1.5	924.434	3	45.97	5	5135	Camel_WSON_frW22_12012015_RE5_01_1450.mgf	2	2	26	Acetylation (K); Oxidation (M)	K2:Acetylation (K):1000.00;M21:Oxidation (M):1000.00
32	104415	gi|744558494	G.SGFTNTM(+15.99)RVVPVP	Y	43.92	1419.72	13	0.9	710.867	2	44.69	7	5044	Camel_WSON_frW26_12012015_RE6_01_1451.mgf	2	519	531	Oxidation (M)	M7:Oxidation (M):1000.00
32	104415	gi|744558494	F.IQTQQLHAAMADTF.L	Y	40.25	1573.76	14	4.5	787.889	2	63.49	8	7017	Camel_WSON_frW28_12012015_RE7_01_1446.mgf	3	13	26
32	104415	gi|744558494	F.ASDPILYRPVA.V	Y	32.92	1200.65	11	2.9	601.334	2	43.6	10	4876	Camel_WSON_frW30_12012015_RE8_01_1453.mgf	2	99	109
32	104415	gi|744558494	M.S(+42.01)KHHSDAGTAFIQTQQLHAAM(+15.99)ADTF.L	Y	32.58	2770.28	25	9.9	924.442	3	58.12	4	6317	Camel_WSON_frW22_12012015_RE5_01_1442.mgf	1	2	26	Acetylation (N-term); Oxidation (M)	S1:Acetylation (N-term):1000.00;M21:Oxidation (M):1000.00
32	104415	gi|744558494	M.S(+42.01)KHHSDAGTAFIQTQQLHAAMADTF.L	Y	32.11	2754.28	25	9.5	689.584	4	67.31	4	7368	Camel_WSON_frW22_12012015_RE5_01_1442.mgf	2	2	26	Acetylation (N-term)	S1:Acetylation (N-term):1000.00
32	104415	gi|744558494	L.DTKGPEIRTGL.I	Y	30.2	1185.64	11	1.8	396.22	3	31.68	10	3508	Camel_WSON_frW30_12012015_RE8_01_1453.mgf	1	113	123
32	104415	gi|744558494	S.FASDPILYRPVAVAL.D	Y	27.65	1630.91	15	9.6	816.469	2	83.07	4	9174	Camel_WSON_frW22_12012015_RE5_01_1442.mgf	1	98	112
32	104415	gi|744558494	M.SK(+42.01)HHSDAGTAFIQTQQL.H	Y	25.96	1909.93	17	4.8	637.653	3	50.98	8	5572	Camel_WSON_frW28_12012015_RE7_01_1446.mgf	1	2	18	Acetylation (K)	K2:Acetylation (K):1000.00
32	104415	gi|744558494	G.FTNTMRVVPVP	Y	25.04	1259.67	11	6.2	630.846	2	62.57	8	6911	Camel_WSON_frW28_12012015_RE7_01_1446.mgf	1	521	531
32	104415	gi|744558494	G.IEIPAEKVF.L	Y	24.81	1044.59	9	0.2	523.3	2	52.96	7	5990	Camel_WSON_frW26_12012015_RE6_01_1451.mgf	1	299	307
1045	104637	gi|744559016	L.YQGAGGPGAGGFGAQAPKGGSGSGPTIEE.V	Y	46.91	2561.18	29	9.3	854.741	3	52.57	3	5769	Camel_SON_frW14_11302015_RE4_01_1440.mgf	1	611	639
1084	104726	gi|744559019	L.YEGIDFY.T	Y	24.25	905.381	7	4.4	906.392	1	59.93	10	6749	Camel_WSON_frW30_12012015_RE8_01_1453.mgf	1	290	296
306	105247	gi|744559122	C.DVRPQVHPNYRIAA	Y	38.96	1634.86	14	5.3	409.725	4	41.8	8	4517	Camel_WSON_frW28_12012015_RE7_01_1446.mgf	5	105	118
1084	104701	gi|744559312	L.YEGIDFY.T	Y	24.25	905.381	7	4.4	906.392	1	59.93	10	6749	Camel_WSON_frW30_12012015_RE8_01_1453.mgf	1	288	294
624	105145	gi|744559664	L.VDLGFQTD.L	Y	32.87	893.413	8	10.6	894.43	1	60.22	3	6647	Camel_SON_frW14_11302015_RE4_01_1440.mgf	1	295	302
605	104735	gi|744560058	S.YFSSFTDD.I	Y	24.61	980.376	8	9.5	981.393	1	59.66	3	6584	Camel_SON_frW14_11302015_RE4_01_1440.mgf	1	261	268
392	104855	gi|744560476	M.LLIPASFSPLK	Y	43.46	1184.72	11	-1.2	593.365	2	62.08	5	6987	Camel_WSON_frW22_12012015_RE5_01_1450.mgf	4	237	247
75	104625	gi|744560848	L.SIQAAPAPAQAPLPSPPAAAK	Y	63.19	1953.07	21	10.4	977.552	2	54.59	3	5999	Camel_SON_frW14_11302015_RE4_01_1440.mgf	8	143	163
75	104625	gi|744560848	D.PAAVTSALSPEGVLSIQAAPAPAQAPLPSPPAAAK	Y	38.81	3245.77	35	8.5	1082.94	3	83.12	6	9237	Camel_WSON_frW26_12012015_RE6_01_1444.mgf	9	129	163
458	104553	gi|744561042	L.YSVAEASKNETGGGEGVEVL.V	Y	35.42	1994.94	20	2.1	998.481	2	46.29	10	5184	Camel_WSON_frW30_12012015_RE8_01_1453.mgf	1	24	43
458	104553	gi|744561042	D.PVKGMTADD	Y	27.6	932.427	9	5.2	467.223	2	14.74	176	1165	CamelSON_W20-3xDil_RB3_01_1987.mgf	1	262	270
33	104456	gi|744561254	F.IKRAEVNGLAAQGKYEGGGEDGGAAAQSL.F	Y	49.22	2816.41	29	7.3	939.816	3	47.45	8	5166	Camel_WSON_frW28_12012015_RE7_01_1446.mgf	5	329	357
33	104456	gi|744561254	L.FVANHAY	Y	47.86	820.387	7	10.3	821.403	1	30.92	3	3282	Camel_SON_frW14_11302015_RE4_01_1440.mgf	6	358	364
33	104456	gi|744561254	E.FIKRAEVNGLAAQGKYEGGGEDGGAAAQSL.F	Y	45.64	2963.47	30	0.5	988.832	3	40.75	7	4591	Camel_WSON_frW26_12012015_RE6_01_1451.mgf	3	328	357
33	104456	gi|744561254	G.GEDGGAAAQSLFVANHAY	Y	41.49	1776.81	18	5.8	889.416	2	64.17	8	7099	Camel_WSON_frW28_12012015_RE7_01_1446.mgf	1	347	364
33	104456	gi|744561254	G.EDGGAAAQSLFVANHAY	Y	40	1719.79	17	4.5	860.904	2	64.81	8	7171	Camel_WSON_frW28_12012015_RE7_01_1446.mgf	2	348	364
33	104456	gi|744561254	D.GGAAAQSLFVANHAY	Y	36.68	1475.72	15	5.3	738.869	2	59.28	8	6530	Camel_WSON_frW28_12012015_RE7_01_1446.mgf	2	350	364
33	104456	gi|744561254	G.GGEDGGAAAQSLFVANHAY	Y	36.08	1833.83	19	3.2	917.924	2	51.21	10	5752	Camel_WSON_frW30_12012015_RE8_01_1453.mgf	2	346	364
33	104456	gi|744561254	A.LRIVAPGKGIL.A	Y	33.99	1135.74	11	-2	568.878	2	45	5	5020	Camel_WSON_frW22_12012015_RE5_01_1450.mgf	2	21	31
33	104456	gi|744561254	L.RIVAPGKGIL.A	N	32.67	1022.66	10	10.5	512.343	2	43.85	6	4740	Camel_WSON_frW26_12012015_RE6_01_1444.mgf	3	22	31
33	104455	gi|744561257	F.IKRAEVNGLAAQGKYEGGGEDGGAAAQSL.F	Y	49.22	2816.41	29	7.3	939.816	3	47.45	8	5166	Camel_WSON_frW28_12012015_RE7_01_1446.mgf	5	329	357
33	104455	gi|744561257	L.FVANHAY	Y	47.86	820.387	7	10.3	821.403	1	30.92	3	3282	Camel_SON_frW14_11302015_RE4_01_1440.mgf	6	358	364
33	104455	gi|744561257	E.FIKRAEVNGLAAQGKYEGGGEDGGAAAQSL.F	Y	45.64	2963.47	30	0.5	988.832	3	40.75	7	4591	Camel_WSON_frW26_12012015_RE6_01_1451.mgf	3	328	357
33	104455	gi|744561257	G.GEDGGAAAQSLFVANHAY	Y	41.49	1776.81	18	5.8	889.416	2	64.17	8	7099	Camel_WSON_frW28_12012015_RE7_01_1446.mgf	1	347	364
33	104455	gi|744561257	G.EDGGAAAQSLFVANHAY	Y	40	1719.79	17	4.5	860.904	2	64.81	8	7171	Camel_WSON_frW28_12012015_RE7_01_1446.mgf	2	348	364
33	104455	gi|744561257	D.GGAAAQSLFVANHAY	Y	36.68	1475.72	15	5.3	738.869	2	59.28	8	6530	Camel_WSON_frW28_12012015_RE7_01_1446.mgf	2	350	364
33	104455	gi|744561257	G.GGEDGGAAAQSLFVANHAY	Y	36.08	1833.83	19	3.2	917.924	2	51.21	10	5752	Camel_WSON_frW30_12012015_RE8_01_1453.mgf	2	346	364
33	104455	gi|744561257	A.LRIVAPGKGIL.A	Y	33.99	1135.74	11	-2	568.878	2	45	5	5020	Camel_WSON_frW22_12012015_RE5_01_1450.mgf	2	21	31
33	104455	gi|744561257	L.RIVAPGKGIL.A	N	32.67	1022.66	10	10.5	512.343	2	43.85	6	4740	Camel_WSON_frW26_12012015_RE6_01_1444.mgf	3	22	31
51	104447	gi|744561334	F.TFIPDQAF.D	Y	39.39	937.455	8	3	938.465	1	59.63	10	6712	Camel_WSON_frW30_12012015_RE8_01_1453.mgf	5	207	214
51	104447	gi|744561334	L.DISNNRLESL.P	Y	37.92	1159.58	10	3	580.801	2	41.58	10	4644	Camel_WSON_frW30_12012015_RE8_01_1453.mgf	1	87	96
51	104447	gi|744561334	L.RTLDISNNRLESL.P	Y	34.23	1529.82	13	-0.2	510.946	3	43.05	7	4857	Camel_WSON_frW26_12012015_RE6_01_1451.mgf	3	84	96
51	104447	gi|744561334	L.YLHNNKF.T	Y	32.51	934.466	7	3.5	468.242	2	20.29	10	2193	Camel_WSON_frW30_12012015_RE8_01_1453.mgf	4	200	206
51	104447	gi|744561334	L.HNQLTQYTNL.R	Y	30.28	1230.6	10	2.5	616.308	2	41.49	10	4634	Camel_WSON_frW30_12012015_RE8_01_1453.mgf	4	74	83
51	104447	gi|744561334	F.TFIPDQAFDQL.F	Y	29.24	1293.62	11	0.7	647.82	2	70.11	7	7952	Camel_WSON_frW26_12012015_RE6_01_1451.mgf	3	207	217
51	104447	gi|744561334	L.RTLDISNNRL.E	Y	24.24	1200.66	10	5.7	401.229	3	40.49	8	4369	Camel_WSON_frW28_12012015_RE7_01_1446.mgf	1	84	93
36	104420	gi|744561636	R.TNEIVEEQYTPQSL.A	Y	45.13	1649.78	14	8.3	825.903	2	67.72	3	7506	Camel_SON_frW14_11302015_RE4_01_1440.mgf	3	184	197
36	104420	gi|744561636	L.ESVFQELGKLTGPNNQ.K	Y	44.36	1759.87	16	1.2	880.945	2	63.23	5	7121	Camel_WSON_frW22_12012015_RE5_01_1450.mgf	3	201	216
36	104420	gi|744561636	R.TNEIVEEQYTPQSLATL.E	Y	40.96	1934.95	17	2.6	968.484	2	65.49	10	7383	Camel_WSON_frW30_12012015_RE8_01_1453.mgf	4	184	200
36	104420	gi|744561636	A.ASFQRNQLLQKEPDLRL.E	Y	39.23	2055.12	17	9.1	514.793	4	58.77	4	6389	Camel_WSON_frW22_12012015_RE5_01_1442.mgf	1	28	44
36	104420	gi|744561636	R.LPVGPPKSDDSPNRQYLDEDL.L	Y	33.66	2354.14	21	7.5	785.726	3	60.27	6	6619	Camel_WSON_frW26_12012015_RE6_01_1444.mgf	2	570	590
36	104420	gi|744561636	R.TNEIVEEQYTPQSLATLE.S	Y	30.93	2063.99	18	1.7	1033	2	64.15	10	7231	Camel_WSON_frW30_12012015_RE8_01_1453.mgf	1	184	201
36	104420	gi|744561636	R.VPSQGSSEDDLQEENQIEQAIKDHLNQHGSQETDKLASVS.K	Y	29.41	4390.04	40	8	879.023	5	72.98	4	8018	Camel_WSON_frW22_12012015_RE5_01_1442.mgf	2	528	567
36	104420	gi|744561636	A.ASFQRNQL.L	Y	28.85	962.493	8	8.8	482.258	2	33.8	3	3613	Camel_SON_frW14_11302015_RE4_01_1440.mgf	1	28	35
36	104420	gi|744561636	M.LVKYPEIMNSNQV.K	Y	26.85	1533.79	13	1.6	767.902	2	47.93	10	5372	Camel_WSON_frW30_12012015_RE8_01_1453.mgf	1	513	525
36	104420	gi|744561636	M.LVKYPEIM(+15.99)NSNQV.K	Y	25.66	1549.78	13	2.8	775.9	2	40.53	10	4524	Camel_WSON_frW30_12012015_RE8_01_1453.mgf	1	513	525	Oxidation (M)	M8:Oxidation (M):1000.00
409	104623	gi|744562177	M.GLAPLEGIGRPEQAL.F	Y	41.99	1519.84	15	0.3	760.925	2	56.11	7	6351	Camel_WSON_frW26_12012015_RE6_01_1451.mgf	2	24	38
409	104623	gi|744562177	M.GLAPLEGIGRPEQALF.L	Y	31.08	1666.9	16	0.5	834.46	2	66.15	5	7457	Camel_WSON_frW22_12012015_RE5_01_1450.mgf	1	24	39
842	104962	gi|744562318	M.ILLPAEEE.E	Y	29.35	912.48	8	9.4	913.496	1	59	3	6511	Camel_SON_frW14_11302015_RE4_01_1440.mgf	1	1076	1083
470	105254	gi|744562700	A.FTVQAAAGTLREVA	Y	35.72	1432.77	14	0	717.391	2	53.68	7	6073	Camel_WSON_frW26_12012015_RE6_01_1451.mgf	3	738	751
236	104642	gi|744563200	R.DADSSVEKQVALLKAL.Y	Y	52.17	1685.92	16	-0.5	562.98	3	61.23	5	6891	Camel_WSON_frW22_12012015_RE5_01_1450.mgf	6	91	106
236	104596	gi|744563206	R.DADSSVEKQVALLKAL.Y	Y	52.17	1685.92	16	-0.5	562.98	3	61.23	5	6891	Camel_WSON_frW22_12012015_RE5_01_1450.mgf	6	91	106
236	104640	gi|744563209	R.DADSSVEKQVALLKAL.Y	Y	52.17	1685.92	16	-0.5	562.98	3	61.23	5	6891	Camel_WSON_frW22_12012015_RE5_01_1450.mgf	6	72	87
236	104592	gi|744563219	R.DADSSVEKQVALLKAL.Y	Y	52.17	1685.92	16	-0.5	562.98	3	61.23	5	6891	Camel_WSON_frW22_12012015_RE5_01_1450.mgf	6	72	87
60	104450	gi|744564054	L.GLEESGPPPIPKETVDSF.L	Y	40.47	1897.93	18	3.9	949.976	2	68.8	8	7630	Camel_WSON_frW28_12012015_RE7_01_1446.mgf	1	251	268
60	104450	gi|744564054	L.VTPFATAF.A	Y	39.66	852.438	8	6.1	853.451	1	75.73	8	8432	Camel_WSON_frW28_12012015_RE7_01_1446.mgf	3	430	437
60	104450	gi|744564054	L.EESGPPPIPKETVDSF.L	Y	38.64	1727.83	16	5.5	864.925	2	62.93	9	6950	Camel_WSON_frW30_12012015_RE8_01_1448.mgf	3	253	268
60	104450	gi|744564054	L.VVAAFRTYATDY.R	Y	33.9	1375.68	12	8.9	688.852	2	60.7	8	6694	Camel_WSON_frW28_12012015_RE7_01_1446.mgf	1	281	292
60	104450	gi|744564054	L.ARNLFPSNL.V	Y	24.44	1030.56	9	0.3	516.285	2	47.95	7	5416	Camel_WSON_frW26_12012015_RE6_01_1451.mgf	2	272	280
3	104472	gi|744564761	A.VLLPKKTESHHKAKGK	N	53.22	1800.07	16	8.4	451.029	4	18.57	4	1801	Camel_WSON_frW22_12012015_RE5_01_1442.mgf	106	115	130
3	104472	gi|744564761	Q.AVLLPKKTESHHKAKGK	N	50.31	1871.11	17	7.5	468.788	4	16.38	4	1567	Camel_WSON_frW22_12012015_RE5_01_1442.mgf	54	114	130
3	104472	gi|744564761	L.LGRVTIAQGGVLPNIQA.V	Y	45.58	1705.98	17	1.6	854	2	56.83	7	6434	Camel_WSON_frW26_12012015_RE6_01_1451.mgf	6	98	114
3	104472	gi|744564761	L.LGRVTIAQGGVLPNIQ.A	Y	42.08	1634.95	16	1.7	818.482	2	54.76	7	6196	Camel_WSON_frW26_12012015_RE6_01_1451.mgf	3	98	113
3	104472	gi|744564761	L.NKLLGRVTIAQGGVLPNIQA.V	Y	41.64	2061.21	20	8.9	688.082	3	71.15	4	7808	Camel_WSON_frW22_12012015_RE5_01_1442.mgf	7	95	114
3	104472	gi|744564761	A.VLLPKKTESH.H	N	31.28	1150.67	10	2.3	384.565	3	15.95	10	1696	Camel_WSON_frW30_12012015_RE8_01_1453.mgf	5	115	124
3	104472	gi|744564761	A.VLLPKKTESHHKAKGK(+42.01)	N	28.79	1842.08	16	1.8	461.529	4	14.35	5	1509	Camel_WSON_frW22_12012015_RE5_01_1450.mgf	1	115	130	Acetylation (K)	K16:Acetylation (K):0.00
3	104472	gi|744564761	A.VLLPKKTE.S	N	28.55	926.58	8	1.9	464.298	2	25.25	9	2623	Camel_WSON_frW30_12012015_RE8_01_1448.mgf	1	115	122
3	104472	gi|744564761	L.GRVTIAQGGVLPNIQA.V	Y	27.57	1592.9	16	5.2	797.461	2	66.31	8	7343	Camel_WSON_frW28_12012015_RE7_01_1446.mgf	2	99	114
3	104472	gi|744564761	L.AAVLEYL.T	N	25.63	777.427	7	6.1	778.439	1	76.01	8	8465	Camel_WSON_frW28_12012015_RE7_01_1446.mgf	1	53	59
8	104425	gi|744564773	L.PGELAKHAVSEGTKAVTKYTSSK	N	56.86	2388.26	23	1.1	478.661	5	36.37	5	4029	Camel_WSON_frW22_12012015_RE5_01_1450.mgf	11	104	126
8	104425	gi|744564773	L.AKHAVSEGTKAVTKYTSSK	N	54.59	1992.06	19	4.8	399.422	5	27.24	8	2844	Camel_WSON_frW28_12012015_RE7_01_1446.mgf	15	108	126
8	104425	gi|744564773	L.KQVHPDTGISSKAM(+15.99)GIMNS.F	N	48.39	2015.98	19	1.4	673	3	30.93	7	3460	Camel_WSON_frW26_12012015_RE6_01_1451.mgf	4	47	65	Oxidation (M)	M14:Oxidation (M):13.38
8	104425	gi|744564773	L.KQVHPDTGISSKAMGIM(+15.99)NS.F	N	46.88	2015.98	19	2.1	673.001	3	29.11	7	3250	Camel_WSON_frW26_12012015_RE6_01_1451.mgf	2	47	65	Oxidation (M)	M17:Oxidation (M):29.32
8	104425	gi|744564773	L.PGELAKHAVSEGTKA.V	N	44.52	1493.78	15	2.7	498.937	3	21.05	10	2279	Camel_WSON_frW30_12012015_RE8_01_1453.mgf	2	104	118
8	104425	gi|744564773	L.KQVHPDTGISSKAMGIMNSF.V	N	44.23	2147.05	20	-1.6	716.69	3	50.53	5	5656	Camel_WSON_frW22_12012015_RE5_01_1450.mgf	3	47	66
8	104425	gi|744564773	A.VRLLLPGELAKHAVSEGTKAVTKYTSSK	N	43.35	2982.69	28	5.8	597.548	5	36.19	177	2955	CamelSON_W3236-5xDil_RB4_01_1989.mgf	1	99	126
8	104425	gi|744564773	M.PEPAKSAPAPKKGSKKAVTKAQKKD.G	Y	35.59	2589.5	25	8.2	518.911	5	14.08	6	1335	Camel_WSON_frW26_12012015_RE6_01_1444.mgf	8	2	26
8	104425	gi|744564773	T.AVRLLLPGELAKHAVSEGTKAVTKYTSSK	N	33.46	3053.72	29	7.6	611.757	5	36.96	177	3012	CamelSON_W3236-5xDil_RB4_01_1989.mgf	1	98	126
8	104425	gi|744564773	S.FVNDIF.E	N	30.5	753.37	6	6.2	754.382	1	75.73	8	8433	Camel_WSON_frW28_12012015_RE7_01_1446.mgf	1	66	71
8	104425	gi|744564773	L.KQVHPDTGISSKAM(+15.99)GIMNSF.V	N	30.1	2163.05	20	8	722.028	3	56.97	4	6185	Camel_WSON_frW22_12012015_RE5_01_1442.mgf	1	47	66	Oxidation (M)	M14:Oxidation (M):6.63
8	104425	gi|744564773	T.AVRLLLPGEL.A	N	29.12	1079.67	10	-0.4	540.842	2	60.17	5	6767	Camel_WSON_frW22_12012015_RE5_01_1450.mgf	3	98	107
8	104425	gi|744564773	Y.NKRSTITSREIQTA.V	N	26.35	1603.86	14	6.2	535.632	3	26.37	9	2748	Camel_WSON_frW30_12012015_RE8_01_1448.mgf	2	85	98
8	104424	gi|744564781	L.PGELAKHAVSEGTKAVTKYTSSK	N	56.86	2388.26	23	1.1	478.661	5	36.37	5	4029	Camel_WSON_frW22_12012015_RE5_01_1450.mgf	11	104	126
8	104424	gi|744564781	L.AKHAVSEGTKAVTKYTSSK	N	54.59	1992.06	19	4.8	399.422	5	27.24	8	2844	Camel_WSON_frW28_12012015_RE7_01_1446.mgf	15	108	126
8	104424	gi|744564781	L.KQVHPDTGISSKAM(+15.99)GIMNS.F	N	48.39	2015.98	19	1.4	673	3	30.93	7	3460	Camel_WSON_frW26_12012015_RE6_01_1451.mgf	4	47	65	Oxidation (M)	M14:Oxidation (M):13.38
8	104424	gi|744564781	L.KQVHPDTGISSKAMGIM(+15.99)NS.F	N	46.88	2015.98	19	2.1	673.001	3	29.11	7	3250	Camel_WSON_frW26_12012015_RE6_01_1451.mgf	2	47	65	Oxidation (M)	M17:Oxidation (M):29.32
8	104424	gi|744564781	L.PGELAKHAVSEGTKA.V	N	44.52	1493.78	15	2.7	498.937	3	21.05	10	2279	Camel_WSON_frW30_12012015_RE8_01_1453.mgf	2	104	118
8	104424	gi|744564781	L.KQVHPDTGISSKAMGIMNSF.V	N	44.23	2147.05	20	-1.6	716.69	3	50.53	5	5656	Camel_WSON_frW22_12012015_RE5_01_1450.mgf	3	47	66
8	104424	gi|744564781	A.VRLLLPGELAKHAVSEGTKAVTKYTSSK	N	43.35	2982.69	28	5.8	597.548	5	36.19	177	2955	CamelSON_W3236-5xDil_RB4_01_1989.mgf	1	99	126
8	104424	gi|744564781	M.PEPAKSAPAPKKGSKKAVTKAQKKD.G	Y	35.59	2589.5	25	8.2	518.911	5	14.08	6	1335	Camel_WSON_frW26_12012015_RE6_01_1444.mgf	8	2	26
8	104424	gi|744564781	T.AVRLLLPGELAKHAVSEGTKAVTKYTSSK	N	33.46	3053.72	29	7.6	611.757	5	36.96	177	3012	CamelSON_W3236-5xDil_RB4_01_1989.mgf	1	98	126
8	104424	gi|744564781	S.FVNDIF.E	N	30.5	753.37	6	6.2	754.382	1	75.73	8	8433	Camel_WSON_frW28_12012015_RE7_01_1446.mgf	1	66	71
8	104424	gi|744564781	L.KQVHPDTGISSKAM(+15.99)GIMNSF.V	N	30.1	2163.05	20	8	722.028	3	56.97	4	6185	Camel_WSON_frW22_12012015_RE5_01_1442.mgf	1	47	66	Oxidation (M)	M14:Oxidation (M):6.63
8	104424	gi|744564781	T.AVRLLLPGEL.A	N	29.12	1079.67	10	-0.4	540.842	2	60.17	5	6767	Camel_WSON_frW22_12012015_RE5_01_1450.mgf	3	98	107
8	104424	gi|744564781	Y.NKRSTITSREIQTA.V	N	26.35	1603.86	14	6.2	535.632	3	26.37	9	2748	Camel_WSON_frW30_12012015_RE8_01_1448.mgf	2	85	98
8	104426	gi|744564847	L.PGELAKHAVSEGTKAVTKYTSSK	N	56.86	2388.26	23	1.1	478.661	5	36.37	5	4029	Camel_WSON_frW22_12012015_RE5_01_1450.mgf	11	141	163
8	104426	gi|744564847	L.AKHAVSEGTKAVTKYTSSK	N	54.59	1992.06	19	4.8	399.422	5	27.24	8	2844	Camel_WSON_frW28_12012015_RE7_01_1446.mgf	15	145	163
8	104426	gi|744564847	L.KQVHPDTGISSKAM(+15.99)GIMNS.F	N	48.39	2015.98	19	1.4	673	3	30.93	7	3460	Camel_WSON_frW26_12012015_RE6_01_1451.mgf	4	84	102	Oxidation (M)	M14:Oxidation (M):13.38
8	104426	gi|744564847	L.KQVHPDTGISSKAMGIM(+15.99)NS.F	N	46.88	2015.98	19	2.1	673.001	3	29.11	7	3250	Camel_WSON_frW26_12012015_RE6_01_1451.mgf	2	84	102	Oxidation (M)	M17:Oxidation (M):29.32
8	104426	gi|744564847	L.PGELAKHAVSEGTKA.V	N	44.52	1493.78	15	2.7	498.937	3	21.05	10	2279	Camel_WSON_frW30_12012015_RE8_01_1453.mgf	2	141	155
8	104426	gi|744564847	L.KQVHPDTGISSKAMGIMNSF.V	N	44.23	2147.05	20	-1.6	716.69	3	50.53	5	5656	Camel_WSON_frW22_12012015_RE5_01_1450.mgf	3	84	103
8	104426	gi|744564847	A.VRLLLPGELAKHAVSEGTKAVTKYTSSK	N	43.35	2982.69	28	5.8	597.548	5	36.19	177	2955	CamelSON_W3236-5xDil_RB4_01_1989.mgf	1	136	163
8	104426	gi|744564847	M.PEPAKSAPAPKKGSKKAVTKAQKKD.G	Y	35.59	2589.5	25	8.2	518.911	5	14.08	6	1335	Camel_WSON_frW26_12012015_RE6_01_1444.mgf	8	2	26
8	104426	gi|744564847	T.AVRLLLPGELAKHAVSEGTKAVTKYTSSK	N	33.46	3053.72	29	7.6	611.757	5	36.96	177	3012	CamelSON_W3236-5xDil_RB4_01_1989.mgf	1	135	163
8	104426	gi|744564847	S.FVNDIF.E	N	30.5	753.37	6	6.2	754.382	1	75.73	8	8433	Camel_WSON_frW28_12012015_RE7_01_1446.mgf	1	103	108
8	104426	gi|744564847	L.KQVHPDTGISSKAM(+15.99)GIMNSF.V	N	30.1	2163.05	20	8	722.028	3	56.97	4	6185	Camel_WSON_frW22_12012015_RE5_01_1442.mgf	1	84	103	Oxidation (M)	M14:Oxidation (M):6.63
8	104426	gi|744564847	T.AVRLLLPGEL.A	N	29.12	1079.67	10	-0.4	540.842	2	60.17	5	6767	Camel_WSON_frW22_12012015_RE5_01_1450.mgf	3	135	144
8	104426	gi|744564847	Y.NKRSTITSREIQTA.V	N	26.35	1603.86	14	6.2	535.632	3	26.37	9	2748	Camel_WSON_frW30_12012015_RE8_01_1448.mgf	2	122	135
29	104391	gi|744565062	L.FEAAPEVTAAPKPDAAPSIDL.F	Y	49.49	2109.06	21	6.5	1055.55	2	72.4	8	8047	Camel_WSON_frW28_12012015_RE7_01_1446.mgf	5	568	588
29	104391	gi|744565062	D.AFVAPSPATTASPAKVDSSGVIDL.F	Y	49.45	2300.19	24	2.1	1151.1	2	59.86	7	6780	Camel_WSON_frW26_12012015_RE6_01_1451.mgf	8	618	641
29	104391	gi|744565062	L.FEAAPEVTAAPKPD.A	Y	47.68	1441.71	14	8.5	721.868	2	47.8	3	5219	Camel_SON_frW14_11302015_RE4_01_1440.mgf	2	568	581
29	104391	gi|744565062	F.EAAPEVTAAPKPDAAPSIDL.F	Y	43.21	1961.99	20	2	982.006	2	52.04	10	5843	Camel_WSON_frW30_12012015_RE8_01_1453.mgf	5	569	588
29	104391	gi|744565062	A.FVAPSPATTASPAKVDSSGVIDL.F	Y	39.38	2229.15	23	0.9	1115.58	2	58.26	7	6597	Camel_WSON_frW26_12012015_RE6_01_1451.mgf	2	619	641
29	104391	gi|744565062	L.FATASVAVPVSTSKPSSDLL.D	Y	37.76	1976.05	20	0.3	989.031	2	56.64	7	6411	Camel_WSON_frW26_12012015_RE6_01_1451.mgf	3	331	350
29	104391	gi|744565062	L.KVAEQVGIDKGDIPDLTQAPSSL.M	Y	33.08	2380.25	23	0.3	794.424	3	54.96	7	6220	Camel_WSON_frW26_12012015_RE6_01_1451.mgf	1	252	274
29	104391	gi|744565062	L.FATASVAVPVSTSKPSSDL.L	Y	31.25	1862.96	19	3.9	932.492	2	62.21	9	6871	Camel_WSON_frW30_12012015_RE8_01_1448.mgf	3	331	349
29	104391	gi|744565062	F.VAPSPATTASPAKVDSSGVIDL.F	Y	30.81	2082.08	22	7.1	1042.06	2	65.17	8	7211	Camel_WSON_frW28_12012015_RE7_01_1446.mgf	1	620	641
29	104391	gi|744565062	D.PFAPSEGSAEAAPELDL.F	Y	28.82	1699.79	17	4.7	850.908	2	79.38	8	8855	Camel_WSON_frW28_12012015_RE7_01_1446.mgf	1	478	494
29	104390	gi|744565065	L.FEAAPEVTAAPKPDAAPSIDL.F	Y	49.49	2109.06	21	6.5	1055.55	2	72.4	8	8047	Camel_WSON_frW28_12012015_RE7_01_1446.mgf	5	568	588
29	104390	gi|744565065	D.AFVAPSPATTASPAKVDSSGVIDL.F	Y	49.45	2300.19	24	2.1	1151.1	2	59.86	7	6780	Camel_WSON_frW26_12012015_RE6_01_1451.mgf	8	618	641
29	104390	gi|744565065	L.FEAAPEVTAAPKPD.A	Y	47.68	1441.71	14	8.5	721.868	2	47.8	3	5219	Camel_SON_frW14_11302015_RE4_01_1440.mgf	2	568	581
29	104390	gi|744565065	F.EAAPEVTAAPKPDAAPSIDL.F	Y	43.21	1961.99	20	2	982.006	2	52.04	10	5843	Camel_WSON_frW30_12012015_RE8_01_1453.mgf	5	569	588
29	104390	gi|744565065	A.FVAPSPATTASPAKVDSSGVIDL.F	Y	39.38	2229.15	23	0.9	1115.58	2	58.26	7	6597	Camel_WSON_frW26_12012015_RE6_01_1451.mgf	2	619	641
29	104390	gi|744565065	L.FATASVAVPVSTSKPSSDLL.D	Y	37.76	1976.05	20	0.3	989.031	2	56.64	7	6411	Camel_WSON_frW26_12012015_RE6_01_1451.mgf	3	331	350
29	104390	gi|744565065	L.KVAEQVGIDKGDIPDLTQAPSSL.M	Y	33.08	2380.25	23	0.3	794.424	3	54.96	7	6220	Camel_WSON_frW26_12012015_RE6_01_1451.mgf	1	252	274
29	104390	gi|744565065	L.FATASVAVPVSTSKPSSDL.L	Y	31.25	1862.96	19	3.9	932.492	2	62.21	9	6871	Camel_WSON_frW30_12012015_RE8_01_1448.mgf	3	331	349
29	104390	gi|744565065	F.VAPSPATTASPAKVDSSGVIDL.F	Y	30.81	2082.08	22	7.1	1042.06	2	65.17	8	7211	Camel_WSON_frW28_12012015_RE7_01_1446.mgf	1	620	641
29	104390	gi|744565065	D.PFAPSEGSAEAAPELDL.F	Y	28.82	1699.79	17	4.7	850.908	2	79.38	8	8855	Camel_WSON_frW28_12012015_RE7_01_1446.mgf	1	478	494
29	104392	gi|744565068	L.FEAAPEVTAAPKPDAAPSIDL.F	Y	49.49	2109.06	21	6.5	1055.55	2	72.4	8	8047	Camel_WSON_frW28_12012015_RE7_01_1446.mgf	5	566	586
29	104392	gi|744565068	D.AFVAPSPATTASPAKVDSSGVIDL.F	Y	49.45	2300.19	24	2.1	1151.1	2	59.86	7	6780	Camel_WSON_frW26_12012015_RE6_01_1451.mgf	8	616	639
29	104392	gi|744565068	L.FEAAPEVTAAPKPD.A	Y	47.68	1441.71	14	8.5	721.868	2	47.8	3	5219	Camel_SON_frW14_11302015_RE4_01_1440.mgf	2	566	579
29	104392	gi|744565068	F.EAAPEVTAAPKPDAAPSIDL.F	Y	43.21	1961.99	20	2	982.006	2	52.04	10	5843	Camel_WSON_frW30_12012015_RE8_01_1453.mgf	5	567	586
29	104392	gi|744565068	A.FVAPSPATTASPAKVDSSGVIDL.F	Y	39.38	2229.15	23	0.9	1115.58	2	58.26	7	6597	Camel_WSON_frW26_12012015_RE6_01_1451.mgf	2	617	639
29	104392	gi|744565068	L.FATASVAVPVSTSKPSSDLL.D	Y	37.76	1976.05	20	0.3	989.031	2	56.64	7	6411	Camel_WSON_frW26_12012015_RE6_01_1451.mgf	3	329	348
29	104392	gi|744565068	L.KVAEQVGIDKGDIPDLTQAPSSL.M	Y	33.08	2380.25	23	0.3	794.424	3	54.96	7	6220	Camel_WSON_frW26_12012015_RE6_01_1451.mgf	1	252	274
29	104392	gi|744565068	L.FATASVAVPVSTSKPSSDL.L	Y	31.25	1862.96	19	3.9	932.492	2	62.21	9	6871	Camel_WSON_frW30_12012015_RE8_01_1448.mgf	3	329	347
29	104392	gi|744565068	F.VAPSPATTASPAKVDSSGVIDL.F	Y	30.81	2082.08	22	7.1	1042.06	2	65.17	8	7211	Camel_WSON_frW28_12012015_RE7_01_1446.mgf	1	618	639
29	104392	gi|744565068	D.PFAPSEGSAEAAPELDL.F	Y	28.82	1699.79	17	4.7	850.908	2	79.38	8	8855	Camel_WSON_frW28_12012015_RE7_01_1446.mgf	1	476	492
29	104388	gi|744565071	L.FEAAPEVTAAPKPDAAPSIDL.F	Y	49.49	2109.06	21	6.5	1055.55	2	72.4	8	8047	Camel_WSON_frW28_12012015_RE7_01_1446.mgf	5	568	588
29	104388	gi|744565071	D.AFVAPSPATTASPAKVDSSGVIDL.F	Y	49.45	2300.19	24	2.1	1151.1	2	59.86	7	6780	Camel_WSON_frW26_12012015_RE6_01_1451.mgf	8	618	641
29	104388	gi|744565071	L.FEAAPEVTAAPKPD.A	Y	47.68	1441.71	14	8.5	721.868	2	47.8	3	5219	Camel_SON_frW14_11302015_RE4_01_1440.mgf	2	568	581
29	104388	gi|744565071	F.EAAPEVTAAPKPDAAPSIDL.F	Y	43.21	1961.99	20	2	982.006	2	52.04	10	5843	Camel_WSON_frW30_12012015_RE8_01_1453.mgf	5	569	588
29	104388	gi|744565071	A.FVAPSPATTASPAKVDSSGVIDL.F	Y	39.38	2229.15	23	0.9	1115.58	2	58.26	7	6597	Camel_WSON_frW26_12012015_RE6_01_1451.mgf	2	619	641
29	104388	gi|744565071	L.FATASVAVPVSTSKPSSDLL.D	Y	37.76	1976.05	20	0.3	989.031	2	56.64	7	6411	Camel_WSON_frW26_12012015_RE6_01_1451.mgf	3	331	350
29	104388	gi|744565071	L.KVAEQVGIDKGDIPDLTQAPSSL.M	Y	33.08	2380.25	23	0.3	794.424	3	54.96	7	6220	Camel_WSON_frW26_12012015_RE6_01_1451.mgf	1	252	274
29	104388	gi|744565071	L.FATASVAVPVSTSKPSSDL.L	Y	31.25	1862.96	19	3.9	932.492	2	62.21	9	6871	Camel_WSON_frW30_12012015_RE8_01_1448.mgf	3	331	349
29	104388	gi|744565071	F.VAPSPATTASPAKVDSSGVIDL.F	Y	30.81	2082.08	22	7.1	1042.06	2	65.17	8	7211	Camel_WSON_frW28_12012015_RE7_01_1446.mgf	1	620	641
29	104388	gi|744565071	D.PFAPSEGSAEAAPELDL.F	Y	28.82	1699.79	17	4.7	850.908	2	79.38	8	8855	Camel_WSON_frW28_12012015_RE7_01_1446.mgf	1	478	494
29	104389	gi|744565074	L.FEAAPEVTAAPKPDAAPSIDL.F	Y	49.49	2109.06	21	6.5	1055.55	2	72.4	8	8047	Camel_WSON_frW28_12012015_RE7_01_1446.mgf	5	563	583
29	104389	gi|744565074	D.AFVAPSPATTASPAKVDSSGVIDL.F	Y	49.45	2300.19	24	2.1	1151.1	2	59.86	7	6780	Camel_WSON_frW26_12012015_RE6_01_1451.mgf	8	613	636
29	104389	gi|744565074	L.FEAAPEVTAAPKPD.A	Y	47.68	1441.71	14	8.5	721.868	2	47.8	3	5219	Camel_SON_frW14_11302015_RE4_01_1440.mgf	2	563	576
29	104389	gi|744565074	F.EAAPEVTAAPKPDAAPSIDL.F	Y	43.21	1961.99	20	2	982.006	2	52.04	10	5843	Camel_WSON_frW30_12012015_RE8_01_1453.mgf	5	564	583
29	104389	gi|744565074	A.FVAPSPATTASPAKVDSSGVIDL.F	Y	39.38	2229.15	23	0.9	1115.58	2	58.26	7	6597	Camel_WSON_frW26_12012015_RE6_01_1451.mgf	2	614	636
29	104389	gi|744565074	L.FATASVAVPVSTSKPSSDLL.D	Y	37.76	1976.05	20	0.3	989.031	2	56.64	7	6411	Camel_WSON_frW26_12012015_RE6_01_1451.mgf	3	331	350
29	104389	gi|744565074	L.KVAEQVGIDKGDIPDLTQAPSSL.M	Y	33.08	2380.25	23	0.3	794.424	3	54.96	7	6220	Camel_WSON_frW26_12012015_RE6_01_1451.mgf	1	252	274
29	104389	gi|744565074	L.FATASVAVPVSTSKPSSDL.L	Y	31.25	1862.96	19	3.9	932.492	2	62.21	9	6871	Camel_WSON_frW30_12012015_RE8_01_1448.mgf	3	331	349
29	104389	gi|744565074	F.VAPSPATTASPAKVDSSGVIDL.F	Y	30.81	2082.08	22	7.1	1042.06	2	65.17	8	7211	Camel_WSON_frW28_12012015_RE7_01_1446.mgf	1	615	636
29	104389	gi|744565074	D.PFAPSEGSAEAAPELDL.F	Y	28.82	1699.79	17	4.7	850.908	2	79.38	8	8855	Camel_WSON_frW28_12012015_RE7_01_1446.mgf	1	473	489
29	104387	gi|744565077	L.FEAAPEVTAAPKPDAAPSIDL.F	Y	49.49	2109.06	21	6.5	1055.55	2	72.4	8	8047	Camel_WSON_frW28_12012015_RE7_01_1446.mgf	5	568	588
29	104387	gi|744565077	D.AFVAPSPATTASPAKVDSSGVIDL.F	Y	49.45	2300.19	24	2.1	1151.1	2	59.86	7	6780	Camel_WSON_frW26_12012015_RE6_01_1451.mgf	8	618	641
29	104387	gi|744565077	L.FEAAPEVTAAPKPD.A	Y	47.68	1441.71	14	8.5	721.868	2	47.8	3	5219	Camel_SON_frW14_11302015_RE4_01_1440.mgf	2	568	581
29	104387	gi|744565077	F.EAAPEVTAAPKPDAAPSIDL.F	Y	43.21	1961.99	20	2	982.006	2	52.04	10	5843	Camel_WSON_frW30_12012015_RE8_01_1453.mgf	5	569	588
29	104387	gi|744565077	A.FVAPSPATTASPAKVDSSGVIDL.F	Y	39.38	2229.15	23	0.9	1115.58	2	58.26	7	6597	Camel_WSON_frW26_12012015_RE6_01_1451.mgf	2	619	641
29	104387	gi|744565077	L.FATASVAVPVSTSKPSSDLL.D	Y	37.76	1976.05	20	0.3	989.031	2	56.64	7	6411	Camel_WSON_frW26_12012015_RE6_01_1451.mgf	3	331	350
29	104387	gi|744565077	L.KVAEQVGIDKGDIPDLTQAPSSL.M	Y	33.08	2380.25	23	0.3	794.424	3	54.96	7	6220	Camel_WSON_frW26_12012015_RE6_01_1451.mgf	1	252	274
29	104387	gi|744565077	L.FATASVAVPVSTSKPSSDL.L	Y	31.25	1862.96	19	3.9	932.492	2	62.21	9	6871	Camel_WSON_frW30_12012015_RE8_01_1448.mgf	3	331	349
29	104387	gi|744565077	F.VAPSPATTASPAKVDSSGVIDL.F	Y	30.81	2082.08	22	7.1	1042.06	2	65.17	8	7211	Camel_WSON_frW28_12012015_RE7_01_1446.mgf	1	620	641
29	104387	gi|744565077	D.PFAPSEGSAEAAPELDL.F	Y	28.82	1699.79	17	4.7	850.908	2	79.38	8	8855	Camel_WSON_frW28_12012015_RE7_01_1446.mgf	1	478	494
120	104572	gi|744565469	L.IHAVANNQDKLEFEDGSVLKQF.L	Y	61.07	2501.25	22	7.3	626.326	4	64.93	4	7096	Camel_WSON_frW22_12012015_RE5_01_1442.mgf	3	133	154
120	104572	gi|744565469	L.EFEDGSVLKQF.L	Y	49.35	1297.62	11	0.8	649.817	2	53.57	7	6060	Camel_WSON_frW26_12012015_RE6_01_1451.mgf	3	144	154
120	104572	gi|744565469	E.FEDGSVLKQF.L	Y	33.85	1168.58	10	-0.1	585.295	2	50.16	7	5671	Camel_WSON_frW26_12012015_RE6_01_1451.mgf	2	145	154
120	104572	gi|744565469	E.FEDGSVLKQ.F	Y	26.06	1021.51	9	9.5	511.766	2	39.36	3	4250	Camel_SON_frW14_11302015_RE4_01_1440.mgf	1	145	153
1700	105424	gi|744565799	M.IARVADGLPLAASM(+15.99)QE.D	Y	27.4	1656.85	16	8.4	829.439	2	57.7	6	6329	Camel_WSON_frW26_12012015_RE6_01_1444.mgf	1	7	22	Oxidation (M)	M14:Oxidation (M):1000.00
469	104738	gi|744565808	M.A(+42.01)FANLRKVL.I	Y	34.34	1072.64	9	0.5	537.327	2	60.74	5	6833	Camel_WSON_frW22_12012015_RE5_01_1450.mgf	4	2	10	Acetylation (N-term)	A1:Acetylation (N-term):1000.00
182	104607	gi|744566110	E.YLTAEVL.E	Y	24.45	807.438	7	2.7	808.447	1	54.25	10	6096	Camel_WSON_frW30_12012015_RE8_01_1453.mgf	1	61	67
83	104484	gi|744566459	E.ARAQLGGPEAGKSEQPGAK	Y	61.14	1850.96	19	8	463.751	4	22.58	3	2329	Camel_SON_frW14_11302015_RE4_01_1440.mgf	2	183	201
83	104484	gi|744566459	F.EARAQLGGPEAGKSEQPGAK	Y	59.96	1980	20	8.8	661.014	3	24.58	3	2556	Camel_SON_frW14_11302015_RE4_01_1440.mgf	5	182	201
83	104484	gi|744566459	F.E(-18.01)ARAQLGGPEAGKSEQPGAK	Y	54.62	1961.99	20	8.3	491.509	4	24.49	3	2546	Camel_SON_frW14_11302015_RE4_01_1440.mgf	2	182	201	Pyro-glu from E	E1:Pyro-glu from E:1000.00
83	104484	gi|744566459	A.RAQLGGPEAGKSEQPGAK	Y	54.27	1779.92	18	8.8	594.32	3	21.71	3	2227	Camel_SON_frW14_11302015_RE4_01_1440.mgf	4	184	201
83	104484	gi|744566459	L.TVEAPLPKPATQSAEITIPVTFEARAQLGGPEAGKSEQPGAK	Y	38.64	4271.24	42	7.6	855.263	5	68.37	4	7489	Camel_WSON_frW22_12012015_RE5_01_1442.mgf	2	160	201
83	104484	gi|744566459	L.TVEAPLPKPATQSAE.I	Y	35.73	1537.8	15	9.8	769.914	2	43.68	3	4747	Camel_SON_frW14_11302015_RE4_01_1440.mgf	1	160	174
83	104484	gi|744566459	F.EARAQLGGPEAGKSEQPGA.K	Y	31.17	1851.91	19	8.8	618.315	3	30.06	3	3184	Camel_SON_frW14_11302015_RE4_01_1440.mgf	2	182	200
83	104484	gi|744566459	L.GGPEAGKSEQPGAK	Y	29.69	1311.64	14	8.1	656.833	2	24.69	3	2570	Camel_SON_frW14_11302015_RE4_01_1440.mgf	1	188	201
61	104435	gi|744566469	N.AKVAVLGASGGIGQPLSL.L	Y	53.98	1636.95	18	5.7	819.487	2	65.14	175	5357	CamelSON_W1624-5xDil_RB2_01_1986.mgf	2	25	42
61	104435	gi|744566469	I.PELKASIKKGEEFVKSMK	Y	52.25	2048.13	18	3.1	513.042	4	41.24	178	3420	CamelSON_W3438-5xDil_RB5_01_1991.mgf	1	321	338
61	104435	gi|744566469	M.IAEAIPELKASIKKGEEFVKSMK	Y	50.11	2545.42	23	0.9	510.091	5	41.21	178	3415	CamelSON_W3438-5xDil_RB5_01_1991.mgf	3	316	338
61	104435	gi|744566469	L.LKNSPLVSRLTL.Y	Y	35.81	1339.82	12	12.3	670.925	2	58.61	4	6374	Camel_WSON_frW22_12012015_RE5_01_1442.mgf	3	44	55
61	104435	gi|744566469	N.AKVAVLGASGGIGQPLS.L	Y	35.08	1523.87	17	1.9	762.942	2	48.04	10	5386	Camel_WSON_frW30_12012015_RE8_01_1453.mgf	1	25	41
61	104435	gi|744566469	L.YDIAHTPGVAADLSHIET.R	Y	31.22	1908.92	18	0.7	637.315	3	52.67	7	5957	Camel_WSON_frW26_12012015_RE6_01_1451.mgf	2	56	73
61	104435	gi|744566469	M.IAEAIPELKA.S	Y	25.64	1053.61	10	1.7	527.812	2	44.94	10	5030	Camel_WSON_frW30_12012015_RE8_01_1453.mgf	1	316	325
685	104780	gi|744566528	F.L(+42.01)RSDLIEVATRLQK(+42.01)G(-.98).G	Y	27.31	1781.02	15	-18.7	891.499	2	55.85	7	6324	Camel_WSON_frW26_12012015_RE6_01_1451.mgf	1	1044	1058	Acetylation (N-term); Acetylation (K); Amidation	L1:Acetylation (N-term):1000.00;K14:Acetylation (K):1000.00;G15:Amidation:1000.00
218	105227	gi|744567439	E.Q(-17.03)KIVVKVLKAQAQSQKAK	Y	43.93	1977.21	18	0.3	495.31	4	32.72	5	3610	Camel_WSON_frW22_12012015_RE5_01_1450.mgf	7	100	117	Pyro-glu from Q	Q1:Pyro-glu from Q:1000.00
218	105226	gi|744567442	E.Q(-17.03)KIVVKVLKAQAQSQKAK	Y	43.93	1977.21	18	0.3	495.31	4	32.72	5	3610	Camel_WSON_frW22_12012015_RE5_01_1450.mgf	7	100	117	Pyro-glu from Q	Q1:Pyro-glu from Q:1000.00
503	104635	gi|744567579	L.GLAPEPLPPVKATSPLIE.E	Y	24.75	1828.03	18	1.1	915.025	2	58.65	7	6644	Camel_WSON_frW26_12012015_RE6_01_1451.mgf	1	1742	1759
684	104636	gi|744568500	D.YVAQFEASALGKQL.N	Y	48.18	1523.8	14	-1.9	762.905	2	54.6	7	6181	Camel_WSON_frW26_12012015_RE6_01_1451.mgf	1	52	65
155	104534	gi|744568609	C.IELSSGSVKL.M	Y	34.14	1031.59	10	7.2	516.804	2	57.76	8	6353	Camel_WSON_frW28_12012015_RE7_01_1446.mgf	2	464	473
155	104534	gi|744568609	L.NWDDRTVNDL.E	Y	26.69	1246.56	10	3.8	624.289	2	43.8	10	4900	Camel_WSON_frW30_12012015_RE8_01_1453.mgf	1	893	902
155	104533	gi|744568612	C.IELSSGSVKL.M	Y	34.14	1031.59	10	7.2	516.804	2	57.76	8	6353	Camel_WSON_frW28_12012015_RE7_01_1446.mgf	2	455	464
155	104533	gi|744568612	L.NWDDRTVNDL.E	Y	26.69	1246.56	10	3.8	624.289	2	43.8	10	4900	Camel_WSON_frW30_12012015_RE8_01_1453.mgf	1	884	893
155	104532	gi|744568615	C.IELSSGSVKL.M	Y	34.14	1031.59	10	7.2	516.804	2	57.76	8	6353	Camel_WSON_frW28_12012015_RE7_01_1446.mgf	2	451	460
155	104532	gi|744568615	L.NWDDRTVNDL.E	Y	26.69	1246.56	10	3.8	624.289	2	43.8	10	4900	Camel_WSON_frW30_12012015_RE8_01_1453.mgf	1	880	889
26	104417	gi|744569569	M.S(+42.01)SSGAKDKPELQFPFLQD.E	Y	42.16	2034.99	18	9.2	1018.51	2	82.2	4	9074	Camel_WSON_frW22_12012015_RE5_01_1442.mgf	4	22	39	Acetylation (N-term)	S1:Acetylation (N-term):1000.00
26	104417	gi|744569569	L.FILRGLPGSGKSTL.A	Y	42.03	1444.84	14	-3	482.619	3	49.01	5	5482	Camel_WSON_frW22_12012015_RE5_01_1450.mgf	4	53	66
26	104417	gi|744569569	F.ILRGLPGSGKSTL.A	Y	40.94	1297.77	13	-0.5	433.598	3	36.84	7	4143	Camel_WSON_frW26_12012015_RE6_01_1451.mgf	4	54	66
26	104417	gi|744569569	E.AVQTGIDL.L	Y	39.9	815.439	8	11.3	816.455	1	58.01	3	6394	Camel_SON_frW14_11302015_RE4_01_1440.mgf	4	340	347
26	104417	gi|744569569	D.KPELQFPFLQDE.E	Y	35.79	1489.75	12	-0.5	745.88	2	65.42	5	7372	Camel_WSON_frW22_12012015_RE5_01_1450.mgf	2	29	40
26	104417	gi|744569569	E.AVQTGIDLLE.I	Y	35.05	1057.57	10	3.2	1058.58	1	58.67	10	6603	Camel_WSON_frW30_12012015_RE8_01_1453.mgf	2	340	349
26	104417	gi|744569569	L.FVTPKTTGARVEL.S	Y	32.61	1417.79	13	-0.1	709.904	2	39.22	7	4415	Camel_WSON_frW26_12012015_RE6_01_1451.mgf	4	289	301
26	104417	gi|744569569	M.S(+42.01)SSGAKDKPELQFPFLQDE.E	Y	32.52	2164.03	19	0	722.351	3	65.92	5	7433	Camel_WSON_frW22_12012015_RE5_01_1450.mgf	3	22	40	Acetylation (N-term)	S1:Acetylation (N-term):1000.00
26	104417	gi|744569569	E.AVQTGIDLL.E	Y	32.39	928.523	9	4.8	929.535	1	75.25	8	8377	Camel_WSON_frW28_12012015_RE7_01_1446.mgf	3	340	348
26	104417	gi|744569569	A.VQTGIDLLE.I	Y	30.55	986.528	9	1.5	987.537	1	58.29	10	6561	Camel_WSON_frW30_12012015_RE8_01_1453.mgf	1	341	349
26	104417	gi|744569569	F.FRKMSSSGAKD.K	Y	25.64	1212.59	11	7.7	405.208	3	14.78	3	1433	Camel_SON_frW14_11302015_RE4_01_1440.mgf	1	18	28
204	104605	gi|744569901	L.WTSDTQGDEAEAGEGGEN	Y	36.76	1851.7	18	7.3	926.866	2	39.55	1	3758	Camel_SON_frW10_11302015_RE3_01_1438.mgf	3	228	245
187	104511	gi|744569919	F.VVSLGVATL.Y	Y	36.83	857.522	9	5.8	858.534	1	74.87	8	8334	Camel_WSON_frW28_12012015_RE7_01_1446.mgf	2	56	64
187	104511	gi|744569919	M.RKAGIFQSAK	Y	29.31	1104.64	10	5.3	369.223	3	21.38	8	2173	Camel_WSON_frW28_12012015_RE7_01_1446.mgf	2	94	103
174	104524	gi|744570035	F.YREASSPSAKKKLLL.F	Y	59.92	1689.98	15	0.5	423.502	4	24.84	5	2708	Camel_WSON_frW22_12012015_RE5_01_1450.mgf	3	926	940
174	104524	gi|744570035	F.YQTVSRKVALG	Y	41.16	1220.69	11	1.1	611.352	2	26.14	10	2867	Camel_WSON_frW30_12012015_RE8_01_1453.mgf	2	1017	1027
158	104643	gi|744570060	M.S(+42.01)ELEKAM(+15.99)VAL.I	Y	48.96	1147.58	10	2.7	574.799	2	62.76	175	5156	CamelSON_W1624-5xDil_RB2_01_1986.mgf	2	2	11	Acetylation (N-term); Oxidation (M)	S1:Acetylation (N-term):1000.00;M7:Oxidation (M):1000.00
158	104643	gi|744570060	M.S(+42.01)ELEKAM.V	Y	31.95	848.395	7	10	849.411	1	55.92	3	6152	Camel_SON_frW14_11302015_RE4_01_1440.mgf	2	2	8	Acetylation (N-term)	S1:Acetylation (N-term):1000.00
158	104643	gi|744570060	E.IKEQEVVDKVM(+15.99).E	Y	26.48	1332.7	11	6.5	667.36	2	35.21	8	3762	Camel_WSON_frW28_12012015_RE7_01_1446.mgf	1	48	58	Oxidation (M)	M11:Oxidation (M):1000.00
49	104466	gi|744570162	D.EVKPAEAPAANSDQTVAVKE	Y	62.28	2053.03	20	6.8	685.356	3	37.74	3	4066	Camel_SON_frW14_11302015_RE4_01_1440.mgf	5	204	223
49	104466	gi|744570162	D.APKAEPEQTEGGEGKPEPPKDAEQEPAAASGPAAGGD.A	Y	42.26	3569.64	37	9.6	893.426	4	36.48	3	3921	Camel_SON_frW14_11302015_RE4_01_1440.mgf	1	86	122
49	104466	gi|744570162	D.APKASEAEEPAAPAKDDKGKEGGEPTKTEAPAAPAAQETKSD.G	Y	40.06	4175.01	42	2.8	836.013	5	22.68	10	2466	Camel_WSON_frW30_12012015_RE8_01_1453.mgf	2	123	164
49	104466	gi|744570162	D.APKASEAEEPAAPAKDDKGKEGGEPTKTEAPAAPAAQETKSDGAPASD.S	Y	34.51	4673.22	48	2.9	935.654	5	24.51	10	2676	Camel_WSON_frW30_12012015_RE8_01_1453.mgf	1	123	170
49	104466	gi|744570162	D.SKPSSTEAAPSSKETPAATEAPSSTPKAQAPADEVKPAEAPAANSDQTVAVKE	Y	34.08	5231.56	53	4.1	1047.32	5	43.68	9	4739	Camel_WSON_frW30_12012015_RE8_01_1448.mgf	4	171	223
49	104466	gi|744570162	D.KGKEGGEPTKTEAPAAPAAQETKSD.G	Y	29.96	2497.23	25	9.4	625.321	4	23.24	3	2403	Camel_SON_frW14_11302015_RE4_01_1440.mgf	2	140	164
49	104466	gi|744570162	N.SDQTVAVKE	Y	29.1	975.487	9	5.2	488.753	2	16.31	176	1297	CamelSON_W20-3xDil_RB3_01_1987.mgf	1	215	223
104	104571	gi|744570224	D.PFIGKIEEEG.F	Y	42.68	1117.57	10	3.8	559.792	2	39.38	10	4391	Camel_WSON_frW30_12012015_RE8_01_1453.mgf	10	715	724
461	105022	gi|744570368	M.S(+42.01)EPGDLSQA.I	Y	33.33	944.409	9	10	945.425	1	50.77	2	5418	Camel_SON_frW10_11302015_RE3_01_1439.mgf	3	2	10	Acetylation (N-term)	S1:Acetylation (N-term):1000.00
705	104904	gi|744570383	L.STVSSGVQRVLVNL.A	Y	34.93	1457.82	14	-0.9	729.917	2	58.75	5	6604	Camel_WSON_frW22_12012015_RE5_01_1450.mgf	2	708	721
705	104920	gi|744570389	L.STVSSGVQRVLVNL.A	Y	34.93	1457.82	14	-0.9	729.917	2	58.75	5	6604	Camel_WSON_frW22_12012015_RE5_01_1450.mgf	2	712	725
109	104548	gi|744571262	F.DEIASGFRQGGASQSDKTPEEL.F	Y	38.3	2321.08	22	3.4	774.702	3	41.11	10	4592	Camel_WSON_frW30_12012015_RE8_01_1453.mgf	2	461	482
109	104548	gi|744571262	L.FHPLGADSQV	Y	37.33	1069.52	10	3.5	535.769	2	36.22	10	4028	Camel_WSON_frW30_12012015_RE8_01_1453.mgf	8	483	492
533	105076	gi|744571375	E.ATTVTPSTTLGTGATS(+79.97)AGATLLL(-.98).S	Y	24.78	2183.11	23	18	546.794	4	25.24	178	2078	CamelSON_W3438-5xDil_RB5_01_1991.mgf	1	607	629	Phosphorylation (STY); Amidation	S16:Phosphorylation (STY):0.00;L23:Amidation:1000.00
552	104593	gi|744573281	Y.LFDKHTLGSSDNES	Y	45.51	1548.71	14	2.4	775.362	2	28.51	10	3139	Camel_WSON_frW30_12012015_RE8_01_1453.mgf	2	176	189
55	104490	gi|744573427	E.AALPGQPVKAPVM(+15.99)L.W	Y	46.59	1406.8	14	-1.4	704.404	2	49.19	7	5559	Camel_WSON_frW26_12012015_RE6_01_1451.mgf	4	276	289	Oxidation (M)	M13:Oxidation (M):1000.00
55	104490	gi|744573427	L.LLRFPYVA	Y	34.98	977.57	8	-0.2	489.792	2	56.35	5	6327	Camel_WSON_frW22_12012015_RE5_01_1450.mgf	3	423	430
55	104490	gi|744573427	L.EEAALPGQPVKAPVML.W	Y	33.49	1648.89	16	-0.8	825.449	2	55.73	7	6308	Camel_WSON_frW26_12012015_RE6_01_1451.mgf	3	274	289
55	104490	gi|744573427	L.EEAALPGQPVKAPVM(+15.99)L.W	Y	30.64	1664.88	16	-1	833.447	2	51.92	7	5873	Camel_WSON_frW26_12012015_RE6_01_1451.mgf	4	274	289	Oxidation (M)	M15:Oxidation (M):1000.00
55	104490	gi|744573427	G.LEEAALPGQPVKAPVML.W	Y	29.69	1761.97	17	-1.4	881.991	2	58.93	7	6673	Camel_WSON_frW26_12012015_RE6_01_1451.mgf	1	273	289
203	105223	gi|744573603	M.A(+42.01)DSENQGPAEPSQAAAAAAEAAAAAEEVM(+15.99).A	Y	46.15	2785.2	29	1	929.408	3	76.72	7	8710	Camel_WSON_frW26_12012015_RE6_01_1451.mgf	8	2	30	Acetylation (N-term); Oxidation (M)	A1:Acetylation (N-term):1000.00;M29:Oxidation (M):1000.00
113	104500	gi|744574191	Y.AVRLAALNGKGLGEISTASEF.K	Y	47.57	2103.13	21	0.1	702.052	3	56.83	5	6384	Camel_WSON_frW22_12012015_RE5_01_1450.mgf	5	582	602
113	104500	gi|744574191	L.AALNGKGLGEISTASEF.K	Y	44.13	1663.84	17	4.9	832.932	2	66.55	8	7370	Camel_WSON_frW28_12012015_RE7_01_1446.mgf	2	586	602
113	104500	gi|744574191	G.IVTIVGLKPETTY.A	Y	40.5	1432.82	13	-0.7	717.416	2	54.48	7	6164	Camel_WSON_frW26_12012015_RE6_01_1451.mgf	4	569	581
113	104500	gi|744574191	T.IVGLKPETTY.A	Y	25.3	1119.62	10	0.9	1120.63	1	39.79	10	4443	Camel_WSON_frW30_12012015_RE8_01_1453.mgf	1	572	581
113	104499	gi|744574194	Y.AVRLAALNGKGLGEISTASEF.K	Y	47.57	2103.13	21	0.1	702.052	3	56.83	5	6384	Camel_WSON_frW22_12012015_RE5_01_1450.mgf	5	582	602
113	104499	gi|744574194	L.AALNGKGLGEISTASEF.K	Y	44.13	1663.84	17	4.9	832.932	2	66.55	8	7370	Camel_WSON_frW28_12012015_RE7_01_1446.mgf	2	586	602
113	104499	gi|744574194	G.IVTIVGLKPETTY.A	Y	40.5	1432.82	13	-0.7	717.416	2	54.48	7	6164	Camel_WSON_frW26_12012015_RE6_01_1451.mgf	4	569	581
113	104499	gi|744574194	T.IVGLKPETTY.A	Y	25.3	1119.62	10	0.9	1120.63	1	39.79	10	4443	Camel_WSON_frW30_12012015_RE8_01_1453.mgf	1	572	581
113	104498	gi|744574198	Y.AVRLAALNGKGLGEISTASEF.K	Y	47.57	2103.13	21	0.1	702.052	3	56.83	5	6384	Camel_WSON_frW22_12012015_RE5_01_1450.mgf	5	582	602
113	104498	gi|744574198	L.AALNGKGLGEISTASEF.K	Y	44.13	1663.84	17	4.9	832.932	2	66.55	8	7370	Camel_WSON_frW28_12012015_RE7_01_1446.mgf	2	586	602
113	104498	gi|744574198	G.IVTIVGLKPETTY.A	Y	40.5	1432.82	13	-0.7	717.416	2	54.48	7	6164	Camel_WSON_frW26_12012015_RE6_01_1451.mgf	4	569	581
113	104498	gi|744574198	T.IVGLKPETTY.A	Y	25.3	1119.62	10	0.9	1120.63	1	39.79	10	4443	Camel_WSON_frW30_12012015_RE8_01_1453.mgf	1	572	581
113	104497	gi|744574201	Y.AVRLAALNGKGLGEISTASEF.K	Y	47.57	2103.13	21	0.1	702.052	3	56.83	5	6384	Camel_WSON_frW22_12012015_RE5_01_1450.mgf	5	572	592
113	104497	gi|744574201	L.AALNGKGLGEISTASEF.K	Y	44.13	1663.84	17	4.9	832.932	2	66.55	8	7370	Camel_WSON_frW28_12012015_RE7_01_1446.mgf	2	576	592
113	104497	gi|744574201	G.IVTIVGLKPETTY.A	Y	40.5	1432.82	13	-0.7	717.416	2	54.48	7	6164	Camel_WSON_frW26_12012015_RE6_01_1451.mgf	4	559	571
113	104497	gi|744574201	T.IVGLKPETTY.A	Y	25.3	1119.62	10	0.9	1120.63	1	39.79	10	4443	Camel_WSON_frW30_12012015_RE8_01_1453.mgf	1	562	571
113	104501	gi|744574204	Y.AVRLAALNGKGLGEISTASEF.K	Y	47.57	2103.13	21	0.1	702.052	3	56.83	5	6384	Camel_WSON_frW22_12012015_RE5_01_1450.mgf	5	582	602
113	104501	gi|744574204	L.AALNGKGLGEISTASEF.K	Y	44.13	1663.84	17	4.9	832.932	2	66.55	8	7370	Camel_WSON_frW28_12012015_RE7_01_1446.mgf	2	586	602
113	104501	gi|744574204	G.IVTIVGLKPETTY.A	Y	40.5	1432.82	13	-0.7	717.416	2	54.48	7	6164	Camel_WSON_frW26_12012015_RE6_01_1451.mgf	4	569	581
113	104501	gi|744574204	T.IVGLKPETTY.A	Y	25.3	1119.62	10	0.9	1120.63	1	39.79	10	4443	Camel_WSON_frW30_12012015_RE8_01_1453.mgf	1	572	581
78	104488	gi|744574438	A.VVLAGFGGLNKL.R	Y	50.27	1186.71	12	0	594.361	2	60.85	5	6846	Camel_WSON_frW22_12012015_RE5_01_1450.mgf	6	45	56
78	104488	gi|744574438	M.A(+42.01)KEGVEKAEETEQM(+15.99).I	Y	49.38	1635.73	14	9.3	818.88	2	37.34	3	4018	Camel_SON_frW14_11302015_RE4_01_1440.mgf	2	2	15	Acetylation (N-term); Oxidation (M)	A1:Acetylation (N-term):1000.00;M14:Oxidation (M):1000.00
78	104488	gi|744574438	L.AGFGGLNKL.R	Y	34.69	875.486	9	5.8	438.753	2	55.09	8	6045	Camel_WSON_frW28_12012015_RE7_01_1446.mgf	2	48	56
78	104488	gi|744574438	D.VEKTPTPLM(+15.99)AND.S	Y	33.72	1330.64	12	8.3	666.335	2	35.83	3	3849	Camel_SON_frW14_11302015_RE4_01_1440.mgf	1	380	391	Oxidation (M)	M9:Oxidation (M):1000.00
78	104488	gi|744574438	M.AK(+42.01)EGVEKAEETEQM.I	Y	31.21	1619.73	14	9.9	810.883	2	45.03	3	4902	Camel_SON_frW14_11302015_RE4_01_1440.mgf	2	2	15	Acetylation (K)	K2:Acetylation (K):25.58
78	104488	gi|744574438	L.DVEKTPTPLM(+15.99)AND.S	Y	26.2	1445.67	13	9.4	723.849	2	41.69	3	4521	Camel_SON_frW14_11302015_RE4_01_1440.mgf	1	379	391	Oxidation (M)	M10:Oxidation (M):1000.00
567	104639	gi|744574867	L.AIAGTLKFNPETDF.L	Y	28.61	1522.77	14	-1.4	762.39	2	58.45	7	6619	Camel_WSON_frW26_12012015_RE6_01_1451.mgf	1	514	527
125	104573	gi|744574931	L.ISKLSAKFGGQA	Y	40.62	1205.68	12	5.5	603.849	2	36.21	9	3881	Camel_WSON_frW30_12012015_RE8_01_1448.mgf	5	367	378
125	104573	gi|744574931	M.VAFQDVAQNPANM(+15.99)SKYQSNPKVMNL.I	Y	30.51	2809.35	25	-0.8	937.457	3	49.3	7	5571	Camel_WSON_frW26_12012015_RE6_01_1451.mgf	1	342	366	Oxidation (M)	M13:Oxidation (M):0.00
125	104573	gi|744574931	M.VAFQDVAQNPANMSKYQSNPKVM(+15.99)NL.I	Y	26.35	2809.35	25	-1.3	937.457	3	49.2	7	5561	Camel_WSON_frW26_12012015_RE6_01_1451.mgf	1	342	366	Oxidation (M)	M23:Oxidation (M):16.06
433	104732	gi|744575947	F.AGGVKTVTLIPGDGIGPEISA.A	Y	42.43	1951.06	21	0.2	976.539	2	60.25	7	6824	Camel_WSON_frW26_12012015_RE6_01_1451.mgf	3	28	48
343	104570	gi|744577118	M(+42.01)DPSGVKVL.E	Y	35.2	986.511	9	2.3	987.52	1	57.14	10	6428	Camel_WSON_frW30_12012015_RE8_01_1453.mgf	1	1	9	Acetylation (N-term)	M1:Acetylation (N-term):1000.00
118	104467	gi|744577330	L.YGSAGPPPTGDEEPADKDEL	Y	70.42	2043.89	20	10.7	1022.96	2	47.79	3	5218	Camel_SON_frW14_11302015_RE4_01_1440.mgf	4	635	654
118	104467	gi|744577330	L.IGDAAKNQLTSNPENTVF.D	Y	45.45	1917.94	18	2.7	959.981	2	48.24	10	5410	Camel_WSON_frW30_12012015_RE8_01_1453.mgf	3	76	93
118	104467	gi|744577330	E.IVQPIISKL.Y	Y	30.43	1009.65	9	-0.1	505.834	2	49.1	7	5548	Camel_WSON_frW26_12012015_RE6_01_1451.mgf	3	626	634
546	104586	gi|744577611	D.PADASGTEKAFEPATGRVIAT.F	Y	42.4	2088.05	21	3.5	697.026	3	40.53	10	4523	Camel_WSON_frW30_12012015_RE8_01_1453.mgf	2	46	66
169	104503	gi|744577714	D.RVAPPGLTQIPQIQKTEIAFRPND.P	Y	43.31	2688.47	24	-2.6	673.123	4	54.17	5	6079	Camel_WSON_frW22_12012015_RE5_01_1450.mgf	4	71	94
169	104503	gi|744577714	D.RVAPPGLTQIPQIQKTE.I	Y	36.47	1875.06	17	5.9	626.03	3	57.28	8	6298	Camel_WSON_frW28_12012015_RE7_01_1446.mgf	2	71	87
169	104503	gi|744577714	Q.DRVAPPGLTQIPQIQKTE.I	Y	31.04	1990.08	18	2.8	664.371	3	60.99	8	6728	Camel_WSON_frW28_12012015_RE7_01_1446.mgf	1	70	87
169	104503	gi|744577714	T.ISEFKPTYQD.R	Y	28.03	1226.58	10	9.5	614.304	2	44.26	3	4813	Camel_SON_frW14_11302015_RE4_01_1440.mgf	2	61	70
43	104479	gi|744577912	M.PGGLLLGDEAPNFEA.N	Y	49.01	1498.73	15	1.6	750.374	2	68	7	7710	Camel_WSON_frW26_12012015_RE6_01_1451.mgf	4	2	16
43	104479	gi|744577912	M.PGGLLLGDEAPNF.E	Y	37.83	1298.65	13	6.9	650.337	2	85.42	6	9501	Camel_WSON_frW26_12012015_RE6_01_1444.mgf	3	2	14
43	104479	gi|744577912	L.PTIPEEEAKKLFPKGVF.T	Y	33.92	1929.06	17	2.1	483.274	4	40.17	178	3328	CamelSON_W3438-5xDil_RB5_01_1991.mgf	1	191	207
43	104479	gi|744577912	L.SIDSVEDHL.A	Y	32.08	1013.47	9	3.7	1014.48	1	38.82	10	4328	Camel_WSON_frW30_12012015_RE8_01_1453.mgf	1	72	80
43	104479	gi|744577912	M.PGGLLLGDEA.P	Y	30.49	940.486	10	2.1	941.496	1	53.03	10	5959	Camel_WSON_frW30_12012015_RE8_01_1453.mgf	1	2	11
43	104479	gi|744577912	M.PGGLLLGDE.A	Y	26.26	869.449	9	0.3	870.457	1	51.98	10	5841	Camel_WSON_frW30_12012015_RE8_01_1453.mgf	2	2	10
43	104479	gi|744577912	F.TKELPSGKKYLRYTPQP	Y	26.2	2005.1	17	2.9	669.376	3	32.74	7	3668	Camel_WSON_frW26_12012015_RE6_01_1451.mgf	1	208	224
841	104955	gi|744578841	A.FREANLAASFGKSINF	Y	39.74	1770.91	16	-0.2	591.309	3	57.79	5	6495	Camel_WSON_frW22_12012015_RE5_01_1450.mgf	1	494	509
106	104523	gi|744579099	D.IVRPENGPEQPQASGSASKEAYI	Y	51.52	2427.2	23	3.5	810.078	3	35.28	10	3920	Camel_WSON_frW30_12012015_RE8_01_1453.mgf	10	577	599
106	104523	gi|744579099	N.GPEQPQASGSASKEAYI	Y	33.11	1718.81	17	11.7	860.423	2	41.57	3	4505	Camel_SON_frW14_11302015_RE4_01_1440.mgf	2	583	599
106	104523	gi|744579099	R.ELFIAAVCIVSYLIGLS(+79.97)NIT(+79.97)Q(-.98).G	Y	25.15	2425.18	21	11.5	607.308	4	38	8	4082	Camel_WSON_frW28_12012015_RE7_01_1446.mgf	1	421	441	Phosphorylation (STY); Amidation	S17:Phosphorylation (STY):0.00;T20:Phosphorylation (STY):0.00;Q21:Amidation:1000.00
384	104574	gi|744579740	L.VGAGISTSAGIPDFRSPTTGL.Y	Y	29.63	2003.03	21	-0.5	1002.52	2	59.89	7	6785	Camel_WSON_frW26_12012015_RE6_01_1451.mgf	2	84	104
44	104446	gi|744580546	L.AEDVTAALAKQGL	Y	41.94	1285.69	13	5.4	643.855	2	61.56	8	6793	Camel_WSON_frW28_12012015_RE7_01_1446.mgf	3	1887	1899
44	104446	gi|744580546	S.ALKEEVTKSIQPGSDY.Y	Y	34.47	1763.89	16	3.5	882.957	2	37.57	10	4185	Camel_WSON_frW30_12012015_RE8_01_1453.mgf	1	584	599
44	104446	gi|744580546	L.LESPQLATL.A	Y	33	970.534	9	3.3	971.544	1	54.17	10	6090	Camel_WSON_frW30_12012015_RE8_01_1453.mgf	4	1878	1886
44	104446	gi|744580546	T.LAEDVTAALAKQGL	Y	32.98	1398.77	14	-2.6	700.391	2	56.4	7	6385	Camel_WSON_frW26_12012015_RE6_01_1451.mgf	1	1886	1899
44	104446	gi|744580546	E.DVTAALAKQGL	Y	26.92	1085.61	11	0.9	543.812	2	47.25	10	5294	Camel_WSON_frW30_12012015_RE8_01_1453.mgf	3	1889	1899
44	104446	gi|744580546	A.EASPFAPAL.L	Y	25.19	901.455	9	3.4	902.465	1	57.07	10	6424	Camel_WSON_frW30_12012015_RE8_01_1453.mgf	1	341	349
1680	105154	gi|744581155	Q.G(+42.01)TIKIQKKGDGDIAILPV.V	Y	31.43	1907.11	18	-5.5	954.557	2	65.25	5	7357	Camel_WSON_frW22_12012015_RE5_01_1450.mgf	1	479	496	Acetylation (N-term)	G1:Acetylation (N-term):1000.00
750	106270	gi|744581839	M.A(+42.01)AEDVAATGAD.P	Y	24.2	1031.44	11	8.6	1032.46	1	50.1	2	5341	Camel_SON_frW10_11302015_RE3_01_1439.mgf	1	2	12	Acetylation (N-term)	A1:Acetylation (N-term):1000.00
3	104471	gi|744582530	A.VLLPKKTESHHKAKGK	N	53.22	1800.07	16	8.4	451.029	4	18.57	4	1801	Camel_WSON_frW22_12012015_RE5_01_1442.mgf	106	115	130
3	104471	gi|744582530	Q.AVLLPKKTESHHKAKGK	N	50.31	1871.11	17	7.5	468.788	4	16.38	4	1567	Camel_WSON_frW22_12012015_RE5_01_1442.mgf	54	114	130
3	104471	gi|744582530	L.LGRVTIAQGGVLPNIQA.V	Y	45.58	1705.98	17	1.6	854	2	56.83	7	6434	Camel_WSON_frW26_12012015_RE6_01_1451.mgf	6	98	114
3	104471	gi|744582530	L.LGRVTIAQGGVLPNIQ.A	Y	42.08	1634.95	16	1.7	818.482	2	54.76	7	6196	Camel_WSON_frW26_12012015_RE6_01_1451.mgf	3	98	113
3	104471	gi|744582530	L.NKLLGRVTIAQGGVLPNIQA.V	Y	41.64	2061.21	20	8.9	688.082	3	71.15	4	7808	Camel_WSON_frW22_12012015_RE5_01_1442.mgf	7	95	114
3	104471	gi|744582530	A.VLLPKKTESH.H	N	31.28	1150.67	10	2.3	384.565	3	15.95	10	1696	Camel_WSON_frW30_12012015_RE8_01_1453.mgf	5	115	124
3	104471	gi|744582530	A.VLLPKKTESHHKAKGK(+42.01)	N	28.79	1842.08	16	1.8	461.529	4	14.35	5	1509	Camel_WSON_frW22_12012015_RE5_01_1450.mgf	1	115	130	Acetylation (K)	K16:Acetylation (K):0.00
3	104471	gi|744582530	A.VLLPKKTE.S	N	28.55	926.58	8	1.9	464.298	2	25.25	9	2623	Camel_WSON_frW30_12012015_RE8_01_1448.mgf	1	115	122
3	104471	gi|744582530	L.GRVTIAQGGVLPNIQA.V	Y	27.57	1592.9	16	5.2	797.461	2	66.31	8	7343	Camel_WSON_frW28_12012015_RE7_01_1446.mgf	2	99	114
3	104471	gi|744582530	L.AAVLEYL.T	N	25.63	777.427	7	6.1	778.439	1	76.01	8	8465	Camel_WSON_frW28_12012015_RE7_01_1446.mgf	1	53	59
680	105237	gi|744583610	L.ARM(+15.99)PPPLPARVD.F	Y	24.7	1334.71	12	2.3	445.913	3	29.29	10	3231	Camel_WSON_frW30_12012015_RE8_01_1453.mgf	1	36	47	Oxidation (M)	M3:Oxidation (M):1000.00
1226	104832	gi|744584134	R.R(+42.01)GTASRGRGRARKGPS(+79.97)VKTSAVAAPGSAPG(-.98).H	Y	24.89	2983.57	30	-3.5	995.527	3	85.34	6	9493	Camel_WSON_frW26_12012015_RE6_01_1444.mgf	1	1417	1446	Acetylation (N-term); Phosphorylation (STY); Amidation	R1:Acetylation (N-term):1000.00;S16:Phosphorylation (STY):0.00;G30:Amidation:1000.00
216	104790	gi|744584681	L.Q(-17.03)VTQPTVGMNFKTPRGAV	Y	37.91	1912.98	18	3.2	957.502	2	51.46	10	5777	Camel_WSON_frW30_12012015_RE8_01_1453.mgf	1	118	135	Pyro-glu from Q	Q1:Pyro-glu from Q:1000.00
356	104660	gi|744584814	L.SRLPSGEGPEVSASGVEDL.G	Y	43.03	1884.91	19	3.4	943.464	2	48.51	10	5439	Camel_WSON_frW30_12012015_RE8_01_1453.mgf	3	988	1006
356	104660	gi|744584814	L.VFVT(+79.97)LRVIAAAISV.E	Y	24.58	1537.86	14	-18.5	769.925	2	59.53	7	6744	Camel_WSON_frW26_12012015_RE6_01_1451.mgf	1	7	20	Phosphorylation (STY)	T4:Phosphorylation (STY):60.15
74	104575	gi|744586136	L.LETLGKTGKAVSYLGPK	Y	58.79	1761	17	1.5	881.51	2	34.96	7	3929	Camel_WSON_frW26_12012015_RE6_01_1451.mgf	12	79	95
74	104575	gi|744586136	L.ETLGKTGKAVSYLGPK	Y	38.93	1647.92	16	4	550.316	3	38.77	8	4172	Camel_WSON_frW28_12012015_RE7_01_1446.mgf	3	80	95
74	104575	gi|744586136	L.GKTGKAVSYLGPK	Y	32.11	1304.75	13	0.2	435.922	3	20	10	2159	Camel_WSON_frW30_12012015_RE8_01_1453.mgf	1	83	95
69	104469	gi|744586260	F.VVNTNVPRASVPDGLLSEL.T	Y	61.13	1979.07	19	1.2	990.543	2	64.94	5	7317	Camel_WSON_frW22_12012015_RE5_01_1450.mgf	8	5	23
69	104469	gi|744586260	F.VVNTNVPRASVPDGL.L	Y	36.22	1536.83	15	2.8	769.422	2	45.71	10	5117	Camel_WSON_frW30_12012015_RE8_01_1453.mgf	3	5	19
69	104469	gi|744586260	M.PMFVVNTNVPRASVPD.G	Y	35.27	1741.88	16	7.1	871.955	2	68.04	8	7543	Camel_WSON_frW28_12012015_RE7_01_1446.mgf	2	2	17
69	104469	gi|744586260	Y.YDMNAANVGWNGSTFA	Y	31.76	1716.72	16	3.8	859.371	2	63.7	10	7182	Camel_WSON_frW30_12012015_RE8_01_1453.mgf	3	100	115
184	104569	gi|744587177	A.EVEPEPEPEVQL.G	Y	28.03	1393.66	12	8.8	697.844	2	66.08	3	7318	Camel_SON_frW14_11302015_RE4_01_1440.mgf	1	49	60
184	104569	gi|744587177	E.KVQQLAVGTTPTPAASKNQ	Y	25.1	1938.05	19	8.6	647.031	3	36.79	3	3960	Camel_SON_frW14_11302015_RE4_01_1440.mgf	1	329	347
184	104569	gi|744587177	L.AVGTTPTPAASKNQ	Y	24.08	1341.69	14	6.5	671.856	2	16.44	176	1308	CamelSON_W20-3xDil_RB3_01_1987.mgf	1	334	347
435	104580	gi|744587181	M.AQEDEADSPGLLTRM(+15.99)QESL.F	Y	31.72	2104.96	19	2.4	1053.49	2	46.88	10	5253	Camel_WSON_frW30_12012015_RE8_01_1453.mgf	2	26	44	Oxidation (M)	M15:Oxidation (M):1000.00
435	104580	gi|744587181	L.YQKTYLPTM(+15.99)DE.K	Y	26.52	1403.63	11	3.2	702.823	2	34.23	10	3800	Camel_WSON_frW30_12012015_RE8_01_1453.mgf	1	59	69	Oxidation (M)	M9:Oxidation (M):1000.00
7	104383	gi|744587528	L.LEGKVLPGVDALSNV	Y	55.14	1509.84	15	0.8	755.928	2	56.73	7	6422	Camel_WSON_frW26_12012015_RE6_01_1451.mgf	14	403	417
7	104383	gi|744587528	G.KVLPGVDALSNV	Y	48.53	1210.69	12	0.1	606.353	2	51.42	7	5814	Camel_WSON_frW26_12012015_RE6_01_1451.mgf	6	406	417
7	104383	gi|744587528	L.EGKVLPGVDALSNV	Y	48.29	1396.76	14	0.4	699.386	2	53.19	7	6016	Camel_WSON_frW26_12012015_RE6_01_1451.mgf	10	404	417
7	104383	gi|744587528	L.FDEEGSKIVKDL.M	Y	43.66	1378.7	12	-0.5	690.356	2	42.29	7	4770	Camel_WSON_frW26_12012015_RE6_01_1451.mgf	4	258	269
7	104383	gi|744587528	L.PVDFVTADKF.D	Y	42.84	1137.57	10	0.3	569.793	2	50.69	7	5733	Camel_WSON_frW26_12012015_RE6_01_1451.mgf	4	283	292
7	104383	gi|744587528	F.VTADKFDENAKTGQATVASGIPAGWM(+15.99)GL.D	Y	42.8	2850.39	28	0.6	951.136	3	57.02	5	6405	Camel_WSON_frW22_12012015_RE5_01_1450.mgf	2	287	314	Oxidation (M)	M26:Oxidation (M):1000.00
7	104383	gi|744587528	L.LEGKVLPGVDALS.N	Y	41.8	1296.73	13	6	649.376	2	62.56	8	6909	Camel_WSON_frW28_12012015_RE7_01_1446.mgf	1	403	415
7	104383	gi|744587528	D.FVTADKF.D	Y	40.75	826.423	7	3.2	827.432	1	35.68	10	3970	Camel_WSON_frW30_12012015_RE8_01_1453.mgf	2	286	292
7	104383	gi|744587528	L.LEGKVLPGVDA.L	Y	40.41	1096.61	11	2.6	549.315	2	39.66	10	4425	Camel_WSON_frW30_12012015_RE8_01_1453.mgf	5	403	413
7	104383	gi|744587528	D.PAKIEAF.R	Y	38.66	774.428	7	2.7	775.437	1	32.61	10	3613	Camel_WSON_frW30_12012015_RE8_01_1453.mgf	3	144	150
7	104383	gi|744587528	M.S(+42.01)LSNKLTLDKL.D	Y	38.09	1272.73	11	7.6	637.376	2	68.04	6	7510	Camel_WSON_frW26_12012015_RE6_01_1444.mgf	4	2	12	Acetylation (N-term)	S1:Acetylation (N-term):1000.00
7	104383	gi|744587528	E.LLEGKVLPGVDALSNV	Y	37.29	1622.92	16	-2.3	812.468	2	62.76	5	7066	Camel_WSON_frW22_12012015_RE5_01_1450.mgf	3	402	417
7	104383	gi|744587528	L.E(-18.01)GKVLPGVDALSNV	Y	36.68	1378.75	14	0.2	690.38	2	53.59	7	6064	Camel_WSON_frW26_12012015_RE6_01_1451.mgf	2	404	417	Pyro-glu from E	E1:Pyro-glu from E:1000.00
7	104383	gi|744587528	L.MSKAEKNGVKITL.P	Y	35.81	1417.8	13	2	473.607	3	28.73	7	3207	Camel_WSON_frW26_12012015_RE6_01_1451.mgf	2	270	282
7	104383	gi|744587528	L.ELLEGKVLPGVDALSNV	Y	34.5	1751.97	17	8.7	876.998	2	82.12	4	9066	Camel_WSON_frW22_12012015_RE5_01_1442.mgf	1	401	417
7	104383	gi|744587528	L.PGVDALSNV	Y	29.72	870.445	9	9.6	871.46	1	56.31	3	6197	Camel_SON_frW14_11302015_RE4_01_1440.mgf	1	409	417
7	104383	gi|744587528	D.PAKIEAFRASL.S	Y	29.12	1201.68	11	1.2	401.568	3	40.41	7	4556	Camel_WSON_frW26_12012015_RE6_01_1451.mgf	1	144	154
7	104383	gi|744587528	M.S(+42.01)LSNKLTLDK.L	Y	28.97	1159.64	10	3.2	580.832	2	40.43	10	4512	Camel_WSON_frW30_12012015_RE8_01_1453.mgf	1	2	11	Acetylation (N-term)	S1:Acetylation (N-term):1000.00
7	104383	gi|744587528	A.FRASLSKL.G	Y	28.8	920.544	8	0.2	461.279	2	32.86	7	3685	Camel_WSON_frW26_12012015_RE6_01_1451.mgf	2	150	157
7	104383	gi|744587528	M.S(+42.01)LSNKLTL.D	Y	28.08	916.523	8	1.3	917.531	1	55.5	10	6239	Camel_WSON_frW30_12012015_RE8_01_1453.mgf	2	2	9	Acetylation (N-term)	S1:Acetylation (N-term):1000.00
7	104383	gi|744587528	L.SKLGDVY.V	N	27.74	780.402	7	9.1	781.416	1	35.91	3	3857	Camel_SON_frW14_11302015_RE4_01_1440.mgf	1	155	161
7	104383	gi|744587528	C.LDNGAKSVVL.M	Y	25.78	1014.57	10	2.1	508.294	2	34.22	10	3798	Camel_WSON_frW30_12012015_RE8_01_1453.mgf	1	51	60
393	104896	gi|744587916	L.AKADGIVSKNF	Y	39.89	1148.62	11	3	575.318	2	28.12	10	3093	Camel_WSON_frW30_12012015_RE8_01_1453.mgf	3	73	83
393	104896	gi|744587916	L.YVPRKCSASNRIIGAKDHAS(+79.97)I(-.98).Q	Y	26.8	2364.19	21	13	592.062	4	17.52	177	1398	CamelSON_W3236-5xDil_RB4_01_1989.mgf	1	12	32	Phosphorylation (STY); Amidation	S20:Phosphorylation (STY):24.15;I21:Amidation:1000.00
251	104513	gi|744588011	L.FADKVPKTAENF.R	Y	37.19	1365.69	12	3.4	683.856	2	35.56	10	3953	Camel_WSON_frW30_12012015_RE8_01_1453.mgf	1	25	36
251	104513	gi|744588011	N.FILKHTGPGILSMANAGPNTNGSQF.F	Y	24.67	2571.29	25	7.8	858.111	3	72.7	4	7986	Camel_WSON_frW22_12012015_RE5_01_1442.mgf	1	88	112
182	104608	gi|744588014	E.YLTAEVL.E	Y	24.45	807.438	7	2.7	808.447	1	54.25	10	6096	Camel_WSON_frW30_12012015_RE8_01_1453.mgf	1	61	67
173	104567	gi|744588049	M.PGEAARAELLLPEAGGPGPRTD.P	Y	38.62	2173.11	22	-1.8	725.377	3	46.7	7	5274	Camel_WSON_frW26_12012015_RE6_01_1451.mgf	2	2	23
173	104567	gi|744588049	M.PGEAARAELLL.P	Y	28.44	1138.63	11	-2.8	570.323	2	48.07	7	5434	Camel_WSON_frW26_12012015_RE6_01_1451.mgf	1	2	12
482	104739	gi|744588469	C.VDTEIKFFK	Y	30.55	1125.61	9	1.9	563.812	2	41.82	7	4717	Camel_WSON_frW26_12012015_RE6_01_1451.mgf	2	406	414
1703	108775	gi|744588935	E.KIIGAGKP(-.98).W	Y	27.77	781.517	8	1.9	782.526	1	51.29	177	4164	CamelSON_W3236-5xDil_RB4_01_1989.mgf	1	131	138	Amidation	P8:Amidation:1000.00
133	104487	gi|744589998	L.LNETGDEPFQYKN	Y	60.88	1553.7	13	11.2	777.866	2	47.03	3	5129	Camel_SON_frW14_11302015_RE4_01_1440.mgf	6	365	377
133	104487	gi|744589998	M.A(+42.01)TSASSHLNKGIKQVY.M	Y	32.29	1744.91	16	2.1	582.645	3	34.8	10	3864	Camel_WSON_frW30_12012015_RE8_01_1453.mgf	2	10	25	Acetylation (N-term)	A1:Acetylation (N-term):1000.00
133	104487	gi|744589998	D.PFAVTEAL.I	Y	29.67	846.449	8	2.3	847.458	1	57.51	10	6470	Camel_WSON_frW30_12012015_RE8_01_1453.mgf	2	352	359
420	104587	gi|744590551	L.ISEGGQGTVTGFPR	Y	67.13	1404.7	14	11.4	703.365	2	45.97	3	5008	Camel_SON_frW14_11302015_RE4_01_1440.mgf	4	247	260
420	104588	gi|744590554	L.ISEGGQGTVTGFPR	Y	67.13	1404.7	14	11.4	703.365	2	45.97	3	5008	Camel_SON_frW14_11302015_RE4_01_1440.mgf	4	247	260
420	104589	gi|744590557	L.ISEGGQGTVTGFPR	Y	67.13	1404.7	14	11.4	703.365	2	45.97	3	5008	Camel_SON_frW14_11302015_RE4_01_1440.mgf	4	247	260
98	104491	gi|744590863	M.A(+42.01)TLKEKLIAPVAEEE.A	Y	50.7	1681.91	15	5.6	841.969	2	66.04	8	7315	Camel_WSON_frW28_12012015_RE7_01_1446.mgf	7	2	16	Acetylation (N-term)	A1:Acetylation (N-term):1000.00
98	104491	gi|744590863	M.A(+42.01)TLKEKLIAPVAEEEA.T	Y	37.4	1752.95	16	1.8	877.484	2	53.4	7	6042	Camel_WSON_frW26_12012015_RE6_01_1451.mgf	1	2	17	Acetylation (N-term)	A1:Acetylation (N-term):1000.00
98	104491	gi|744590863	M.A(+42.01)TLKEKLIAPVAEE.E	Y	36.83	1552.87	14	3	777.445	2	64.89	8	7178	Camel_WSON_frW28_12012015_RE7_01_1446.mgf	2	2	15	Acetylation (N-term)	A1:Acetylation (N-term):1000.00
98	104491	gi|744590863	M.YGIENEVF.L	Y	28.06	969.444	8	2.8	970.454	1	57.71	10	6493	Camel_WSON_frW30_12012015_RE8_01_1453.mgf	1	282	289
98	104491	gi|744590863	L.WDIQKDLKDL	Y	25.76	1272.67	10	5.8	637.347	2	68.68	4	7527	Camel_WSON_frW22_12012015_RE5_01_1442.mgf	1	325	334
98	104491	gi|744590863	M.A(+42.01)TLKEKLIAPVA.E	Y	24.42	1294.79	12	-0.2	648.4	2	50.57	7	5718	Camel_WSON_frW26_12012015_RE6_01_1451.mgf	1	2	13	Acetylation (N-term)	A1:Acetylation (N-term):1000.00
9	104478	gi|744591008	L.GKVTIAQGGVLPNIQA.V	N	47.9	1564.89	16	4.8	783.458	2	65.46	8	7245	Camel_WSON_frW28_12012015_RE7_01_1446.mgf	2	99	114
9	104478	gi|744591008	L.LGKVTIAQGGVLPNIQA.V	N	46.64	1677.98	17	1.3	839.997	2	56.1	7	6350	Camel_WSON_frW26_12012015_RE6_01_1451.mgf	10	98	114
9	104478	gi|744591008	Q.AVLLPKKTESQKAKSK	Y	44.62	1755.06	16	0.8	439.773	4	13.45	7	1449	Camel_WSON_frW26_12012015_RE6_01_1451.mgf	14	114	129
9	104478	gi|744591008	A.VLLPKKTESQKAKSK	Y	43.77	1684.02	15	0.6	422.014	4	13.53	7	1457	Camel_WSON_frW26_12012015_RE6_01_1451.mgf	22	115	129
9	104478	gi|744591008	L.LGKVTIAQGGVL.P	N	41.11	1154.7	12	5.9	578.362	2	58.14	8	6397	Camel_WSON_frW28_12012015_RE7_01_1446.mgf	2	98	109
9	104478	gi|744591008	L.NKLLGKVTIAQGGVLPNIQA.V	N	37.21	2033.2	20	-0.9	678.74	3	55.97	5	6283	Camel_WSON_frW22_12012015_RE5_01_1450.mgf	1	95	114
9	104478	gi|744591008	A.VLLPKKTE.S	N	28.55	926.58	8	1.9	464.298	2	25.25	9	2623	Camel_WSON_frW30_12012015_RE8_01_1448.mgf	1	115	122
9	104478	gi|744591008	L.AAVLEYL.T	N	25.63	777.427	7	6.1	778.439	1	76.01	8	8465	Camel_WSON_frW28_12012015_RE7_01_1446.mgf	1	53	59
536	104629	gi|744591206	L.SKLGDVY.V	N	27.74	780.402	7	9.1	781.416	1	35.91	3	3857	Camel_SON_frW14_11302015_RE4_01_1440.mgf	1	155	161
536	104629	gi|744591206	V.ST(+79.97)GGGASLELLEGK(+42.01)VLPGVEALS(+79.97).S	Y	24.15	2385.11	23	17.5	597.296	4	74.62	4	8205	Camel_WSON_frW22_12012015_RE5_01_1442.mgf	1	393	415	Phosphorylation (STY); Acetylation (K)	T2:Phosphorylation (STY):0.00;K14:Acetylation (K):1000.00;S23:Phosphorylation (STY):20.11
1531	105042	gi|744591493	Q.SVDFPWAAVDNM(+15.99).M	Y	31.53	1366.59	12	-0.5	684.3	2	69.6	5	7853	Camel_WSON_frW22_12012015_RE5_01_1450.mgf	1	37	48	Oxidation (M)	M12:Oxidation (M):1000.00
1531	105038	gi|744591497	Q.SVDFPWAAVDNM(+15.99).M	Y	31.53	1366.59	12	-0.5	684.3	2	69.6	5	7853	Camel_WSON_frW22_12012015_RE5_01_1450.mgf	1	37	48	Oxidation (M)	M12:Oxidation (M):1000.00
1531	105037	gi|744591500	Q.SVDFPWAAVDNM(+15.99).M	Y	31.53	1366.59	12	-0.5	684.3	2	69.6	5	7853	Camel_WSON_frW22_12012015_RE5_01_1450.mgf	1	37	48	Oxidation (M)	M12:Oxidation (M):1000.00
495	105433	gi|744592352	M.VLLESEQF.L	Y	28.29	963.491	8	1.9	964.5	1	54.08	10	6080	Camel_WSON_frW30_12012015_RE8_01_1453.mgf	2	2	9
30	104428	gi|744592905	K.TDELYPAEPEAEATEGEIL(-.98).G	Y	48.05	2074.96	19	3.9	1038.49	2	65.98	10	7442	Camel_WSON_frW30_12012015_RE8_01_1453.mgf	12	114	132	Amidation	L19:Amidation:1000.00
30	104428	gi|744592905	R.FAGSLTSDDEGEGYSKEAPE.M	Y	45.55	2087.88	20	10.1	1044.96	2	50.46	3	5525	Camel_SON_frW14_11302015_RE4_01_1440.mgf	2	236	255
30	104428	gi|744592905	K.DAEEDAALGESPDLL.E	Y	44.09	1543.69	15	3.9	772.855	2	64.43	10	7262	Camel_WSON_frW30_12012015_RE8_01_1453.mgf	5	143	157
30	104428	gi|744592905	E.EDAALGESPDLL.E	Y	43.06	1228.58	12	2.9	1229.59	1	58.87	10	6627	Camel_WSON_frW30_12012015_RE8_01_1453.mgf	2	146	157
30	104428	gi|744592905	R.FAGSLTSDDEGEGYSKEAPEM(+15.99).E	Y	42.13	2234.92	21	11.3	1118.48	2	50.28	3	5504	Camel_SON_frW14_11302015_RE4_01_1440.mgf	2	236	256	Oxidation (M)	M21:Oxidation (M):1000.00
30	104428	gi|744592905	K.TDELYPAEPEAEATEGEILG.K	Y	38.96	2132.96	20	3.8	1067.49	2	65.81	10	7424	Camel_WSON_frW30_12012015_RE8_01_1453.mgf	1	114	133
30	104428	gi|744592905	D.AALGESPDLL.E	Y	32.95	984.513	10	1.4	985.521	1	55.7	10	6265	Camel_WSON_frW30_12012015_RE8_01_1453.mgf	2	148	157
30	104428	gi|744592905	R.VGRPEWWMDYQ.K	Y	32.61	1465.64	11	5.4	733.834	2	72.11	6	7980	Camel_WSON_frW26_12012015_RE6_01_1444.mgf	1	216	226
30	104428	gi|744592905	R.VGRPEWWM(+15.99)DYQ.K	Y	31.85	1481.64	11	-0.3	741.827	2	52.2	7	5903	Camel_WSON_frW26_12012015_RE6_01_1451.mgf	4	216	226	Oxidation (M)	M8:Oxidation (M):1000.00
30	104428	gi|744592905	A.ALGESPDLL.E	Y	27.49	913.476	9	3.5	914.486	1	54.56	10	6134	Camel_WSON_frW30_12012015_RE8_01_1453.mgf	1	149	157
30	104428	gi|744592905	P.Q(-17.03)LEEEAKELQ.K	Y	26.04	1198.57	10	8.7	600.298	2	61.4	3	6785	Camel_SON_frW14_11302015_RE4_01_1440.mgf	1	197	206	Pyro-glu from Q	Q1:Pyro-glu from Q:1000.00
625	105662	gi|744593291	S.PSK(+42.01)PVTF.T	Y	27.19	816.438	7	6.4	817.451	1	68.28	9	7560	Camel_WSON_frW30_12012015_RE8_01_1448.mgf	2	82	88	Acetylation (K)	K3:Acetylation (K):1000.00
485	105356	gi|744593767	E.IAYSDVAKRLTK	Y	28.95	1363.78	12	1.4	682.899	2	35.24	7	3961	Camel_WSON_frW26_12012015_RE6_01_1451.mgf	2	225	236
315	104554	gi|744594016	Q.DFDLSDALDD.S	Y	29.39	1124.45	10	3.3	1125.46	1	67.41	10	7604	Camel_WSON_frW30_12012015_RE8_01_1453.mgf	2	25	34
315	104554	gi|744594016	F.SLEDAIGGHND.P	Y	24.6	1126.49	11	10.4	564.258	2	41.29	3	4473	Camel_SON_frW14_11302015_RE4_01_1440.mgf	1	53	63
264	104647	gi|744594132	L.FVTAAQTSGLPSSIR	Y	51.25	1533.82	15	2.7	767.917	2	44.27	10	4953	Camel_WSON_frW30_12012015_RE8_01_1453.mgf	4	115	129
264	104647	gi|744594132	F.VTAAQTSGLPSSIR	Y	28.32	1386.75	14	8.3	694.386	2	45.52	3	4960	Camel_SON_frW14_11302015_RE4_01_1440.mgf	1	116	129
588	104724	gi|744594368	R.EIGDEENSAKFPI(-.98).G	Y	49.52	1446.7	13	1.2	724.358	2	44.56	10	4985	Camel_WSON_frW30_12012015_RE8_01_1453.mgf	3	131	143	Amidation	I13:Amidation:1000.00
589	104838	gi|744594939	F.LKMADSGGQPQLTQPGKLTEA.F	Y	38.81	2169.11	21	3.1	724.046	3	40.54	10	4526	Camel_WSON_frW30_12012015_RE8_01_1453.mgf	2	272	292
327	105047	gi|744594993	F.GVRFPAM(+15.99)SD.A	Y	25.27	994.454	9	3.5	498.236	2	29.65	10	3271	Camel_WSON_frW30_12012015_RE8_01_1453.mgf	1	156	164	Oxidation (M)	M7:Oxidation (M):1000.00
110	104514	gi|744595195	L.ATSFAQLHLGDVKN	Y	47.28	1499.77	14	-2.1	750.892	2	42.22	7	4765	Camel_WSON_frW26_12012015_RE6_01_1451.mgf	1	955	968
110	104514	gi|744595195	F.AQLHLGDVKN	Y	36.43	1093.59	10	4	547.803	2	24.79	10	2709	Camel_WSON_frW30_12012015_RE8_01_1453.mgf	2	959	968
493	105127	gi|744595416	L.VANQRSLFA	Y	29.89	1004.54	9	5.4	503.28	2	32.61	10	3614	Camel_WSON_frW30_12012015_RE8_01_1453.mgf	2	126	134
493	105125	gi|744595419	L.VANQRSLFA	Y	29.89	1004.54	9	5.4	503.28	2	32.61	10	3614	Camel_WSON_frW30_12012015_RE8_01_1453.mgf	2	126	134
493	105126	gi|744595422	L.VANQRSLFA	Y	29.89	1004.54	9	5.4	503.28	2	32.61	10	3614	Camel_WSON_frW30_12012015_RE8_01_1453.mgf	2	126	134
577	105012	gi|744595593	L.TAGPSVAVPPQAPFGYGYTAPPYGQPQPGFGYSM(+15.99)	Y	25.13	3472.61	34	2.3	1158.55	3	72.78	7	8258	Camel_WSON_frW26_12012015_RE6_01_1451.mgf	1	1649	1682	Oxidation (M)	M34:Oxidation (M):1000.00
577	105011	gi|744595596	L.TAGPSVAVPPQAPFGYGYTAPPYGQPQPGFGYSM(+15.99)	Y	25.13	3472.61	34	2.3	1158.55	3	72.78	7	8258	Camel_WSON_frW26_12012015_RE6_01_1451.mgf	1	1642	1675	Oxidation (M)	M34:Oxidation (M):1000.00
341	104529	gi|744595856	F.APSPTPAVVSSGLNDL.F	Y	42.77	1523.78	16	4.5	762.902	2	75.76	9	8405	Camel_WSON_frW30_12012015_RE8_01_1448.mgf	3	692	707
341	104529	gi|744595856	L.DLGPPVNVPQVS.S	Y	27.85	1220.64	12	9	611.333	2	69.64	3	7726	Camel_SON_frW14_11302015_RE4_01_1440.mgf	1	635	646
341	104530	gi|744595859	F.APSPTPAVVSSGLNDL.F	Y	42.77	1523.78	16	4.5	762.902	2	75.76	9	8405	Camel_WSON_frW30_12012015_RE8_01_1448.mgf	3	678	693
341	104530	gi|744595859	L.DLGPPVNVPQVS.S	Y	27.85	1220.64	12	9	611.333	2	69.64	3	7726	Camel_SON_frW14_11302015_RE4_01_1440.mgf	1	635	646
468	104601	gi|744595958	A.FLAPSATTY.I	Y	29.47	969.481	9	9.3	970.497	1	59.66	3	6585	Camel_SON_frW14_11302015_RE4_01_1440.mgf	1	476	484
6	104381	gi|744596074	A.YQKVVAGVANALAHRYH	Y	70.78	1896.01	17	1.5	475.011	4	39.44	5	4380	Camel_WSON_frW22_12012015_RE5_01_1450.mgf	18	131	147
6	104381	gi|744596074	L.Q(-17.03)AAYQKVVAGVANALAHRYH	Y	64.96	2149.12	20	7.5	538.291	4	46.78	177	3781	CamelSON_W3236-5xDil_RB4_01_1989.mgf	3	128	147	Pyro-glu from Q	Q1:Pyro-glu from Q:1000.00
6	104381	gi|744596074	D.PENFRLLGNVL.V	Y	55.81	1270.7	11	0.7	636.359	2	62.65	5	7053	Camel_WSON_frW22_12012015_RE5_01_1450.mgf	4	101	111
6	104381	gi|744596074	M.VHLSGDEKNAVHGL.W	Y	48.17	1474.75	14	2.6	738.386	2	29.21	7	3261	Camel_WSON_frW26_12012015_RE6_01_1451.mgf	15	2	15
6	104381	gi|744596074	Y.Q(-17.03)KVVAGVANALAHRYH	Y	41.32	1715.92	16	10.1	429.992	4	57.26	4	6217	Camel_WSON_frW22_12012015_RE5_01_1442.mgf	5	132	147	Pyro-glu from Q	Q1:Pyro-glu from Q:1000.00
6	104381	gi|744596074	A.YQKVVAGVANAL.A	Y	39.95	1231.69	12	2.6	616.855	2	43.02	10	4809	Camel_WSON_frW30_12012015_RE8_01_1453.mgf	1	131	142
6	104381	gi|744596074	L.NSFGDGLNHLDNL.K	Y	39.56	1414.65	13	1.5	708.332	2	54.86	7	6207	Camel_WSON_frW26_12012015_RE6_01_1451.mgf	1	70	82
6	104381	gi|744596074	L.ARHFGKEFTPDLQAA.Y	Y	39.28	1686.85	15	1.2	844.432	2	36.83	7	4141	Camel_WSON_frW26_12012015_RE6_01_1451.mgf	4	116	130
6	104381	gi|744596074	S.FGDLSTAD.A	Y	38.28	824.355	8	2.8	825.365	1	40.91	175	3322	CamelSON_W1624-5xDil_RB2_01_1986.mgf	4	46	53
6	104381	gi|744596074	M.VHLSGDEKNAVHGL(-.98).W	Y	30.34	1473.77	14	2.5	492.265	3	34.55	8	3688	Camel_WSON_frW28_12012015_RE7_01_1446.mgf	1	2	15	Amidation	L14:Amidation:1000.00
6	104381	gi|744596074	L.KGTYAKLSEL.H	Y	30.27	1108.61	10	5	555.317	2	42	8	4540	Camel_WSON_frW28_12012015_RE7_01_1446.mgf	1	83	92
6	104381	gi|744596074	F.FESFGDL.S	Y	29.19	813.354	7	5.3	814.366	1	73.07	8	8124	Camel_WSON_frW28_12012015_RE7_01_1446.mgf	4	43	49
6	104381	gi|744596074	F.FESFGDLSTA.D	Y	28.84	1072.47	10	3.6	1073.48	1	57.82	10	6507	Camel_WSON_frW30_12012015_RE8_01_1453.mgf	1	43	52
6	104381	gi|744596074	G.VANALAHRYH	Y	28.29	1150.6	10	2.1	384.541	3	17.81	10	1911	Camel_WSON_frW30_12012015_RE8_01_1453.mgf	1	138	147
6	104381	gi|744596074	E.FTPDLQAA.Y	Y	27.46	861.423	8	6.6	862.436	1	54.71	3	6018	Camel_SON_frW14_11302015_RE4_01_1440.mgf	1	123	130
6	104381	gi|744596074	L.VVVLARHFGKEFTPDLQA.A	Y	27.14	2026.1	18	-4.1	507.53	4	49	5	5481	Camel_WSON_frW22_12012015_RE5_01_1450.mgf	1	112	129
6	104381	gi|744596074	M.VHLSGDEKNAVHGLWSKVKVDEVGGEALGRL.L	Y	26.68	3298.74	31	4.8	660.759	5	36.23	178	2997	CamelSON_W3438-5xDil_RB5_01_1991.mgf	1	2	32
6	104381	gi|744596074	D.EVGGEALGRL.L	Y	25.57	999.535	10	4.2	500.777	2	51.15	9	5602	Camel_WSON_frW30_12012015_RE8_01_1448.mgf	1	23	32
6	104381	gi|744596074	D.GLNHLDNL.K	Y	25.27	894.456	8	2.6	895.466	1	37	10	4119	Camel_WSON_frW30_12012015_RE8_01_1453.mgf	2	75	82
6	104381	gi|744596074	M.VHLSGDEKNAVH.G	Y	24.09	1304.65	12	2.5	435.891	3	16.71	10	1783	Camel_WSON_frW30_12012015_RE8_01_1453.mgf	1	2	13
99	104518	gi|744596733	L.LDLDSPAPVTAPAAAPVSASSDL.W	Y	66.29	2164.09	23	3.5	1083.06	2	64.43	10	7263	Camel_WSON_frW30_12012015_RE8_01_1453.mgf	6	229	251
99	104518	gi|744596733	L.DSPAPVTAPAAAPVSASSDL.W	Y	65.69	1822.89	20	7.6	912.462	2	67.23	3	7450	Camel_SON_frW14_11302015_RE4_01_1440.mgf	2	232	251
99	104518	gi|744596733	D.SPAPVTAPAAAPVSASSDL.W	Y	51.72	1707.87	19	9.3	854.949	2	64.46	3	7133	Camel_SON_frW14_11302015_RE4_01_1440.mgf	2	233	251
99	104518	gi|744596733	F.STAPSSVPNQAPQPSNWVQF	Y	40.86	2141.02	20	2.9	1071.52	2	64.06	10	7221	Camel_WSON_frW30_12012015_RE8_01_1453.mgf	2	256	275
99	104518	gi|744596733	D.LDSPAPVTAPAAAPVSASSDL.W	Y	30.66	1935.98	21	10.1	969.006	2	70.82	3	7862	Camel_SON_frW14_11302015_RE4_01_1440.mgf	2	231	251
21	104403	gi|744596780	L.FRAAVPSGASTGIYEAL.E	N	51.86	1708.88	17	1.7	855.448	2	56.3	7	6372	Camel_WSON_frW26_12012015_RE6_01_1451.mgf	11	31	47
21	104403	gi|744596780	F.NVINGGSHAGNKLAMQEF.M	N	41.6	1885.91	18	-0.1	943.962	2	41.62	7	4691	Camel_WSON_frW26_12012015_RE6_01_1451.mgf	2	151	168
21	104403	gi|744596780	F.NVINGGSHAGNKLAM(+15.99)QEF.M	N	41.1	1901.91	18	1.3	951.961	2	35.97	7	4042	Camel_WSON_frW26_12012015_RE6_01_1451.mgf	2	151	168	Oxidation (M)	M15:Oxidation (M):1000.00
21	104403	gi|744596780	L.FRAAVPSGASTGIY.E	N	38.33	1395.71	14	5.1	698.868	2	57.05	9	6277	Camel_WSON_frW30_12012015_RE8_01_1448.mgf	2	31	44
21	104403	gi|744596780	S.DLILPVPAF.N	N	38.17	983.569	9	2.1	984.578	1	76.05	5	8586	Camel_WSON_frW22_12012015_RE5_01_1450.mgf	2	142	150
21	104403	gi|744596780	F.RAAVPSGASTGIY.E	N	37.08	1248.65	13	6.6	625.335	2	43.31	3	4706	Camel_SON_frW14_11302015_RE4_01_1440.mgf	2	32	44
21	104403	gi|744596780	D.GTENKSKFGANAIL.G	N	35.99	1448.76	14	1.2	725.389	2	35.61	7	4002	Camel_WSON_frW26_12012015_RE6_01_1451.mgf	2	99	112
21	104403	gi|744596780	L.DGTENKSKFGANAIL.G	N	34.46	1563.79	15	2	782.903	2	39.32	7	4426	Camel_WSON_frW26_12012015_RE6_01_1451.mgf	5	98	112
21	104403	gi|744596780	S.IEDPFDQDD.W	N	32.8	1092.42	9	11	1093.44	1	62.73	3	6935	Camel_SON_frW14_11302015_RE4_01_1440.mgf	1	292	300
21	104403	gi|744596780	G.IQIVGDDL.T	N	31.61	871.465	8	2.5	872.475	1	54.15	10	6085	Camel_WSON_frW30_12012015_RE8_01_1453.mgf	3	313	320
21	104403	gi|744596780	D.LYTAKGLFRAAVPSGASTGIY.E	N	30.93	2142.15	21	8.3	715.062	3	71.44	4	7841	Camel_WSON_frW22_12012015_RE5_01_1442.mgf	3	24	44
21	104403	gi|744596780	L.DGTENKSKFGANAILGVSL.A	N	30.64	1920	19	1.3	641.006	3	57.88	5	6504	Camel_WSON_frW22_12012015_RE5_01_1450.mgf	1	98	116
21	104403	gi|744596780	D.LYTAKGLF.R	N	30.56	911.512	8	-1.1	456.763	2	47.57	7	5374	Camel_WSON_frW26_12012015_RE6_01_1451.mgf	1	24	31
21	104403	gi|744596780	G.MDVAASEF.Y	N	28.53	868.364	8	9.8	869.38	1	59.75	3	6593	Camel_SON_frW14_11302015_RE4_01_1440.mgf	2	244	251
21	104403	gi|744596780	L.FRAAVPSGASTGIYEA.L	N	27.15	1595.79	16	1.7	798.906	2	45.35	10	5080	Camel_WSON_frW30_12012015_RE8_01_1453.mgf	1	31	46
21	104403	gi|744596780	L.DLDGTENKSKFGANAILGVSL.A	Y	26	2148.11	21	0.5	717.043	3	61.91	5	6969	Camel_WSON_frW22_12012015_RE5_01_1450.mgf	1	96	116
10	104384	gi|744596891	L.M(+15.99)TTVHAITATQKTVD.G	Y	52.4	1631.82	15	2.6	816.919	2	26.34	10	2892	Camel_WSON_frW30_12012015_RE8_01_1453.mgf	5	173	187	Oxidation (M)	M1:Oxidation (M):1000.00
10	104384	gi|744596891	A.FRVPTPNVSVVDL.T	Y	52.1	1441.79	13	0.2	721.904	2	63.42	5	7141	Camel_WSON_frW22_12012015_RE5_01_1450.mgf	17	231	243
10	104384	gi|744596891	L.MTTVHAITATQKTVD.G	Y	48.54	1615.82	15	1.4	808.92	2	30.32	10	3347	Camel_WSON_frW30_12012015_RE8_01_1453.mgf	7	173	187
10	104384	gi|744596891	Y.VVESTGVF.T	Y	48.52	836.428	8	10.3	837.444	1	54.61	3	6005	Camel_SON_frW14_11302015_RE4_01_1440.mgf	5	93	100
10	104384	gi|744596891	F.GYSNRVVDL.M	Y	44.91	1021.52	9	3.7	511.769	2	38.13	10	4248	Camel_WSON_frW30_12012015_RE8_01_1453.mgf	4	317	325
10	104384	gi|744596891	L.MVHMASKE	Y	44.15	931.426	8	8.5	466.724	2	17.76	3	1774	Camel_SON_frW14_11302015_RE4_01_1440.mgf	3	326	333
10	104384	gi|744596891	M.AFRVPTPNVSVVDL.T	Y	40.32	1512.83	14	6.3	757.427	2	80.09	4	8831	Camel_WSON_frW22_12012015_RE5_01_1442.mgf	4	230	243
10	104384	gi|744596891	M.VKVGVNGF.G	Y	39.86	818.465	8	2.4	819.474	1	37.67	10	4196	Camel_WSON_frW30_12012015_RE8_01_1453.mgf	2	2	9
10	104384	gi|744596891	M.VKVGVNGFGRIG.R	Y	39.54	1201.69	12	-1	401.571	3	38.27	7	4307	Camel_WSON_frW26_12012015_RE6_01_1451.mgf	4	2	13
10	104384	gi|744596891	D.LMVHMASKE	Y	39.44	1044.51	9	2.2	523.263	2	24.33	10	2658	Camel_WSON_frW30_12012015_RE8_01_1453.mgf	2	325	333
10	104384	gi|744596891	F.NSDTHSSTFDAGAGIALNDHFVKL.I	Y	37.76	2516.19	24	-3.1	630.054	4	55.12	5	6187	Camel_WSON_frW22_12012015_RE5_01_1450.mgf	2	285	308
10	104384	gi|744596891	A.FRVPTPNVS.V	Y	37.62	1015.54	9	3.9	508.782	2	42.36	10	4735	Camel_WSON_frW30_12012015_RE8_01_1453.mgf	8	231	239
10	104384	gi|744596891	A.FRVPTPNVSVVD.L	Y	34.57	1328.71	12	4.6	665.365	2	66.03	8	7311	Camel_WSON_frW28_12012015_RE7_01_1446.mgf	2	231	242
10	104384	gi|744596891	L.M(+15.99)VHMASKE	Y	33.98	947.42	8	7.4	474.721	2	13.53	3	1291	Camel_SON_frW14_11302015_RE4_01_1440.mgf	3	326	333	Oxidation (M)	M1:Oxidation (M):44.44
10	104384	gi|744596891	M.VKVGVNGFGRIGRL.V	Y	31.36	1470.88	14	7	368.729	4	53.16	4	5749	Camel_WSON_frW22_12012015_RE5_01_1442.mgf	3	2	15
10	104384	gi|744596891	A.FRVPTPNVSV.V	Y	30.27	1114.61	10	4.9	558.317	2	63.48	8	7016	Camel_WSON_frW28_12012015_RE7_01_1446.mgf	1	231	240
72	104448	gi|744596982	L.ASQPDVDGFLVGGASLKPEF.V	Y	61.1	2033.01	20	8.5	1017.52	2	85.85	4	9491	Camel_WSON_frW22_12012015_RE5_01_1442.mgf	3	222	241
72	104448	gi|744596982	C.YKVPNGAFTGEISPGMIKD.C	Y	52.29	2023.01	19	0	675.343	3	51.62	7	5838	Camel_WSON_frW26_12012015_RE6_01_1451.mgf	4	68	86
72	104448	gi|744596982	L.NAAKVPADTE.V	Y	40.56	1014.5	10	4.1	508.259	2	15.13	176	1198	CamelSON_W20-3xDil_RB3_01_1987.mgf	2	30	39
72	104448	gi|744596982	F.LVGGASLKPEF.V	Y	36.92	1116.62	11	6.9	559.32	2	58.71	8	6463	Camel_WSON_frW28_12012015_RE7_01_1446.mgf	2	231	241
72	104448	gi|744596982	F.LVGGASLKPEFVD.I	Y	33.28	1330.71	13	5.2	666.367	2	61.94	8	6837	Camel_WSON_frW28_12012015_RE7_01_1446.mgf	2	231	243
72	104448	gi|744596982	D.GFLVGGASLKPEF.V	Y	27.2	1320.71	13	-1.9	661.36	2	61.24	5	6893	Camel_WSON_frW22_12012015_RE5_01_1450.mgf	2	229	241
365	105396	gi|744597118	R.EVELKPYIAAHF.D	Y	27.62	1415.74	12	-3.8	708.877	2	51.99	5	5828	Camel_WSON_frW22_12012015_RE5_01_1450.mgf	3	1119	1130
365	105395	gi|744597133	R.EVELKPYIAAHF.D	Y	27.62	1415.74	12	-3.8	708.877	2	51.99	5	5828	Camel_WSON_frW22_12012015_RE5_01_1450.mgf	3	1119	1130
2	104378	gi|744597559	M.FLGFPTTKTYFPHF.D	Y	72.38	1701.86	14	7.8	568.297	3	51.37	177	4166	CamelSON_W3236-5xDil_RB4_01_1989.mgf	7	34	47
2	104378	gi|744597559	L.LVTVAAHHPGDFTPSVHASLDKF.L	Y	60.17	2445.24	23	-0.8	612.318	4	55.49	5	6229	Camel_WSON_frW22_12012015_RE5_01_1450.mgf	60	107	129
2	104378	gi|744597559	L.VTVAAHHPGDFTPSVHASLDKF.L	Y	59.88	2332.16	22	1.2	584.048	4	42.51	5	4732	Camel_WSON_frW22_12012015_RE5_01_1450.mgf	28	108	129
2	104378	gi|744597559	T.VAAHHPGDFTPSVHASLDKF.L	Y	56.94	2132.04	20	9.7	534.023	4	51.77	4	5586	Camel_WSON_frW22_12012015_RE5_01_1442.mgf	26	110	129
2	104378	gi|744597559	D.FTPSVHASLDKF.L	Y	53.89	1347.68	12	1.4	674.849	2	43.39	5	4839	Camel_WSON_frW22_12012015_RE5_01_1450.mgf	17	118	129
2	104378	gi|744597559	G.DFTPSVHASLDKF.L	Y	52.04	1462.71	13	-1	732.361	2	49.39	7	5582	Camel_WSON_frW26_12012015_RE6_01_1451.mgf	6	117	129
2	104378	gi|744597559	F.DLSHGSAQVKAHGKKVGDALTKAADHLD.D	Y	50.12	2868.48	28	9.6	574.71	5	45.77	4	4901	Camel_WSON_frW22_12012015_RE5_01_1442.mgf	4	48	75
2	104378	gi|744597559	D.LPSALSALSDL.H	Y	49.15	1085.6	11	2.4	1086.61	1	75.56	5	8530	Camel_WSON_frW22_12012015_RE5_01_1450.mgf	4	77	87
2	104378	gi|744597559	L.LVTVAAHHPGDFTPSVH.A	Y	48.61	1783.9	17	2	892.959	2	35.32	7	3968	Camel_WSON_frW26_12012015_RE6_01_1451.mgf	12	107	123
2	104378	gi|744597559	M.VLSSKDKTNVKTAFGKIGGHAAEYGAEALERM.F	Y	47.72	3377.74	32	0.7	676.556	5	32.95	178	2722	CamelSON_W3438-5xDil_RB5_01_1991.mgf	7	2	33
2	104378	gi|744597559	F.DLSHGSAQVKAHGKKVGD.A	Y	47.61	1832.95	18	2.8	459.246	4	14.89	10	1574	Camel_WSON_frW30_12012015_RE8_01_1453.mgf	8	48	65
2	104378	gi|744597559	F.DLSHGSAQVKAHGKKVGDALTKAADHLDD.L	Y	46.85	2983.51	29	0.6	597.71	5	36.19	5	4010	Camel_WSON_frW22_12012015_RE5_01_1450.mgf	1	48	76
2	104378	gi|744597559	M.FLGFPTTKTYFPHFD.L	Y	46.59	1816.88	15	3.6	606.637	3	50.88	178	4229	CamelSON_W3438-5xDil_RB5_01_1991.mgf	1	34	48
2	104378	gi|744597559	V.TVAAHHPGDFTPSVHASLDKF.L	Y	46.44	2233.09	21	7.5	559.284	4	51.4	4	5545	Camel_WSON_frW22_12012015_RE5_01_1442.mgf	5	109	129
2	104378	gi|744597559	G.GHAAEYGAEALERM.F	Y	46.03	1503.68	14	5.6	752.85	2	41.34	7	4660	Camel_WSON_frW26_12012015_RE6_01_1451.mgf	4	20	33
2	104378	gi|744597559	F.LANVSTVLTSKYR	Y	45.95	1450.81	13	0.5	726.415	2	40.37	7	4547	Camel_WSON_frW26_12012015_RE6_01_1451.mgf	42	130	142
2	104378	gi|744597559	M.VLSSKDKTNVKTAFGKIGGHAAEYGAEALERMF.L	Y	44.86	3524.81	33	6.4	882.215	4	43.31	178	3591	CamelSON_W3438-5xDil_RB5_01_1991.mgf	2	2	34
2	104378	gi|744597559	L.VTVAAHHPGDFTPSVHASLDK.F	Y	44.59	2185.09	21	-0.8	438.025	5	33.79	7	3790	Camel_WSON_frW26_12012015_RE6_01_1451.mgf	12	108	128
2	104378	gi|744597559	T.VAAHHPGDFTPSVHASLDK.F	Y	44.31	1984.98	19	9.8	662.672	3	38.29	6	4103	Camel_WSON_frW26_12012015_RE6_01_1444.mgf	13	110	128
2	104378	gi|744597559	T.VAAHHPGDFTPSVH.A	Y	44.31	1470.7	14	4	491.243	3	24.43	10	2670	Camel_WSON_frW30_12012015_RE8_01_1453.mgf	7	110	123
2	104378	gi|744597559	G.HAAEYGAEALERM.F	Y	44.23	1446.66	13	3.7	483.228	3	50.71	8	5541	Camel_WSON_frW28_12012015_RE7_01_1446.mgf	2	21	33
2	104378	gi|744597559	M.VLSSKDKTNVKTAFGKIGGHAAEYGAEAL.E	Y	43.92	2961.56	29	10.3	988.203	3	56.19	4	6095	Camel_WSON_frW22_12012015_RE5_01_1442.mgf	9	2	30
2	104378	gi|744597559	M.VLSSKDKTNVKTAF.G	Y	43.21	1536.85	14	7	513.295	3	32.51	8	3449	Camel_WSON_frW28_12012015_RE7_01_1446.mgf	5	2	15
2	104378	gi|744597559	H.PGDFTPSVHASLDKF.L	Y	41.19	1616.78	15	-1.1	539.934	3	48.14	7	5439	Camel_WSON_frW26_12012015_RE6_01_1451.mgf	1	115	129
2	104378	gi|744597559	G.GHAAEYGAEALERM(+15.99).F	Y	40.63	1519.67	14	1.7	760.845	2	30.56	7	3419	Camel_WSON_frW26_12012015_RE6_01_1451.mgf	7	20	33	Oxidation (M)	M14:Oxidation (M):1000.00
2	104378	gi|744597559	L.VTVAAHHPGDFTPSVHASLD.K	Y	39.81	2057	20	0.3	686.673	3	38.65	7	4350	Camel_WSON_frW26_12012015_RE6_01_1451.mgf	7	108	127
2	104378	gi|744597559	L.PSALSALSDL.H	Y	39.77	972.513	10	2.6	973.523	1	66.65	7	7556	Camel_WSON_frW26_12012015_RE6_01_1451.mgf	6	78	87
2	104378	gi|744597559	F.GKIGGHAAEYGAEAL.E	Y	39.68	1442.72	15	3.1	722.367	2	33.19	10	3682	Camel_WSON_frW30_12012015_RE8_01_1453.mgf	2	16	30
2	104378	gi|744597559	A.AEYGAEALERM(+15.99).F	Y	39.46	1254.56	11	3.5	628.287	2	33.67	10	3738	Camel_WSON_frW30_12012015_RE8_01_1453.mgf	1	23	33	Oxidation (M)	M11:Oxidation (M):1000.00
2	104378	gi|744597559	L.LVTVAAHHPGDFTPSVHASLD.K	Y	39.36	2170.08	21	7	543.531	4	54.59	4	5914	Camel_WSON_frW22_12012015_RE5_01_1442.mgf	3	107	127
2	104378	gi|744597559	L.SALSDLHAHKLRVD.P	N	39.35	1560.84	14	2.6	391.218	4	31.39	5	3457	Camel_WSON_frW22_12012015_RE5_01_1450.mgf	15	82	95
2	104378	gi|744597559	L.TKAADHLDDLPSAL.S	Y	39.34	1465.74	14	0.3	733.878	2	44.49	7	5020	Camel_WSON_frW26_12012015_RE6_01_1451.mgf	3	68	81
2	104378	gi|744597559	L.VTVAAHHPGDFTPSVHASL.D	Y	37.89	1941.97	19	1.1	648.331	3	39.71	7	4471	Camel_WSON_frW26_12012015_RE6_01_1451.mgf	3	108	126
2	104378	gi|744597559	H.AAEYGAEALERM(+15.99).F	Y	37.82	1325.59	12	3	663.805	2	34.44	10	3826	Camel_WSON_frW30_12012015_RE8_01_1453.mgf	2	22	33	Oxidation (M)	M12:Oxidation (M):1000.00
2	104378	gi|744597559	L.LVTVAAHHPGDFTPSVHASLDK(-.98).F	Y	37.67	2297.19	22	9.3	575.311	4	46.72	4	5009	Camel_WSON_frW22_12012015_RE5_01_1442.mgf	1	107	128	Amidation	K22:Amidation:1000.00
2	104378	gi|744597559	T.VAAHHPGDFTPSVHASLD.K	Y	37.13	1856.88	18	6.3	619.971	3	44.59	8	4838	Camel_WSON_frW28_12012015_RE7_01_1446.mgf	3	110	127
2	104378	gi|744597559	A.AEYGAEALERM.F	Y	37.06	1238.56	11	10.1	620.294	2	44.86	10	5021	Camel_WSON_frW30_12012015_RE8_01_1453.mgf	1	23	33
2	104378	gi|744597559	M.VLSSKDKTNVKTA.F	Y	36.86	1389.78	13	4.8	464.27	3	17.29	3	1722	Camel_SON_frW14_11302015_RE4_01_1440.mgf	1	2	14
2	104378	gi|744597559	N.VSTVLTSKYR	Y	36.7	1152.65	10	1.7	385.225	3	26.24	10	2879	Camel_WSON_frW30_12012015_RE8_01_1453.mgf	3	133	142
2	104378	gi|744597559	T.VAAHHPGDFTPSVHASLDKFLANVSTVL.T	Y	36.2	2929.51	28	8.9	733.391	4	53.1	177	4313	CamelSON_W3236-5xDil_RB4_01_1989.mgf	1	110	137
2	104378	gi|744597559	D.DLPSALSA.L	Y	36.03	772.397	8	14.9	773.415	1	58.61	3	6464	Camel_SON_frW14_11302015_RE4_01_1440.mgf	2	76	83
2	104378	gi|744597559	G.HAAEYGAEALERM(+15.99).F	Y	35.76	1462.65	13	6.7	488.561	3	37.6	8	4036	Camel_WSON_frW28_12012015_RE7_01_1446.mgf	1	21	33	Oxidation (M)	M13:Oxidation (M):1000.00
2	104378	gi|744597559	L.SDLHAHKLRVD.P	N	35.69	1289.68	11	8.2	430.906	3	23.95	6	2461	Camel_WSON_frW26_12012015_RE6_01_1444.mgf	3	85	95
2	104378	gi|744597559	L.ANVSTVLTSKYR	Y	35.62	1337.73	12	2.3	446.918	3	33.37	10	3701	Camel_WSON_frW30_12012015_RE8_01_1453.mgf	4	131	142
2	104378	gi|744597559	M.VLSSKDKTNVKTAFGKIGGHAAEY.G	Y	35.4	2520.33	24	11.3	631.098	4	44.21	4	4718	Camel_WSON_frW22_12012015_RE5_01_1442.mgf	1	2	25
2	104378	gi|744597559	L.LVTVAAHHPGDFTPSVHASLDKFLANVSTVL.T	Y	35.3	3242.71	31	10.3	811.693	4	55.2	177	4486	CamelSON_W3236-5xDil_RB4_01_1989.mgf	1	107	137
2	104378	gi|744597559	A.EYGAEALERM(+15.99).F	N	34.63	1183.52	10	2.8	592.768	2	32.53	10	3607	Camel_WSON_frW30_12012015_RE8_01_1453.mgf	2	24	33	Oxidation (M)	M10:Oxidation (M):1000.00
2	104378	gi|744597559	L.LVTVAAHHPGDFTPSVHA.S	Y	34.1	1854.94	18	0.3	619.32	3	37.32	7	4197	Camel_WSON_frW26_12012015_RE6_01_1451.mgf	4	107	124
2	104378	gi|744597559	D.PVNFKLLSH.C	N	33.83	1053.6	9	-1.3	527.805	2	40.3	7	4541	Camel_WSON_frW26_12012015_RE6_01_1451.mgf	2	96	104
2	104378	gi|744597559	D.PVNFKL.L	N	33.05	716.422	6	7.2	717.434	1	52.7	8	5770	Camel_WSON_frW28_12012015_RE7_01_1446.mgf	12	96	101
2	104378	gi|744597559	F.LANVSTVL.T	Y	32.8	815.475	8	3.6	816.486	1	50.22	10	5634	Camel_WSON_frW30_12012015_RE8_01_1453.mgf	11	130	137
2	104378	gi|744597559	A.SLDKFLANVSTVLTSKYR	Y	32.28	2041.12	18	2.3	681.382	3	49.57	178	4120	CamelSON_W3438-5xDil_RB5_01_1991.mgf	1	125	142
2	104378	gi|744597559	M.VLSSKDKTNVKTAFG.K	Y	31.62	1593.87	15	7.2	532.302	3	33.08	8	3515	Camel_WSON_frW28_12012015_RE7_01_1446.mgf	4	2	16
2	104378	gi|744597559	L.HAHKLRVD.P	N	31.22	974.541	8	5.3	488.28	2	20.33	8	2054	Camel_WSON_frW28_12012015_RE7_01_1446.mgf	5	88	95
2	104378	gi|744597559	D.LPSALSALSD.L	Y	31.19	972.513	10	0.6	973.521	1	56.97	10	6411	Camel_WSON_frW30_12012015_RE8_01_1453.mgf	2	77	86
2	104378	gi|744597559	L.LVTVAAHHPGDFTPSVHASLDK.F	Y	31.05	2298.18	22	5.6	575.554	4	39.47	175	3201	CamelSON_W1624-5xDil_RB2_01_1986.mgf	1	107	128
2	104378	gi|744597559	H.AAEYGAEALERM.F	Y	30.66	1309.6	12	3.2	655.808	2	45.9	10	5139	Camel_WSON_frW30_12012015_RE8_01_1453.mgf	2	22	33
2	104378	gi|744597559	F.TPSVHASLDKF.L	Y	29.24	1200.61	11	5.7	601.318	2	45.55	8	4949	Camel_WSON_frW28_12012015_RE7_01_1446.mgf	1	119	129
2	104378	gi|744597559	D.LPSALSAL.S	Y	28.99	770.454	8	5.8	771.466	1	73.92	8	8223	Camel_WSON_frW28_12012015_RE7_01_1446.mgf	3	77	84
2	104378	gi|744597559	L.VTVAAHHPGD.F	Y	28.97	1002.49	10	3.6	502.253	2	14.74	5	1555	Camel_WSON_frW22_12012015_RE5_01_1450.mgf	1	108	117
2	104378	gi|744597559	F.LGFPTTKTYFPHFD.L	Y	28.8	1669.81	14	-1.4	557.611	3	58.36	5	6560	Camel_WSON_frW22_12012015_RE5_01_1450.mgf	1	35	48
2	104378	gi|744597559	F.PTTKTYFPHFD.L	N	27.52	1352.64	11	-1.3	451.887	3	42.51	7	4798	Camel_WSON_frW26_12012015_RE6_01_1451.mgf	1	38	48
2	104378	gi|744597559	L.ANVSTVL.T	N	27.32	702.391	7	10.7	703.406	1	48.27	3	5272	Camel_SON_frW14_11302015_RE4_01_1440.mgf	3	131	137
2	104378	gi|744597559	M.VLSSKDKTNVKTAFGKIGG.H	Y	27.2	1949.09	19	10.2	488.286	4	39.72	4	4208	Camel_WSON_frW22_12012015_RE5_01_1442.mgf	1	2	20
2	104378	gi|744597559	L.LVTVAAHHPGD.F	Y	26.96	1115.57	11	6.5	558.797	2	13.19	177	1034	CamelSON_W3236-5xDil_RB4_01_1989.mgf	1	107	117
2	104378	gi|744597559	T.VAAHHPGDFTPSVHA.S	Y	25.91	1541.74	15	6.2	514.923	3	35.57	8	3801	Camel_WSON_frW28_12012015_RE7_01_1446.mgf	1	110	124
2	104378	gi|744597559	L.DDLPSAL.S	Y	25.84	729.354	7	9	730.368	1	60.03	3	6625	Camel_SON_frW14_11302015_RE4_01_1440.mgf	1	75	81
2	104378	gi|744597559	D.LPSALSALSDLHAHKLRVDPVNFKL.L	Y	25.47	2740.54	25	2	549.116	5	45	178	3734	CamelSON_W3438-5xDil_RB5_01_1991.mgf	1	77	101
2	104378	gi|744597559	G.KIGGHAAEYGAEAL.E	Y	25.37	1385.69	14	6.8	693.859	2	42.38	8	4582	Camel_WSON_frW28_12012015_RE7_01_1446.mgf	1	17	30
2	104378	gi|744597559	D.DLPSALSAL.S	Y	25.23	885.481	9	0.6	886.489	1	68.67	7	7787	Camel_WSON_frW26_12012015_RE6_01_1451.mgf	1	76	84
2	104378	gi|744597559	P.SVHASLDKF.L	Y	25.12	1002.51	9	-0.3	502.264	2	46.26	5	5168	Camel_WSON_frW22_12012015_RE5_01_1450.mgf	1	121	129
2	104378	gi|744597559	L.VTVAAHHPGDFTPSVHA.S	Y	24.8	1741.85	17	6.1	581.629	3	42.19	8	4561	Camel_WSON_frW28_12012015_RE7_01_1446.mgf	1	108	124
2	104379	gi|744597562	M.FLGFPTTKTYFPHF.D	Y	72.38	1701.86	14	7.8	568.297	3	51.37	177	4166	CamelSON_W3236-5xDil_RB4_01_1989.mgf	7	34	47
2	104379	gi|744597562	L.LVTVAAHHPGDFTPSVHASLDKF.L	Y	60.17	2445.24	23	-0.8	612.318	4	55.49	5	6229	Camel_WSON_frW22_12012015_RE5_01_1450.mgf	60	107	129
2	104379	gi|744597562	L.VTVAAHHPGDFTPSVHASLDKF.L	Y	59.88	2332.16	22	1.2	584.048	4	42.51	5	4732	Camel_WSON_frW22_12012015_RE5_01_1450.mgf	28	108	129
2	104379	gi|744597562	T.VAAHHPGDFTPSVHASLDKF.L	Y	56.94	2132.04	20	9.7	534.023	4	51.77	4	5586	Camel_WSON_frW22_12012015_RE5_01_1442.mgf	26	110	129
2	104379	gi|744597562	D.FTPSVHASLDKF.L	Y	53.89	1347.68	12	1.4	674.849	2	43.39	5	4839	Camel_WSON_frW22_12012015_RE5_01_1450.mgf	17	118	129
2	104379	gi|744597562	G.DFTPSVHASLDKF.L	Y	52.04	1462.71	13	-1	732.361	2	49.39	7	5582	Camel_WSON_frW26_12012015_RE6_01_1451.mgf	6	117	129
2	104379	gi|744597562	F.DLSHGSAQVKAHGKKVGDALTKAADHLD.D	Y	50.12	2868.48	28	9.6	574.71	5	45.77	4	4901	Camel_WSON_frW22_12012015_RE5_01_1442.mgf	4	48	75
2	104379	gi|744597562	D.LPSALSALSDL.H	Y	49.15	1085.6	11	2.4	1086.61	1	75.56	5	8530	Camel_WSON_frW22_12012015_RE5_01_1450.mgf	4	77	87
2	104379	gi|744597562	L.LVTVAAHHPGDFTPSVH.A	Y	48.61	1783.9	17	2	892.959	2	35.32	7	3968	Camel_WSON_frW26_12012015_RE6_01_1451.mgf	12	107	123
2	104379	gi|744597562	M.VLSSKDKTNVKTAFGKIGGHAAEYGAEALERM.F	Y	47.72	3377.74	32	0.7	676.556	5	32.95	178	2722	CamelSON_W3438-5xDil_RB5_01_1991.mgf	7	2	33
2	104379	gi|744597562	F.DLSHGSAQVKAHGKKVGD.A	Y	47.61	1832.95	18	2.8	459.246	4	14.89	10	1574	Camel_WSON_frW30_12012015_RE8_01_1453.mgf	8	48	65
2	104379	gi|744597562	F.DLSHGSAQVKAHGKKVGDALTKAADHLDD.L	Y	46.85	2983.51	29	0.6	597.71	5	36.19	5	4010	Camel_WSON_frW22_12012015_RE5_01_1450.mgf	1	48	76
2	104379	gi|744597562	M.FLGFPTTKTYFPHFD.L	Y	46.59	1816.88	15	3.6	606.637	3	50.88	178	4229	CamelSON_W3438-5xDil_RB5_01_1991.mgf	1	34	48
2	104379	gi|744597562	V.TVAAHHPGDFTPSVHASLDKF.L	Y	46.44	2233.09	21	7.5	559.284	4	51.4	4	5545	Camel_WSON_frW22_12012015_RE5_01_1442.mgf	5	109	129
2	104379	gi|744597562	G.GHAAEYGAEALERM.F	Y	46.03	1503.68	14	5.6	752.85	2	41.34	7	4660	Camel_WSON_frW26_12012015_RE6_01_1451.mgf	4	20	33
2	104379	gi|744597562	F.LANVSTVLTSKYR	Y	45.95	1450.81	13	0.5	726.415	2	40.37	7	4547	Camel_WSON_frW26_12012015_RE6_01_1451.mgf	42	130	142
2	104379	gi|744597562	M.VLSSKDKTNVKTAFGKIGGHAAEYGAEALERMF.L	Y	44.86	3524.81	33	6.4	882.215	4	43.31	178	3591	CamelSON_W3438-5xDil_RB5_01_1991.mgf	2	2	34
2	104379	gi|744597562	L.VTVAAHHPGDFTPSVHASLDK.F	Y	44.59	2185.09	21	-0.8	438.025	5	33.79	7	3790	Camel_WSON_frW26_12012015_RE6_01_1451.mgf	12	108	128
2	104379	gi|744597562	T.VAAHHPGDFTPSVHASLDK.F	Y	44.31	1984.98	19	9.8	662.672	3	38.29	6	4103	Camel_WSON_frW26_12012015_RE6_01_1444.mgf	13	110	128
2	104379	gi|744597562	T.VAAHHPGDFTPSVH.A	Y	44.31	1470.7	14	4	491.243	3	24.43	10	2670	Camel_WSON_frW30_12012015_RE8_01_1453.mgf	7	110	123
2	104379	gi|744597562	G.HAAEYGAEALERM.F	Y	44.23	1446.66	13	3.7	483.228	3	50.71	8	5541	Camel_WSON_frW28_12012015_RE7_01_1446.mgf	2	21	33
2	104379	gi|744597562	M.VLSSKDKTNVKTAFGKIGGHAAEYGAEAL.E	Y	43.92	2961.56	29	10.3	988.203	3	56.19	4	6095	Camel_WSON_frW22_12012015_RE5_01_1442.mgf	9	2	30
2	104379	gi|744597562	M.VLSSKDKTNVKTAF.G	Y	43.21	1536.85	14	7	513.295	3	32.51	8	3449	Camel_WSON_frW28_12012015_RE7_01_1446.mgf	5	2	15
2	104379	gi|744597562	H.PGDFTPSVHASLDKF.L	Y	41.19	1616.78	15	-1.1	539.934	3	48.14	7	5439	Camel_WSON_frW26_12012015_RE6_01_1451.mgf	1	115	129
2	104379	gi|744597562	G.GHAAEYGAEALERM(+15.99).F	Y	40.63	1519.67	14	1.7	760.845	2	30.56	7	3419	Camel_WSON_frW26_12012015_RE6_01_1451.mgf	7	20	33	Oxidation (M)	M14:Oxidation (M):1000.00
2	104379	gi|744597562	L.VTVAAHHPGDFTPSVHASLD.K	Y	39.81	2057	20	0.3	686.673	3	38.65	7	4350	Camel_WSON_frW26_12012015_RE6_01_1451.mgf	7	108	127
2	104379	gi|744597562	L.PSALSALSDL.H	Y	39.77	972.513	10	2.6	973.523	1	66.65	7	7556	Camel_WSON_frW26_12012015_RE6_01_1451.mgf	6	78	87
2	104379	gi|744597562	F.GKIGGHAAEYGAEAL.E	Y	39.68	1442.72	15	3.1	722.367	2	33.19	10	3682	Camel_WSON_frW30_12012015_RE8_01_1453.mgf	2	16	30
2	104379	gi|744597562	A.AEYGAEALERM(+15.99).F	Y	39.46	1254.56	11	3.5	628.287	2	33.67	10	3738	Camel_WSON_frW30_12012015_RE8_01_1453.mgf	1	23	33	Oxidation (M)	M11:Oxidation (M):1000.00
2	104379	gi|744597562	L.LVTVAAHHPGDFTPSVHASLD.K	Y	39.36	2170.08	21	7	543.531	4	54.59	4	5914	Camel_WSON_frW22_12012015_RE5_01_1442.mgf	3	107	127
2	104379	gi|744597562	L.SALSDLHAHKLRVD.P	N	39.35	1560.84	14	2.6	391.218	4	31.39	5	3457	Camel_WSON_frW22_12012015_RE5_01_1450.mgf	15	82	95
2	104379	gi|744597562	L.TKAADHLDDLPSAL.S	Y	39.34	1465.74	14	0.3	733.878	2	44.49	7	5020	Camel_WSON_frW26_12012015_RE6_01_1451.mgf	3	68	81
2	104379	gi|744597562	L.VTVAAHHPGDFTPSVHASL.D	Y	37.89	1941.97	19	1.1	648.331	3	39.71	7	4471	Camel_WSON_frW26_12012015_RE6_01_1451.mgf	3	108	126
2	104379	gi|744597562	H.AAEYGAEALERM(+15.99).F	Y	37.82	1325.59	12	3	663.805	2	34.44	10	3826	Camel_WSON_frW30_12012015_RE8_01_1453.mgf	2	22	33	Oxidation (M)	M12:Oxidation (M):1000.00
2	104379	gi|744597562	L.LVTVAAHHPGDFTPSVHASLDK(-.98).F	Y	37.67	2297.19	22	9.3	575.311	4	46.72	4	5009	Camel_WSON_frW22_12012015_RE5_01_1442.mgf	1	107	128	Amidation	K22:Amidation:1000.00
2	104379	gi|744597562	T.VAAHHPGDFTPSVHASLD.K	Y	37.13	1856.88	18	6.3	619.971	3	44.59	8	4838	Camel_WSON_frW28_12012015_RE7_01_1446.mgf	3	110	127
2	104379	gi|744597562	A.AEYGAEALERM.F	Y	37.06	1238.56	11	10.1	620.294	2	44.86	10	5021	Camel_WSON_frW30_12012015_RE8_01_1453.mgf	1	23	33
2	104379	gi|744597562	M.VLSSKDKTNVKTA.F	Y	36.86	1389.78	13	4.8	464.27	3	17.29	3	1722	Camel_SON_frW14_11302015_RE4_01_1440.mgf	1	2	14
2	104379	gi|744597562	N.VSTVLTSKYR	Y	36.7	1152.65	10	1.7	385.225	3	26.24	10	2879	Camel_WSON_frW30_12012015_RE8_01_1453.mgf	3	133	142
2	104379	gi|744597562	T.VAAHHPGDFTPSVHASLDKFLANVSTVL.T	Y	36.2	2929.51	28	8.9	733.391	4	53.1	177	4313	CamelSON_W3236-5xDil_RB4_01_1989.mgf	1	110	137
2	104379	gi|744597562	D.DLPSALSA.L	Y	36.03	772.397	8	14.9	773.415	1	58.61	3	6464	Camel_SON_frW14_11302015_RE4_01_1440.mgf	2	76	83
2	104379	gi|744597562	G.HAAEYGAEALERM(+15.99).F	Y	35.76	1462.65	13	6.7	488.561	3	37.6	8	4036	Camel_WSON_frW28_12012015_RE7_01_1446.mgf	1	21	33	Oxidation (M)	M13:Oxidation (M):1000.00
2	104379	gi|744597562	L.SDLHAHKLRVD.P	N	35.69	1289.68	11	8.2	430.906	3	23.95	6	2461	Camel_WSON_frW26_12012015_RE6_01_1444.mgf	3	85	95
2	104379	gi|744597562	L.ANVSTVLTSKYR	Y	35.62	1337.73	12	2.3	446.918	3	33.37	10	3701	Camel_WSON_frW30_12012015_RE8_01_1453.mgf	4	131	142
2	104379	gi|744597562	M.VLSSKDKTNVKTAFGKIGGHAAEY.G	Y	35.4	2520.33	24	11.3	631.098	4	44.21	4	4718	Camel_WSON_frW22_12012015_RE5_01_1442.mgf	1	2	25
2	104379	gi|744597562	L.LVTVAAHHPGDFTPSVHASLDKFLANVSTVL.T	Y	35.3	3242.71	31	10.3	811.693	4	55.2	177	4486	CamelSON_W3236-5xDil_RB4_01_1989.mgf	1	107	137
2	104379	gi|744597562	A.EYGAEALERM(+15.99).F	N	34.63	1183.52	10	2.8	592.768	2	32.53	10	3607	Camel_WSON_frW30_12012015_RE8_01_1453.mgf	2	24	33	Oxidation (M)	M10:Oxidation (M):1000.00
2	104379	gi|744597562	L.LVTVAAHHPGDFTPSVHA.S	Y	34.1	1854.94	18	0.3	619.32	3	37.32	7	4197	Camel_WSON_frW26_12012015_RE6_01_1451.mgf	4	107	124
2	104379	gi|744597562	D.PVNFKLLSH.C	N	33.83	1053.6	9	-1.3	527.805	2	40.3	7	4541	Camel_WSON_frW26_12012015_RE6_01_1451.mgf	2	96	104
2	104379	gi|744597562	D.PVNFKL.L	N	33.05	716.422	6	7.2	717.434	1	52.7	8	5770	Camel_WSON_frW28_12012015_RE7_01_1446.mgf	12	96	101
2	104379	gi|744597562	F.LANVSTVL.T	Y	32.8	815.475	8	3.6	816.486	1	50.22	10	5634	Camel_WSON_frW30_12012015_RE8_01_1453.mgf	11	130	137
2	104379	gi|744597562	A.SLDKFLANVSTVLTSKYR	Y	32.28	2041.12	18	2.3	681.382	3	49.57	178	4120	CamelSON_W3438-5xDil_RB5_01_1991.mgf	1	125	142
2	104379	gi|744597562	M.VLSSKDKTNVKTAFG.K	Y	31.62	1593.87	15	7.2	532.302	3	33.08	8	3515	Camel_WSON_frW28_12012015_RE7_01_1446.mgf	4	2	16
2	104379	gi|744597562	L.HAHKLRVD.P	N	31.22	974.541	8	5.3	488.28	2	20.33	8	2054	Camel_WSON_frW28_12012015_RE7_01_1446.mgf	5	88	95
2	104379	gi|744597562	D.LPSALSALSD.L	Y	31.19	972.513	10	0.6	973.521	1	56.97	10	6411	Camel_WSON_frW30_12012015_RE8_01_1453.mgf	2	77	86
2	104379	gi|744597562	L.LVTVAAHHPGDFTPSVHASLDK.F	Y	31.05	2298.18	22	5.6	575.554	4	39.47	175	3201	CamelSON_W1624-5xDil_RB2_01_1986.mgf	1	107	128
2	104379	gi|744597562	H.AAEYGAEALERM.F	Y	30.66	1309.6	12	3.2	655.808	2	45.9	10	5139	Camel_WSON_frW30_12012015_RE8_01_1453.mgf	2	22	33
2	104379	gi|744597562	F.TPSVHASLDKF.L	Y	29.24	1200.61	11	5.7	601.318	2	45.55	8	4949	Camel_WSON_frW28_12012015_RE7_01_1446.mgf	1	119	129
2	104379	gi|744597562	D.LPSALSAL.S	Y	28.99	770.454	8	5.8	771.466	1	73.92	8	8223	Camel_WSON_frW28_12012015_RE7_01_1446.mgf	3	77	84
2	104379	gi|744597562	L.VTVAAHHPGD.F	Y	28.97	1002.49	10	3.6	502.253	2	14.74	5	1555	Camel_WSON_frW22_12012015_RE5_01_1450.mgf	1	108	117
2	104379	gi|744597562	F.LGFPTTKTYFPHFD.L	Y	28.8	1669.81	14	-1.4	557.611	3	58.36	5	6560	Camel_WSON_frW22_12012015_RE5_01_1450.mgf	1	35	48
2	104379	gi|744597562	F.PTTKTYFPHFD.L	N	27.52	1352.64	11	-1.3	451.887	3	42.51	7	4798	Camel_WSON_frW26_12012015_RE6_01_1451.mgf	1	38	48
2	104379	gi|744597562	L.ANVSTVL.T	N	27.32	702.391	7	10.7	703.406	1	48.27	3	5272	Camel_SON_frW14_11302015_RE4_01_1440.mgf	3	131	137
2	104379	gi|744597562	M.VLSSKDKTNVKTAFGKIGG.H	Y	27.2	1949.09	19	10.2	488.286	4	39.72	4	4208	Camel_WSON_frW22_12012015_RE5_01_1442.mgf	1	2	20
2	104379	gi|744597562	L.LVTVAAHHPGD.F	Y	26.96	1115.57	11	6.5	558.797	2	13.19	177	1034	CamelSON_W3236-5xDil_RB4_01_1989.mgf	1	107	117
2	104379	gi|744597562	T.VAAHHPGDFTPSVHA.S	Y	25.91	1541.74	15	6.2	514.923	3	35.57	8	3801	Camel_WSON_frW28_12012015_RE7_01_1446.mgf	1	110	124
2	104379	gi|744597562	L.DDLPSAL.S	Y	25.84	729.354	7	9	730.368	1	60.03	3	6625	Camel_SON_frW14_11302015_RE4_01_1440.mgf	1	75	81
2	104379	gi|744597562	D.LPSALSALSDLHAHKLRVDPVNFKL.L	Y	25.47	2740.54	25	2	549.116	5	45	178	3734	CamelSON_W3438-5xDil_RB5_01_1991.mgf	1	77	101
2	104379	gi|744597562	G.KIGGHAAEYGAEAL.E	Y	25.37	1385.69	14	6.8	693.859	2	42.38	8	4582	Camel_WSON_frW28_12012015_RE7_01_1446.mgf	1	17	30
2	104379	gi|744597562	D.DLPSALSAL.S	Y	25.23	885.481	9	0.6	886.489	1	68.67	7	7787	Camel_WSON_frW26_12012015_RE6_01_1451.mgf	1	76	84
2	104379	gi|744597562	P.SVHASLDKF.L	Y	25.12	1002.51	9	-0.3	502.264	2	46.26	5	5168	Camel_WSON_frW22_12012015_RE5_01_1450.mgf	1	121	129
2	104379	gi|744597562	L.VTVAAHHPGDFTPSVHA.S	Y	24.8	1741.85	17	6.1	581.629	3	42.19	8	4561	Camel_WSON_frW28_12012015_RE7_01_1446.mgf	1	108	124
239	104673	gi|744597913	L.LDHASSPNKRFYQ	Y	32.47	1561.76	13	3.7	521.597	3	21.54	10	2337	Camel_WSON_frW30_12012015_RE8_01_1453.mgf	1	751	763
39	104449	gi|744599126	F.FKTLVSPSKAETKKD.P	Y	46.32	1677.93	15	1.5	560.318	3	20.51	7	2260	Camel_WSON_frW26_12012015_RE6_01_1451.mgf	14	282	296
39	104449	gi|744599126	A.VEVKSEEVDAALHTVDL.S	Y	45.68	1852.94	17	7.2	618.659	3	70.49	4	7734	Camel_WSON_frW22_12012015_RE5_01_1442.mgf	2	425	441
39	104449	gi|744599126	S.AVEVKSEEVDAALHTVDL.S	Y	37.73	1923.98	18	6.8	642.338	3	71.65	4	7866	Camel_WSON_frW22_12012015_RE5_01_1442.mgf	1	424	441
39	104449	gi|744599126	D.PVSIGPVGKSK	Y	35.16	1067.63	11	2.7	356.886	3	22.4	10	2433	Camel_WSON_frW30_12012015_RE8_01_1453.mgf	3	594	604
39	104449	gi|744599126	D.PEELETAKED.P	Y	33.21	1159.52	10	5.6	580.773	2	19.73	176	1584	CamelSON_W20-3xDil_RB3_01_1987.mgf	2	260	269
39	104449	gi|744599126	A.VEVKSEEVDAALHTVD.L	Y	30.31	1739.86	16	5.7	580.963	3	55.32	8	6076	Camel_WSON_frW28_12012015_RE7_01_1446.mgf	2	425	440
66	105220	gi|744600016	L.VTYVPVTTFKNLQTVNVDEN	Y	59.9	2280.16	20	0.7	1141.09	2	59.36	7	6722	Camel_WSON_frW26_12012015_RE6_01_1451.mgf	15	106	125
66	105220	gi|744600016	L.VTYVPVTTFKNL.Q	Y	37.55	1380.77	12	6.1	691.394	2	71.31	6	7884	Camel_WSON_frW26_12012015_RE6_01_1444.mgf	4	106	117
66	105220	gi|744600016	L.VTYVPVTTF.K	Y	34.15	1025.54	9	2.5	1026.55	1	59.92	10	6747	Camel_WSON_frW30_12012015_RE8_01_1453.mgf	2	106	114
65	104746	gi|744600952	Y.SANVM(+15.99)VDGKPVNLGL.W	Y	47.11	1528.79	15	-1.5	765.402	2	50.96	7	5762	Camel_WSON_frW26_12012015_RE6_01_1451.mgf	8	41	55	Oxidation (M)	M5:Oxidation (M):1000.00
65	104746	gi|744600952	Y.SANVMVDGKPVNLGL.W	Y	41	1512.8	15	-0.5	757.405	2	55.44	7	6275	Camel_WSON_frW26_12012015_RE6_01_1451.mgf	4	41	55
65	104746	gi|744600952	N.VM(+15.99)VDGKPVNLGL.W	Y	40.94	1256.68	12	-2	629.346	2	49.5	7	5596	Camel_WSON_frW26_12012015_RE6_01_1451.mgf	3	44	55	Oxidation (M)	M2:Oxidation (M):1000.00
65	104746	gi|744600952	N.YSANVMVDGKPVNLGL.W	Y	34.5	1675.86	16	3.9	838.941	2	74.29	6	8226	Camel_WSON_frW26_12012015_RE6_01_1444.mgf	3	40	55
65	104746	gi|744600952	N.YSANVM(+15.99)VDGKPVNLGL.W	Y	33.28	1691.86	16	7.5	846.941	2	68.82	6	7601	Camel_WSON_frW26_12012015_RE6_01_1444.mgf	3	40	55	Oxidation (M)	M6:Oxidation (M):1000.00
1138	105563	gi|744601100	S.STSRDVTTVTLLLRAPPGGTPS(+79.97)PP.A	Y	25.93	2499.27	24	11.2	625.833	4	47.66	178	3963	CamelSON_W3438-5xDil_RB5_01_1991.mgf	1	186	209	Phosphorylation (STY)	S22:Phosphorylation (STY):0.00
1138	105562	gi|744601103	S.STSRDVTTVTLLLRAPPGGTPS(+79.97)PP.A	Y	25.93	2499.27	24	11.2	625.833	4	47.66	178	3963	CamelSON_W3438-5xDil_RB5_01_1991.mgf	1	186	209	Phosphorylation (STY)	S22:Phosphorylation (STY):0.00
159	104877	gi|744601589	A.AEEPLIEPLM(+15.99)EPEGESYEEAPQEEYQEYEPEA	Y	28.53	3769.59	32	2.8	1257.54	3	69.34	7	7864	Camel_WSON_frW26_12012015_RE6_01_1451.mgf	1	103	134	Oxidation (M)	M10:Oxidation (M):1000.00
159	104877	gi|744601589	A.AEEPLIEPLM(+15.99)EPEGESYEEAPQEE.Y	Y	26.19	2760.18	24	3.2	921.072	3	62.22	10	7009	Camel_WSON_frW30_12012015_RE8_01_1453.mgf	1	103	126	Oxidation (M)	M10:Oxidation (M):1000.00
483	105265	gi|744602169	T.M(+15.99)KVESLPALTDNY.M	Y	33.82	1495.72	13	0.6	748.869	2	48.93	7	5532	Camel_WSON_frW26_12012015_RE6_01_1451.mgf	1	50	62	Oxidation (M)	M1:Oxidation (M):1000.00
483	105265	gi|744602169	T.MKVESLPALTDNY.M	Y	29.84	1479.73	13	0.6	740.872	2	54.29	7	6142	Camel_WSON_frW26_12012015_RE6_01_1451.mgf	2	50	62
107	104543	gi|744602356	S.FSDYPPLGRF.A	Y	36.94	1197.58	10	1.5	599.799	2	55.43	7	6273	Camel_WSON_frW26_12012015_RE6_01_1451.mgf	6	415	424
179	104578	gi|744602925	Y.SVQALRPGSL.Y	Y	28.09	1026.58	10	2.9	514.3	2	37.56	10	4182	Camel_WSON_frW30_12012015_RE8_01_1453.mgf	2	560	569
179	104578	gi|744602925	V.IDGPTQIL.V	Y	24.81	855.47	8	1.1	856.478	1	55.03	10	6187	Camel_WSON_frW30_12012015_RE8_01_1453.mgf	1	504	511
875	105075	gi|744603280	T.SAKTRQGVDDAF.Y	Y	29.18	1293.63	12	4.3	647.826	2	22.79	10	2478	Camel_WSON_frW30_12012015_RE8_01_1453.mgf	1	145	156
52	104519	gi|744603535	E.IIKLAPPPKKA	Y	31.01	1174.78	11	6	588.401	2	30.51	8	3219	Camel_WSON_frW28_12012015_RE7_01_1446.mgf	10	173	183
52	104519	gi|744603535	E.EIIKLAPPPKKA	Y	28.4	1303.82	12	2.6	652.92	2	28.26	7	3154	Camel_WSON_frW26_12012015_RE6_01_1451.mgf	3	172	183
52	104519	gi|744603535	N.ITLEDL.E	N	25.12	702.38	6	5.8	703.391	1	71.46	8	7938	Camel_WSON_frW28_12012015_RE7_01_1446.mgf	1	68	73
73	104535	gi|744604331	M.ASK(+42.01)GLKDLKQQVEGATQEA.V	Y	45.14	2042.06	19	-0.3	681.695	3	47.29	7	5344	Camel_WSON_frW26_12012015_RE6_01_1451.mgf	11	2	20	Acetylation (K)	K3:Acetylation (K):14.84
73	104535	gi|744604331	M.ASK(+42.01)GLKDLKQQVEG.A	Y	43.08	1541.84	14	3.4	771.931	2	36.8	10	4095	Camel_WSON_frW30_12012015_RE8_01_1453.mgf	3	2	15	Acetylation (K)	K3:Acetylation (K):44.44
73	104535	gi|744604331	D.KTANQASETFSGFGKKIGLLK	Y	41.47	2224.22	21	-0.1	557.063	4	46.23	5	5162	Camel_WSON_frW22_12012015_RE5_01_1450.mgf	3	56	76
73	104535	gi|744604331	M.A(+42.01)SKGLKDLKQQVEGATQEA.V	Y	36.95	2042.06	19	0.5	1022.04	2	46.89	7	5295	Camel_WSON_frW26_12012015_RE6_01_1451.mgf	1	2	20	Acetylation (N-term)	A1:Acetylation (N-term):1000.00
73	104535	gi|744604331	M.A(+42.01)SKGLKDLKQQVEG.A	Y	35.9	1541.84	14	2.8	771.93	2	36.7	10	4083	Camel_WSON_frW30_12012015_RE8_01_1453.mgf	1	2	15	Acetylation (N-term)	A1:Acetylation (N-term):1000.00
448	104651	gi|744604596	L.VRKLPDLEKTGH.K	Y	33.28	1391.79	12	1	348.955	4	21.88	7	2421	Camel_WSON_frW26_12012015_RE6_01_1451.mgf	2	347	358
1530	104906	gi|744604700	D.PSPGIVTF.P	Y	29.94	816.438	8	3.6	817.448	1	54.53	10	6129	Camel_WSON_frW30_12012015_RE8_01_1453.mgf	1	48	55
876	105093	gi|744605248	L.ILNPDNSF.E	Y	24.3	918.445	8	10.5	919.462	1	58.3	3	6427	Camel_SON_frW14_11302015_RE4_01_1440.mgf	2	242	249
86	104783	gi|744605417	M.A(+42.01)SSDIQVKELEKRASGQAFEL.I	Y	46.92	2347.2	21	5.8	783.412	3	65.13	175	5356	CamelSON_W1624-5xDil_RB2_01_1986.mgf	4	2	22	Acetylation (N-term)	A1:Acetylation (N-term):1000.00
86	104783	gi|744605417	M.A(+42.01)SSDIQVKELEKRAS(+79.97)GQAFEL.I	Y	37.06	2427.17	21	1.3	810.064	3	60.36	7	6836	Camel_WSON_frW26_12012015_RE6_01_1451.mgf	2	2	22	Acetylation (N-term); Phosphorylation (STY)	A1:Acetylation (N-term):1000.00;S15:Phosphorylation (STY):39.87
86	104783	gi|744605417	M.A(+42.01)SSDIQVKELEKRASGQAF.E	Y	36.09	2105.08	19	7.9	702.705	3	64.78	6	7137	Camel_WSON_frW26_12012015_RE6_01_1444.mgf	4	2	20	Acetylation (N-term)	A1:Acetylation (N-term):1000.00
86	104783	gi|744605417	M.A(+42.01)SSDIQVKEL.E	Y	34.02	1130.58	10	8.5	566.303	2	61.7	3	6821	Camel_SON_frW14_11302015_RE4_01_1440.mgf	1	2	11	Acetylation (N-term)	A1:Acetylation (N-term):1000.00
86	104783	gi|744605417	M.A(+42.01)SSDIQVKELEKRASGQAFE.L	Y	29.22	2234.12	20	8	745.719	3	64.11	6	7059	Camel_WSON_frW26_12012015_RE6_01_1444.mgf	2	2	21	Acetylation (N-term)	A1:Acetylation (N-term):1000.00
86	104782	gi|744605420	M.A(+42.01)SSDIQVKELEKRASGQAFEL.I	Y	46.92	2347.2	21	5.8	783.412	3	65.13	175	5356	CamelSON_W1624-5xDil_RB2_01_1986.mgf	4	2	22	Acetylation (N-term)	A1:Acetylation (N-term):1000.00
86	104782	gi|744605420	M.A(+42.01)SSDIQVKELEKRAS(+79.97)GQAFEL.I	Y	37.06	2427.17	21	1.3	810.064	3	60.36	7	6836	Camel_WSON_frW26_12012015_RE6_01_1451.mgf	2	2	22	Acetylation (N-term); Phosphorylation (STY)	A1:Acetylation (N-term):1000.00;S15:Phosphorylation (STY):39.87
86	104782	gi|744605420	M.A(+42.01)SSDIQVKELEKRASGQAF.E	Y	36.09	2105.08	19	7.9	702.705	3	64.78	6	7137	Camel_WSON_frW26_12012015_RE6_01_1444.mgf	4	2	20	Acetylation (N-term)	A1:Acetylation (N-term):1000.00
86	104782	gi|744605420	M.A(+42.01)SSDIQVKEL.E	Y	34.02	1130.58	10	8.5	566.303	2	61.7	3	6821	Camel_SON_frW14_11302015_RE4_01_1440.mgf	1	2	11	Acetylation (N-term)	A1:Acetylation (N-term):1000.00
86	104782	gi|744605420	M.A(+42.01)SSDIQVKELEKRASGQAFE.L	Y	29.22	2234.12	20	8	745.719	3	64.11	6	7059	Camel_WSON_frW26_12012015_RE6_01_1444.mgf	2	2	21	Acetylation (N-term)	A1:Acetylation (N-term):1000.00
263	104515	gi|744605690	M.A(+42.01)SGNAHIGKHAPEF.Q	Y	29.43	1476.71	14	5.6	739.367	2	30.72	10	3396	Camel_WSON_frW30_12012015_RE8_01_1453.mgf	1	2	15	Acetylation (N-term)	A1:Acetylation (N-term):1000.00
263	104515	gi|744605690	L.GVSVDSQFTHL.A	Y	27.36	1188.58	11	6.8	595.3	2	60.04	8	6618	Camel_WSON_frW28_12012015_RE7_01_1446.mgf	1	74	84
263	104515	gi|744605690	D.TIKPNVDDSKEYFSKHN	Y	25.72	2020.99	17	6.6	506.257	4	37.3	8	3999	Camel_WSON_frW28_12012015_RE7_01_1446.mgf	2	182	198
23	104538	gi|744605869	T.VIKYLPGPLQDM.F	Y	55.43	1372.74	12	-0.6	687.378	2	62.47	5	7032	Camel_WSON_frW22_12012015_RE5_01_1450.mgf	12	120	131
23	104538	gi|744605869	T.VIKYLPGPLQDM(+15.99).F	Y	46.61	1388.74	12	-2.3	695.374	2	50.92	5	5702	Camel_WSON_frW22_12012015_RE5_01_1450.mgf	6	120	131	Oxidation (M)	M12:Oxidation (M):1000.00
23	104538	gi|744605869	L.DTVIKYLPGPLQDM(+15.99).F	Y	46.07	1604.81	14	1.3	803.414	2	60.37	5	6791	Camel_WSON_frW22_12012015_RE5_01_1450.mgf	9	118	131	Oxidation (M)	M14:Oxidation (M):1000.00
23	104538	gi|744605869	I.KYLPGPLQDM.F	Y	45.26	1160.59	10	0	581.302	2	51.33	7	5804	Camel_WSON_frW26_12012015_RE6_01_1451.mgf	8	122	131
23	104538	gi|744605869	I.KYLPGPLQDM(+15.99)FKK	Y	41.95	1579.84	13	1.1	527.622	3	36.64	7	4118	Camel_WSON_frW26_12012015_RE6_01_1451.mgf	6	122	134	Oxidation (M)	M10:Oxidation (M):1000.00
23	104538	gi|744605869	L.DTVIKYLPGPLQDM.F	Y	41.29	1588.82	14	-1.2	795.415	2	69.91	5	7889	Camel_WSON_frW22_12012015_RE5_01_1450.mgf	1	118	131
23	104538	gi|744605869	T.VIKYLPGPLQD.M	Y	37.89	1241.7	11	-1.2	621.857	2	51.93	7	5876	Camel_WSON_frW26_12012015_RE6_01_1451.mgf	2	120	130
23	104538	gi|744605869	I.KYLPGPLQ.D	Y	32.7	914.523	8	5.5	458.271	2	39.1	10	4359	Camel_WSON_frW30_12012015_RE8_01_1453.mgf	1	122	129
23	104538	gi|744605869	I.KYLPGPLQD.M	Y	29.98	1029.55	9	3.7	515.784	2	40.33	10	4501	Camel_WSON_frW30_12012015_RE8_01_1453.mgf	1	122	130
23	104538	gi|744605869	L.DTVIKYLPGPLQDM(+15.99)FKK	Y	25.96	2008.07	17	-1.2	670.363	3	54.55	5	6122	Camel_WSON_frW22_12012015_RE5_01_1450.mgf	2	118	134	Oxidation (M)	M14:Oxidation (M):1000.00
367	104579	gi|744606166	L.DALSKDFTGPPNTSSL.Q	Y	27.86	1648.79	16	2.2	825.406	2	51.94	10	5832	Camel_WSON_frW30_12012015_RE8_01_1453.mgf	2	567	582
134	104631	gi|744606984	F.RVIGPGHPIRALVG.D	Y	33.17	1440.87	14	9.7	481.301	3	45.18	4	4831	Camel_WSON_frW22_12012015_RE5_01_1442.mgf	2	32	45
134	104631	gi|744606984	F.RVIGPGHPIRA.L	Y	29.37	1171.69	11	2.6	391.573	3	27.52	8	2877	Camel_WSON_frW28_12012015_RE7_01_1446.mgf	1	32	42
89	104551	gi|744608414	E.KIQAKLPGVTKKKAE	Y	38.72	1638.02	15	0.5	547.014	3	18.79	7	2062	Camel_WSON_frW26_12012015_RE6_01_1451.mgf	10	1025	1039
108	104628	gi|744608504	M.APIKVGDAIPSVVVFEGEPGNKVNL.A	Y	57.99	2548.39	25	9.3	850.479	3	80.47	4	8876	Camel_WSON_frW22_12012015_RE5_01_1442.mgf	2	2	26
108	104628	gi|744608504	M.APIKVGDAIPSVVVF.E	Y	48.97	1510.88	15	0.4	756.446	2	67.74	5	7641	Camel_WSON_frW22_12012015_RE5_01_1450.mgf	6	2	16
108	104628	gi|744608504	A.PIKVGDAIPSVVVF.E	Y	47.63	1439.84	14	0.2	720.927	2	67.48	5	7611	Camel_WSON_frW22_12012015_RE5_01_1450.mgf	4	3	16
547	104704	gi|744608740	F.TTVVADTGDF.H	Y	49.73	1024.47	10	9.7	1025.49	1	56.5	3	6218	Camel_SON_frW14_11302015_RE4_01_1440.mgf	3	533	542
700	104649	gi|744609043	L.PVDKAGGVSGTHHPRPGHD.P	Y	36.66	1919.94	19	1.4	480.992	4	12.97	10	1354	Camel_WSON_frW30_12012015_RE8_01_1453.mgf	1	2539	2557
54	104703	gi|744609211	Q.KHSLPDLPYDYGALEPHINA.E	Y	59.18	2249.11	20	9.3	750.718	3	69.81	4	7654	Camel_WSON_frW22_12012015_RE5_01_1442.mgf	12	25	44
54	104703	gi|744609211	Q.KHSLPDLPYDYGALEPHINAE.I	Y	57.84	2378.15	21	-0.5	793.725	3	54.82	5	6152	Camel_WSON_frW22_12012015_RE5_01_1450.mgf	4	25	45
54	104703	gi|744609211	Q.KHSLPDLPYDYGALEPHIN.A	Y	51.56	2178.07	19	-2.9	545.524	4	54.44	5	6108	Camel_WSON_frW22_12012015_RE5_01_1450.mgf	8	25	43
54	104703	gi|744609211	Q.KHSLPDLPYDYG.A	Y	28.2	1403.67	12	2.6	702.845	2	44.78	7	5055	Camel_WSON_frW26_12012015_RE6_01_1451.mgf	2	25	36
237	104468	gi|744609377	L.TAAKSAPSIPKENF.S	Y	40.32	1459.77	14	3.3	730.893	2	33.27	10	3688	Camel_WSON_frW30_12012015_RE8_01_1453.mgf	2	139	152
237	104468	gi|744609377	W.FGTPEGEF.V	Y	36.54	882.376	8	8.6	883.391	1	59.74	3	6592	Camel_SON_frW14_11302015_RE4_01_1440.mgf	2	259	266
237	104468	gi|744609377	L.TAKELAEEKETAF.E	Y	35	1465.73	13	2.9	733.874	2	31.57	10	3494	Camel_WSON_frW30_12012015_RE8_01_1453.mgf	1	316	328
654	104764	gi|744609489	L.KQIIPLQS(+79.97)KFLSSGAASSLAS(+79.97)VGAGLT(+79.97)ARP.P	Y	28.45	3194.55	30	-18.1	639.907	5	14.9	177	1178	CamelSON_W3236-5xDil_RB4_01_1989.mgf	1	899	928	Phosphorylation (STY)	S8:Phosphorylation (STY):0.00;S21:Phosphorylation (STY):0.00;T27:Phosphorylation (STY):0.00
1679	105009	gi|744609866	D.PSKIQLPEDED	Y	38.64	1269.61	11	12.1	635.819	2	43.86	3	4766	Camel_SON_frW14_11302015_RE4_01_1440.mgf	1	144	154
494	105141	gi|744610011	F.VALPGVGVSM(+15.99)L.N	Y	24.35	1057.58	11	7.1	1058.6	1	77.15	8	8597	Camel_WSON_frW28_12012015_RE7_01_1446.mgf	1	44	54	Oxidation (M)	M10:Oxidation (M):1000.00
45	104485	gi|744610560	M.A(+42.01)DGKPRPAKPANKTPPKSPGD.P	Y	41.83	2170.15	21	8.8	543.549	4	21.23	3	2172	Camel_SON_frW14_11302015_RE4_01_1440.mgf	6	2	22	Acetylation (N-term)	A1:Acetylation (N-term):1000.00
45	104485	gi|744610560	L.VDESGYVPGYKHAGTYDQKVQGGK	Y	40.23	2582.24	24	7.8	517.459	5	39.02	8	4197	Camel_WSON_frW28_12012015_RE7_01_1446.mgf	9	198	221
45	104485	gi|744610560	G.PELSALEEA.F	Y	33.23	957.466	9	11.1	958.483	1	60.15	3	6641	Camel_SON_frW14_11302015_RE4_01_1440.mgf	1	48	56
45	104485	gi|744610560	M.ADGK(+42.01)PRPAKPANKT(+79.97)PPKSPGD.P	Y	30.99	2250.12	21	7	563.54	4	24.97	3	2601	Camel_SON_frW14_11302015_RE4_01_1440.mgf	1	2	22	Acetylation (K); Phosphorylation (STY)	K4:Acetylation (K):10.19;T14:Phosphorylation (STY):19.86
45	104485	gi|744610560	D.PAKDKAAKRLSLES(+79.97)EGAGEGAAAAGPELSALEEA.F	Y	29.44	3373.64	34	7.6	844.424	4	64.22	6	7073	Camel_WSON_frW26_12012015_RE6_01_1444.mgf	1	23	56	Phosphorylation (STY)	S14:Phosphorylation (STY):0.00
45	104485	gi|744610560	M.ADGK(+42.01)PRPAKPANKTPPKSPGD.P	Y	28.47	2170.15	21	7.5	543.549	4	20.83	3	2126	Camel_SON_frW14_11302015_RE4_01_1440.mgf	1	2	22	Acetylation (K)	K4:Acetylation (K):0.00
45	104485	gi|744610560	D.PAKDKAAKRLS(+79.97)LESEGAGEGAAAAGPELSALEEA.F	Y	26.07	3373.64	34	7.5	844.424	4	64.3	6	7082	Camel_WSON_frW26_12012015_RE6_01_1444.mgf	1	23	56	Phosphorylation (STY)	S11:Phosphorylation (STY):0.00
214	104688	gi|744610912	L.ISLKQAPLVH	Y	33.21	1104.67	10	4.8	553.343	2	44.3	8	4803	Camel_WSON_frW28_12012015_RE7_01_1446.mgf	2	239	248
214	104688	gi|744610912	L.KQAPLVH	Y	25.66	791.465	7	8.1	396.743	2	15.35	3	1499	Camel_SON_frW14_11302015_RE4_01_1440.mgf	1	242	248
214	104687	gi|744610915	L.ISLKQAPLVH	Y	33.21	1104.67	10	4.8	553.343	2	44.3	8	4803	Camel_WSON_frW28_12012015_RE7_01_1446.mgf	2	227	236
214	104687	gi|744610915	L.KQAPLVH	Y	25.66	791.465	7	8.1	396.743	2	15.35	3	1499	Camel_SON_frW14_11302015_RE4_01_1440.mgf	1	230	236
214	104686	gi|744610919	L.ISLKQAPLVH	Y	33.21	1104.67	10	4.8	553.343	2	44.3	8	4803	Camel_WSON_frW28_12012015_RE7_01_1446.mgf	2	221	230
214	104686	gi|744610919	L.KQAPLVH	Y	25.66	791.465	7	8.1	396.743	2	15.35	3	1499	Camel_SON_frW14_11302015_RE4_01_1440.mgf	1	224	230
214	104685	gi|744610922	L.ISLKQAPLVH	Y	33.21	1104.67	10	4.8	553.343	2	44.3	8	4803	Camel_WSON_frW28_12012015_RE7_01_1446.mgf	2	209	218
214	104685	gi|744610922	L.KQAPLVH	Y	25.66	791.465	7	8.1	396.743	2	15.35	3	1499	Camel_SON_frW14_11302015_RE4_01_1440.mgf	1	212	218
102	104458	gi|744611361	Q.IVDQKLPGLLGNFPGPYEEE.M	Y	45.4	2214.12	20	8.6	1108.08	2	85.75	4	9480	Camel_WSON_frW22_12012015_RE5_01_1442.mgf	4	31	50
102	104458	gi|744611361	L.IDVTKGHFET.Y	Y	35.2	1145.57	10	3.5	573.795	2	31.11	10	3442	Camel_WSON_frW30_12012015_RE8_01_1453.mgf	2	309	318
102	104458	gi|744611361	L.STKPVLNKLTVY.T	Y	33.58	1361.79	12	8	681.909	2	48.95	6	5324	Camel_WSON_frW26_12012015_RE6_01_1444.mgf	5	294	305
611	105432	gi|744611464	F.LKEPALNEF.N	Y	28.71	1059.56	9	7.6	530.791	2	58.33	8	6419	Camel_WSON_frW28_12012015_RE7_01_1446.mgf	2	44	52
215	104725	gi|744611667	F.ALTNGIYPHKLVF	Y	38	1471.82	13	-1.3	736.916	2	51.49	5	5767	Camel_WSON_frW22_12012015_RE5_01_1450.mgf	1	275	287
170	104978	gi|744611770	M.PAYHSSLMDPDTKL.I	Y	35.57	1573.74	14	0.4	525.589	3	40.84	7	4602	Camel_WSON_frW26_12012015_RE6_01_1451.mgf	4	2	15
170	104978	gi|744611770	M.PAYHSSLM(+15.99)DPDTKL.I	Y	32.33	1589.74	14	1	530.921	3	34.27	7	3845	Camel_WSON_frW26_12012015_RE6_01_1451.mgf	1	2	15	Oxidation (M)	M8:Oxidation (M):1000.00
170	104978	gi|744611770	M.PAYHSSLMD.P	Y	30.45	1019.44	9	11	510.732	2	38.01	3	4096	Camel_SON_frW14_11302015_RE4_01_1440.mgf	2	2	10
170	104978	gi|744611770	M.PAYHSSLMDPDTKLIGN.M	Y	25.61	1857.89	17	-0.2	620.305	3	45.86	7	5180	Camel_WSON_frW26_12012015_RE6_01_1451.mgf	1	2	18
37	104506	gi|744612088	M.A(+42.01)SGVAVSDGVIKVFNDM(+15.99).K	Y	58.77	1765.86	17	10.1	883.944	2	86.44	4	9562	Camel_WSON_frW22_12012015_RE5_01_1442.mgf	11	2	18	Acetylation (N-term); Oxidation (M)	A1:Acetylation (N-term):1000.00;M17:Oxidation (M):1000.00
37	104506	gi|744612088	M.A(+42.01)SGVAVSDGVIKVFND.M	Y	51.4	1618.82	16	0.3	810.418	2	69.05	7	7831	Camel_WSON_frW26_12012015_RE6_01_1451.mgf	6	2	17	Acetylation (N-term)	A1:Acetylation (N-term):1000.00
37	104506	gi|744612088	M.A(+42.01)SGVAVSDGVIKVF.N	Y	49.29	1389.75	14	2.1	695.884	2	70.7	7	8022	Camel_WSON_frW26_12012015_RE6_01_1451.mgf	8	2	15	Acetylation (N-term)	A1:Acetylation (N-term):1000.00
37	104506	gi|744612088	L.AEKLGGSAVISL.E	Y	37.51	1143.65	12	6.2	572.836	2	60.23	8	6639	Camel_WSON_frW28_12012015_RE7_01_1446.mgf	1	150	161
37	104506	gi|744612088	M.A(+42.01)SGVAVSDGVIKVFNDM.K	Y	37.04	1749.86	17	1.3	875.939	2	79.3	5	8947	Camel_WSON_frW22_12012015_RE5_01_1450.mgf	2	2	18	Acetylation (N-term)	A1:Acetylation (N-term):1000.00
37	104506	gi|744612088	M.A(+42.01)SGVAVSDGVIKV.F	Y	32.25	1242.68	13	3.6	622.351	2	73.05	9	8098	Camel_WSON_frW30_12012015_RE8_01_1448.mgf	1	2	14	Acetylation (N-term)	A1:Acetylation (N-term):1000.00
168	104561	gi|744612641	D.PQPDSQPASQPTPSPAVQSEPPSQEDPTPEVL.T	Y	50.76	3336.56	32	8.7	1113.2	3	67.82	3	7520	Camel_SON_frW14_11302015_RE4_01_1440.mgf	4	148	179
168	104561	gi|744612641	L.ASKPDVSKEATAEQGSNLESAASLEPASEPAPQLD.P	Y	42.53	3523.68	35	3.6	1175.57	3	48.99	10	5496	Camel_WSON_frW30_12012015_RE8_01_1453.mgf	4	109	143
143	104489	gi|744612698	L.FISNHAY	Y	39.85	850.397	7	9.5	851.413	1	34.77	3	3727	Camel_SON_frW14_11302015_RE4_01_1440.mgf	3	358	364
143	104489	gi|744612698	H.RIVAPGKGIL.A	N	32.67	1022.66	10	10.5	512.343	2	43.85	6	4740	Camel_WSON_frW26_12012015_RE6_01_1444.mgf	3	22	31
101	104431	gi|744613006	N.AVKQTTAAAAATF.S	Y	44.37	1249.67	13	7.3	625.845	2	40.33	3	4363	Camel_SON_frW14_11302015_RE4_01_1440.mgf	1	83	95
101	104431	gi|744613006	F.PLIDQTFYPNHKEM(+15.99)L.S	Y	39.38	1860.91	15	14.1	621.319	3	60.8	4	6623	Camel_WSON_frW22_12012015_RE5_01_1442.mgf	2	245	259	Oxidation (M)	M14:Oxidation (M):1000.00
101	104431	gi|744613006	L.TKTYATAEPFIDAKY.D	Y	35.68	1717.86	15	-0.1	573.626	3	45.19	7	5104	Camel_WSON_frW26_12012015_RE6_01_1451.mgf	2	298	312
101	104431	gi|744613006	L.AQKPSQDVPPPASAAAGGPPHPQL.N	Y	32.26	2317.18	24	1.1	773.402	3	39.01	10	4350	Camel_WSON_frW30_12012015_RE8_01_1453.mgf	2	638	661
101	104431	gi|744613006	Y.ATAEPFIDA.K	Y	29.44	933.444	9	8.1	934.459	1	59.94	3	6614	Camel_SON_frW14_11302015_RE4_01_1440.mgf	1	302	310
874	105063	gi|744613610	K.K(+42.01)(+42.01)DPSAVLSGEGAAPRKEPVVGGTLS(+79.97)PLALA(-.98).N	Y	25.31	3049.58	30	5.2	763.407	4	60.23	4	6558	Camel_WSON_frW22_12012015_RE5_01_1442.mgf	1	679	708	Acetylation (K); Acetylation (N-term); Phosphorylation (STY); Amidation	K1:Acetylation (K):10.44;K1:Acetylation (N-term):1000.00;S25:Phosphorylation (STY):0.00;A30:Amidation:1000.00
874	105062	gi|744613613	K.K(+42.01)(+42.01)DPSAVLSGEGAAPRKEPVVGGTLS(+79.97)PLALA(-.98).N	Y	25.31	3049.58	30	5.2	763.407	4	60.23	4	6558	Camel_WSON_frW22_12012015_RE5_01_1442.mgf	1	679	708	Acetylation (K); Acetylation (N-term); Phosphorylation (STY); Amidation	K1:Acetylation (K):10.44;K1:Acetylation (N-term):1000.00;S25:Phosphorylation (STY):0.00;A30:Amidation:1000.00
874	105061	gi|744613616	K.K(+42.01)(+42.01)DPSAVLSGEGAAPRKEPVVGGTLS(+79.97)PLALA(-.98).N	Y	25.31	3049.58	30	5.2	763.407	4	60.23	4	6558	Camel_WSON_frW22_12012015_RE5_01_1442.mgf	1	679	708	Acetylation (K); Acetylation (N-term); Phosphorylation (STY); Amidation	K1:Acetylation (K):10.44;K1:Acetylation (N-term):1000.00;S25:Phosphorylation (STY):0.00;A30:Amidation:1000.00
874	105060	gi|744613619	K.K(+42.01)(+42.01)DPSAVLSGEGAAPRKEPVVGGTLS(+79.97)PLALA(-.98).N	Y	25.31	3049.58	30	5.2	763.407	4	60.23	4	6558	Camel_WSON_frW22_12012015_RE5_01_1442.mgf	1	679	708	Acetylation (K); Acetylation (N-term); Phosphorylation (STY); Amidation	K1:Acetylation (K):10.44;K1:Acetylation (N-term):1000.00;S25:Phosphorylation (STY):0.00;A30:Amidation:1000.00
874	105058	gi|744613622	K.K(+42.01)(+42.01)DPSAVLSGEGAAPRKEPVVGGTLS(+79.97)PLALA(-.98).N	Y	25.31	3049.58	30	5.2	763.407	4	60.23	4	6558	Camel_WSON_frW22_12012015_RE5_01_1442.mgf	1	677	706	Acetylation (K); Acetylation (N-term); Phosphorylation (STY); Amidation	K1:Acetylation (K):10.44;K1:Acetylation (N-term):1000.00;S25:Phosphorylation (STY):0.00;A30:Amidation:1000.00
316	104759	gi|744613936	G.FRSPLSVF.K	Y	25.61	951.518	8	-0.8	476.766	2	59.03	5	6637	Camel_WSON_frW22_12012015_RE5_01_1450.mgf	1	21	28
316	104759	gi|744613936	K.AGIEVQEVKESEA.V	Y	24.46	1387.68	13	9.7	694.856	2	43.02	3	4671	Camel_SON_frW14_11302015_RE4_01_1440.mgf	1	819	831
316	104758	gi|744613938	G.FRSPLSVF.K	Y	25.61	951.518	8	-0.8	476.766	2	59.03	5	6637	Camel_WSON_frW22_12012015_RE5_01_1450.mgf	1	21	28
316	104758	gi|744613938	K.AGIEVQEVKESEA.V	Y	24.46	1387.68	13	9.7	694.856	2	43.02	3	4671	Camel_SON_frW14_11302015_RE4_01_1440.mgf	1	819	831
316	104677	gi|744613940	G.FRSPLSVF.K	Y	25.61	951.518	8	-0.8	476.766	2	59.03	5	6637	Camel_WSON_frW22_12012015_RE5_01_1450.mgf	1	21	28
316	104677	gi|744613940	K.AGIEVQEVKESEA.V	Y	24.46	1387.68	13	9.7	694.856	2	43.02	3	4671	Camel_SON_frW14_11302015_RE4_01_1440.mgf	1	819	831
316	104757	gi|744613948	G.FRSPLSVF.K	Y	25.61	951.518	8	-0.8	476.766	2	59.03	5	6637	Camel_WSON_frW22_12012015_RE5_01_1450.mgf	1	21	28
316	104757	gi|744613948	K.AGIEVQEVKESEA.V	Y	24.46	1387.68	13	9.7	694.856	2	43.02	3	4671	Camel_SON_frW14_11302015_RE4_01_1440.mgf	1	711	723
316	104756	gi|744613950	G.FRSPLSVF.K	Y	25.61	951.518	8	-0.8	476.766	2	59.03	5	6637	Camel_WSON_frW22_12012015_RE5_01_1450.mgf	1	21	28
316	104756	gi|744613950	K.AGIEVQEVKESEA.V	Y	24.46	1387.68	13	9.7	694.856	2	43.02	3	4671	Camel_SON_frW14_11302015_RE4_01_1440.mgf	1	711	723
316	104672	gi|744613952	G.FRSPLSVF.K	Y	25.61	951.518	8	-0.8	476.766	2	59.03	5	6637	Camel_WSON_frW22_12012015_RE5_01_1450.mgf	1	21	28
316	104672	gi|744613952	K.AGIEVQEVKESEA.V	Y	24.46	1387.68	13	9.7	694.856	2	43.02	3	4671	Camel_SON_frW14_11302015_RE4_01_1440.mgf	1	711	723
8	104423	gi|744614112	L.PGELAKHAVSEGTKAVTKYTSSK	N	56.86	2388.26	23	1.1	478.661	5	36.37	5	4029	Camel_WSON_frW22_12012015_RE5_01_1450.mgf	11	104	126
8	104423	gi|744614112	L.AKHAVSEGTKAVTKYTSSK	N	54.59	1992.06	19	4.8	399.422	5	27.24	8	2844	Camel_WSON_frW28_12012015_RE7_01_1446.mgf	15	108	126
8	104423	gi|744614112	L.KQVHPDTGISSKAM(+15.99)GIMNS.F	N	48.39	2015.98	19	1.4	673	3	30.93	7	3460	Camel_WSON_frW26_12012015_RE6_01_1451.mgf	4	47	65	Oxidation (M)	M14:Oxidation (M):13.38
8	104423	gi|744614112	L.KQVHPDTGISSKAMGIM(+15.99)NS.F	N	46.88	2015.98	19	2.1	673.001	3	29.11	7	3250	Camel_WSON_frW26_12012015_RE6_01_1451.mgf	2	47	65	Oxidation (M)	M17:Oxidation (M):29.32
8	104423	gi|744614112	L.PGELAKHAVSEGTKA.V	N	44.52	1493.78	15	2.7	498.937	3	21.05	10	2279	Camel_WSON_frW30_12012015_RE8_01_1453.mgf	2	104	118
8	104423	gi|744614112	L.KQVHPDTGISSKAMGIMNSF.V	N	44.23	2147.05	20	-1.6	716.69	3	50.53	5	5656	Camel_WSON_frW22_12012015_RE5_01_1450.mgf	3	47	66
8	104423	gi|744614112	A.VRLLLPGELAKHAVSEGTKAVTKYTSSK	N	43.35	2982.69	28	5.8	597.548	5	36.19	177	2955	CamelSON_W3236-5xDil_RB4_01_1989.mgf	1	99	126
8	104423	gi|744614112	M.PEPAKSAPAPKKGSKKAVTKAQKKD.G	Y	35.59	2589.5	25	8.2	518.911	5	14.08	6	1335	Camel_WSON_frW26_12012015_RE6_01_1444.mgf	8	2	26
8	104423	gi|744614112	T.AVRLLLPGELAKHAVSEGTKAVTKYTSSK	N	33.46	3053.72	29	7.6	611.757	5	36.96	177	3012	CamelSON_W3236-5xDil_RB4_01_1989.mgf	1	98	126
8	104423	gi|744614112	S.FVNDIF.E	N	30.5	753.37	6	6.2	754.382	1	75.73	8	8433	Camel_WSON_frW28_12012015_RE7_01_1446.mgf	1	66	71
8	104423	gi|744614112	L.KQVHPDTGISSKAM(+15.99)GIMNSF.V	N	30.1	2163.05	20	8	722.028	3	56.97	4	6185	Camel_WSON_frW22_12012015_RE5_01_1442.mgf	1	47	66	Oxidation (M)	M14:Oxidation (M):6.63
8	104423	gi|744614112	T.AVRLLLPGEL.A	N	29.12	1079.67	10	-0.4	540.842	2	60.17	5	6767	Camel_WSON_frW22_12012015_RE5_01_1450.mgf	3	98	107
8	104423	gi|744614112	Y.NKRSTITSREIQTA.V	N	26.35	1603.86	14	6.2	535.632	3	26.37	9	2748	Camel_WSON_frW30_12012015_RE8_01_1448.mgf	2	85	98
24	104477	gi|744614114	L.GKVTIAQGGVLPNIQA.V	N	47.9	1564.89	16	4.8	783.458	2	65.46	8	7245	Camel_WSON_frW28_12012015_RE7_01_1446.mgf	2	99	114
24	104477	gi|744614114	A.VLLPKKTESHKAKSK	Y	47.41	1693.03	15	1.3	424.264	4	11.67	5	1201	Camel_WSON_frW22_12012015_RE5_01_1450.mgf	2	115	129
24	104477	gi|744614114	L.LGKVTIAQGGVLPNIQA.V	N	46.64	1677.98	17	1.3	839.997	2	56.1	7	6350	Camel_WSON_frW26_12012015_RE6_01_1451.mgf	10	98	114
24	104477	gi|744614114	L.LGKVTIAQGGVL.P	N	41.11	1154.7	12	5.9	578.362	2	58.14	8	6397	Camel_WSON_frW28_12012015_RE7_01_1446.mgf	2	98	109
24	104477	gi|744614114	L.NKLLGKVTIAQGGVLPNIQA.V	N	37.21	2033.2	20	-0.9	678.74	3	55.97	5	6283	Camel_WSON_frW22_12012015_RE5_01_1450.mgf	1	95	114
24	104477	gi|744614114	A.VLLPKKTESH.K	N	31.28	1150.67	10	2.3	384.565	3	15.95	10	1696	Camel_WSON_frW30_12012015_RE8_01_1453.mgf	5	115	124
24	104477	gi|744614114	A.VLLPKKTE.S	N	28.55	926.58	8	1.9	464.298	2	25.25	9	2623	Camel_WSON_frW30_12012015_RE8_01_1448.mgf	1	115	122
24	104477	gi|744614114	M.AAVLEYL.T	N	25.63	777.427	7	6.1	778.439	1	76.01	8	8465	Camel_WSON_frW28_12012015_RE7_01_1446.mgf	1	53	59
704	104885	gi|744614273	E.E(-18.01)SSS(+79.97)SSEEEELPSS(+79.97)PSPPRPT.K	Y	24.74	2356.9	21	17.1	590.242	4	30.33	178	2502	CamelSON_W3438-5xDil_RB5_01_1991.mgf	1	920	940	Pyro-glu from E; Phosphorylation (STY)	E1:Pyro-glu from E:1000.00;S4:Phosphorylation (STY):0.00;S14:Phosphorylation (STY):0.00
704	104884	gi|744614275	E.E(-18.01)SSS(+79.97)SSEEEELPSS(+79.97)PSPPRPT.K	Y	24.74	2356.9	21	17.1	590.242	4	30.33	178	2502	CamelSON_W3438-5xDil_RB5_01_1991.mgf	1	920	940	Pyro-glu from E; Phosphorylation (STY)	E1:Pyro-glu from E:1000.00;S4:Phosphorylation (STY):0.00;S14:Phosphorylation (STY):0.00
704	104883	gi|744614277	E.E(-18.01)SSS(+79.97)SSEEEELPSS(+79.97)PSPPRPT.K	Y	24.74	2356.9	21	17.1	590.242	4	30.33	178	2502	CamelSON_W3438-5xDil_RB5_01_1991.mgf	1	920	940	Pyro-glu from E; Phosphorylation (STY)	E1:Pyro-glu from E:1000.00;S4:Phosphorylation (STY):0.00;S14:Phosphorylation (STY):0.00
481	104702	gi|744614293	L.FLGGSIVKGGPVQVL.E	Y	49.97	1469.86	15	0.6	735.938	2	60.85	5	6848	Camel_WSON_frW22_12012015_RE5_01_1450.mgf	2	658	672
105	104486	gi|744614373	L.MGRGTKF	Y	33.08	795.406	7	3.9	398.712	2	15.56	10	1651	Camel_WSON_frW30_12012015_RE8_01_1453.mgf	3	271	277
105	104486	gi|744614373	C.GKGLSATVTGGQKGRG.S	Y	32	1472.81	16	8.8	491.947	3	20.38	3	2077	Camel_SON_frW14_11302015_RE4_01_1440.mgf	1	110	125
105	104486	gi|744614373	F.YTTGAVRQIFGDY.K	Y	29.46	1489.72	13	11.5	745.876	2	69.13	6	7637	Camel_WSON_frW26_12012015_RE6_01_1444.mgf	2	92	104
105	104486	gi|744614373	G.LSATVTGGQKG.R	Y	25.73	1017.55	11	5	509.783	2	16.84	176	1342	CamelSON_W20-3xDil_RB3_01_1987.mgf	1	113	123
34	104462	gi|744614767	L.TADSHPSYHTDGFN	Y	47.13	1547.63	14	10.1	516.888	3	32.16	3	3424	Camel_SON_frW14_11302015_RE4_01_1440.mgf	3	185	198
34	104462	gi|744614767	F.YVSPEDLEAQLQSDEREATD.T	Y	38.29	2294.02	20	0.1	765.68	3	63.21	7	7163	Camel_WSON_frW26_12012015_RE6_01_1451.mgf	4	149	168
34	104462	gi|744614767	L.EAQLQSDEREATDTPVVIQPASATETTQLT.A	Y	32.99	3228.56	30	1.4	1077.2	3	53.98	10	6067	Camel_WSON_frW30_12012015_RE8_01_1453.mgf	1	156	185
34	104462	gi|744614767	F.YVSPEDL.E	Y	32.71	821.381	7	9.3	822.396	1	55.63	3	6119	Camel_SON_frW14_11302015_RE4_01_1440.mgf	9	149	155
34	104462	gi|744614767	L.EAQLQSDEREATDTPVVIQPASATETTQLTADSHPSYHTDGFN	Y	31.81	4657.13	43	8.2	1165.3	4	65.95	6	7273	Camel_WSON_frW26_12012015_RE6_01_1444.mgf	1	156	198
34	104462	gi|744614767	L.EAQLQSDEREATDTPVVIQPASATETTQL.T	Y	26.95	3127.52	29	1.3	1043.51	3	54.92	10	6173	Camel_WSON_frW30_12012015_RE8_01_1453.mgf	1	156	184
34	104462	gi|744614767	L.YHVLGL.D	Y	25.93	700.391	6	9.7	701.405	1	56.91	6	6236	Camel_WSON_frW26_12012015_RE6_01_1444.mgf	2	17	22
279	104549	gi|744614816	Q.VIILNHPGQISAGYSPVID.C	Y	46.12	1992.07	19	0.9	997.042	2	57.78	7	6542	Camel_WSON_frW26_12012015_RE6_01_1451.mgf	4	427	445
140	104594	gi|744614948	D.PTADDSSAAVTEEM(+15.99)PPLEGDDDTSRMEEVD	Y	37.18	3224.31	30	6.4	1075.79	3	62.02	9	6847	Camel_WSON_frW30_12012015_RE8_01_1448.mgf	3	704	733	Oxidation (M)	M14:Oxidation (M):19.27
140	104594	gi|744614948	D.PTADDSSAAVTEEM(+15.99)PPLEGDDDTSRM(+15.99)EEVD	Y	33.58	3240.31	30	3.6	1081.11	3	43.61	10	4879	Camel_WSON_frW30_12012015_RE8_01_1453.mgf	1	704	733	Oxidation (M)	M14:Oxidation (M):1000.00;M26:Oxidation (M):1000.00
140	104594	gi|744614948	D.PTADDSSAAVTEEMPPLEGDDDTSRM(+15.99)EEVD	Y	31.3	3224.31	30	3	1075.78	3	51.56	10	5788	Camel_WSON_frW30_12012015_RE8_01_1453.mgf	1	704	733	Oxidation (M)	M26:Oxidation (M):22.74
140	104594	gi|744614948	D.PTADDSSAAVTEEMPPLEGDDDTSRMEEVD	Y	25.06	3208.32	30	5.8	1070.45	3	70.88	9	7853	Camel_WSON_frW30_12012015_RE8_01_1448.mgf	1	704	733
626	105264	gi|744615459	M.VGVKPVGSDPDFQPELSGAGSRL.A	Y	34.02	2311.18	23	0.7	771.401	3	50.37	7	5697	Camel_WSON_frW26_12012015_RE6_01_1451.mgf	3	2	24
626	105263	gi|744615462	M.VGVKPVGSDPDFQPELSGAGSRL.A	Y	34.02	2311.18	23	0.7	771.401	3	50.37	7	5697	Camel_WSON_frW26_12012015_RE6_01_1451.mgf	3	2	24
47	104419	gi|744616080	F.LVFHSFGGGTGSGFTSL.L	N	71.92	1669.81	17	8.5	835.919	2	77.78	4	8567	Camel_WSON_frW22_12012015_RE5_01_1442.mgf	4	136	152
47	104419	gi|744616080	F.LVFHSFGGGTGSGFTS.L	N	39.22	1556.73	16	2.7	779.372	2	52.13	7	5898	Camel_WSON_frW26_12012015_RE6_01_1451.mgf	2	136	151
47	104419	gi|744616080	A.PVISAEKAYHEQL.S	N	38.56	1483.77	13	4.4	495.599	3	46.3	8	5033	Camel_WSON_frW28_12012015_RE7_01_1446.mgf	3	274	286
47	104419	gi|744616080	A.VVEPYNSILTTHTTLEHSD.C	N	36.52	2155.04	19	-0.6	719.355	3	48.71	7	5504	Camel_WSON_frW26_12012015_RE6_01_1451.mgf	2	181	199
47	104419	gi|744616080	A.PVISAEKAYHEQLSVAEITNA.C	N	34.38	2269.16	21	-2.5	757.392	3	51.43	7	5816	Camel_WSON_frW26_12012015_RE6_01_1451.mgf	1	274	294
47	104419	gi|744616080	F.VDLEPTVIDEVRTGTY.R	Y	33.86	1805.9	16	-0.1	903.96	2	60.56	7	6860	Camel_WSON_frW26_12012015_RE6_01_1451.mgf	2	68	83
47	104419	gi|744616080	T.AVVEPYNSIL.T	N	31.11	1103.59	10	4.2	1104.6	1	59.82	10	6734	Camel_WSON_frW30_12012015_RE8_01_1453.mgf	3	180	189
47	104419	gi|744616080	F.FSETGAGKHVPRAVF.V	N	30.9	1601.83	15	5.8	534.954	3	33.04	175	2662	CamelSON_W1624-5xDil_RB2_01_1986.mgf	1	53	67
47	104419	gi|744616080	A.VVEPYNSIL.T	N	30.06	1032.55	9	1.1	1033.56	1	58.59	10	6597	Camel_WSON_frW30_12012015_RE8_01_1453.mgf	1	181	189
47	104419	gi|744616080	F.FSETGAGKHVPRAVFVDLE.P	N	28.17	2058.05	19	8.7	687.031	3	57.85	4	6286	Camel_WSON_frW22_12012015_RE5_01_1442.mgf	1	53	71
47	104419	gi|744616080	F.SETGAGKHVPRAVF.V	N	25.87	1454.76	14	2.3	485.929	3	26.82	7	2985	Camel_WSON_frW26_12012015_RE6_01_1451.mgf	1	54	67
1	104380	gi|744616368	D.TGILDSLGRF.F	Y	61.75	1077.58	10	-2.2	539.797	2	48.92	178	4064	CamelSON_W3438-5xDil_RB5_01_1991.mgf	33	169	178
1	104380	gi|744616368	F.FKNIVTPRTPPPSQGKGRGLSL.S	Y	54.48	2349.33	22	4.5	470.875	5	36.48	175	2953	CamelSON_W1624-5xDil_RB2_01_1986.mgf	4	225	246
1	104380	gi|744616368	F.FKNIVTPRTPPPSQG.K	Y	50.81	1637.89	15	4.1	819.955	2	30.99	10	3426	Camel_WSON_frW30_12012015_RE8_01_1453.mgf	15	225	239
1	104380	gi|744616368	F.FKNIVTPRTPPPSQ.G	Y	50	1580.87	14	4.2	791.444	2	32.24	10	3571	Camel_WSON_frW30_12012015_RE8_01_1453.mgf	28	225	238
1	104380	gi|744616368	R.DTGILDSLGRF.F	Y	47.22	1192.61	11	0.8	597.312	2	67.01	5	7556	Camel_WSON_frW22_12012015_RE5_01_1450.mgf	7	168	178
1	104380	gi|744616368	H.GRPQDENPVVQF.F	Y	46.98	1384.67	12	5	693.347	2	43.89	10	4909	Camel_WSON_frW30_12012015_RE8_01_1453.mgf	17	213	224
1	104380	gi|744616368	K.DGHHAARTTHYGSLPQKSQHGRPQDENPVVQF.F	Y	46.54	3593.73	32	4.4	899.443	4	30.73	5	3385	Camel_WSON_frW22_12012015_RE5_01_1450.mgf	1	193	224
1	104380	gi|744616368	F.FKNIVTPRTPPPSQGKGRG.L	Y	46.5	2036.13	19	0.3	510.039	4	23.38	7	2590	Camel_WSON_frW26_12012015_RE6_01_1451.mgf	12	225	243
1	104380	gi|744616368	K.S(+42.01)QHGRPQDENPVVQF.F	Y	46.08	1778.83	15	4.5	890.428	2	43.5	10	4864	Camel_WSON_frW30_12012015_RE8_01_1453.mgf	6	210	224	Acetylation (N-term)	S1:Acetylation (N-term):1000.00
1	104380	gi|744616368	K.SQHGRPQDENPVVQF.F	Y	45.73	1736.82	15	6	869.424	2	46.11	8	5011	Camel_WSON_frW28_12012015_RE7_01_1446.mgf	5	210	224
1	104380	gi|744616368	F.FKNIVTPRTPPPS.Q	Y	45.4	1452.81	13	4	727.415	2	31.84	10	3523	Camel_WSON_frW30_12012015_RE8_01_1453.mgf	15	225	237
1	104380	gi|744616368	G.TLSKIFKLGGRD.S	Y	45.38	1333.77	12	-0.6	445.598	3	36.57	5	4052	Camel_WSON_frW22_12012015_RE5_01_1450.mgf	4	285	296
1	104380	gi|744616368	F.FKNIVTPRTPPPSQGKGRGLS.L	Y	44.11	2236.24	21	1.3	448.257	5	28.44	7	3173	Camel_WSON_frW26_12012015_RE6_01_1451.mgf	23	225	245
1	104380	gi|744616368	T.M(+42.01)(+15.99)DHARHAFLPRHRDTGILDSLGRF.F	Y	41.89	2875.44	24	5.1	576.098	5	27.99	177	2273	CamelSON_W3236-5xDil_RB4_01_1989.mgf	2	155	178	Acetylation (N-term); Oxidation (M)	M1:Acetylation (N-term):1000.00;M1:Oxidation (M):1000.00
1	104380	gi|744616368	L.SRFSWGSEGQKPGFGYGG.R	Y	41.68	1902.86	18	0.6	635.296	3	45.66	7	5156	Camel_WSON_frW26_12012015_RE6_01_1451.mgf	1	247	264
1	104380	gi|744616368	F.FKNIVTPRTPPPSQGK.G	Y	41.15	1765.98	16	2.8	442.505	4	26.7	10	2933	Camel_WSON_frW30_12012015_RE8_01_1453.mgf	9	225	240
1	104380	gi|744616368	F.FKNIVTPRTPPPSQGKGRGL.S	Y	41.14	2149.21	20	8.8	538.315	4	38	6	4070	Camel_WSON_frW26_12012015_RE6_01_1444.mgf	11	225	244
1	104380	gi|744616368	F.FKNIVTPR(-.98).T	Y	40.68	972.587	8	5.1	487.303	2	13.56	177	1063	CamelSON_W3236-5xDil_RB4_01_1989.mgf	2	225	232	Amidation	R8:Amidation:1000.00
1	104380	gi|744616368	Q.HGRPQDENPVVQF.F	Y	40.34	1521.73	13	5	761.877	2	46.87	8	5099	Camel_WSON_frW28_12012015_RE7_01_1446.mgf	8	212	224
1	104380	gi|744616368	T.M(+42.01)DHARHAFLPRHRDTGILDSLGRF.F	Y	40.33	2859.45	24	-0.1	572.896	5	33.61	178	2777	CamelSON_W3438-5xDil_RB5_01_1991.mgf	5	155	178	Acetylation (N-term)	M1:Acetylation (N-term):1000.00
1	104380	gi|744616368	Q.DENPVVQF.F	Y	40.26	946.44	8	9.5	947.456	1	72.97	3	8094	Camel_SON_frW14_11302015_RE4_01_1440.mgf	2	217	224
1	104380	gi|744616368	S.Q(-17.03)HGRPQDENPVVQF.F	Y	39.94	1632.76	14	5.2	817.394	2	43.88	10	4908	Camel_WSON_frW30_12012015_RE8_01_1453.mgf	6	211	224	Pyro-glu from Q	Q1:Pyro-glu from Q:1000.00
1	104380	gi|744616368	H.GSKYLASASTMD.H	Y	39.76	1229.56	12	8.9	615.793	2	39.87	3	4312	Camel_SON_frW14_11302015_RE4_01_1440.mgf	2	145	156
1	104380	gi|744616368	L.GRFFGADRGAPKRGSG.K	Y	39.16	1634.84	16	-1.2	409.716	4	21	7	2317	Camel_WSON_frW26_12012015_RE6_01_1451.mgf	2	176	191
1	104380	gi|744616368	F.FKNIVTPRTPPPSQGKGR.G	Y	39.06	1979.11	18	-1.1	495.783	4	23.58	7	2614	Camel_WSON_frW26_12012015_RE6_01_1451.mgf	7	225	242
1	104380	gi|744616368	D.SLGRFFGADRGAPKRG.S	Y	38.16	1690.9	16	1.6	423.733	4	29.08	5	3193	Camel_WSON_frW22_12012015_RE5_01_1450.mgf	1	174	189
1	104380	gi|744616368	N.IVTPRTPPPSQGKGRGLS.L	Y	38.05	1847.04	18	3.9	462.769	4	23.93	10	2609	Camel_WSON_frW30_12012015_RE8_01_1453.mgf	9	228	245
1	104380	gi|744616368	G.RPQDENPVVQF.F	Y	37.69	1327.65	11	4.4	664.836	2	43.72	10	4894	Camel_WSON_frW30_12012015_RE8_01_1453.mgf	7	214	224
1	104380	gi|744616368	V.TPRTPPPSQGKG.R	Y	37.55	1221.65	12	6.5	611.835	2	34.25	8	3652	Camel_WSON_frW28_12012015_RE7_01_1446.mgf	2	230	241
1	104380	gi|744616368	D.GHHAARTTHYGSLPQKSQHGRPQD.E	Y	37.43	2665.3	24	-1.5	534.066	5	18.22	7	1996	Camel_WSON_frW26_12012015_RE6_01_1451.mgf	1	194	217
1	104380	gi|744616368	F.FKNIVTPRTPPPSQGKG.R	Y	37.41	1823.01	17	6.3	608.68	3	34.14	8	3636	Camel_WSON_frW28_12012015_RE7_01_1446.mgf	10	225	241
1	104380	gi|744616368	L.SKIFKLGGRDSRSGSPMAR.R	Y	37.41	2049.09	19	9	410.829	5	34.24	4	3580	Camel_WSON_frW22_12012015_RE5_01_1442.mgf	1	287	305
1	104380	gi|744616368	D.AQGTLSKIFKLGGRD.S	Y	37.32	1589.89	15	0.2	530.97	3	42.79	5	4766	Camel_WSON_frW22_12012015_RE5_01_1450.mgf	13	282	296
1	104380	gi|744616368	M.ATQK(+42.01)RPSQRHGSKYLASASTMDHARHA.F	Y	37.22	3033.51	27	3.1	607.71	5	22.16	5	2405	Camel_WSON_frW22_12012015_RE5_01_1450.mgf	4	135	161	Acetylation (K)	K4:Acetylation (K):7.81
1	104380	gi|744616368	N.PVVQFFKN.I	Y	36.44	977.533	8	5	978.546	1	56.35	8	6191	Camel_WSON_frW28_12012015_RE7_01_1446.mgf	9	220	227
1	104380	gi|744616368	F.FKNIVTPRTPPP.S	Y	36.42	1365.78	12	2.8	683.898	2	33.29	10	3693	Camel_WSON_frW30_12012015_RE8_01_1453.mgf	5	225	236
1	104380	gi|744616368	F.FKNIVTPRT(+79.97)PPPSQGKGRGLS.L	Y	36.29	2316.21	21	4.9	580.063	4	39.24	8	4226	Camel_WSON_frW28_12012015_RE7_01_1446.mgf	2	225	245	Phosphorylation (STY)	T9:Phosphorylation (STY):0.00
1	104380	gi|744616368	D.AQGTLSKIFKLG.G	Y	35.57	1261.74	12	8.3	631.882	2	61.09	4	6657	Camel_WSON_frW22_12012015_RE5_01_1442.mgf	4	282	293
1	104380	gi|744616368	L.DSLGRFFGADRGAPKRG.S	Y	35.52	1805.93	17	8.6	452.493	4	43.25	4	4609	Camel_WSON_frW22_12012015_RE5_01_1442.mgf	1	173	189
1	104380	gi|744616368	F.FGADRGAPK.R	Y	34.63	917.472	9	8.2	459.747	2	17.87	3	1788	Camel_SON_frW14_11302015_RE4_01_1440.mgf	1	179	187
1	104380	gi|744616368	G.Q(-17.03)KPGFGYGGRA.S	Y	34.62	1119.55	11	10	560.786	2	38.97	3	4205	Camel_SON_frW14_11302015_RE4_01_1440.mgf	1	256	266	Pyro-glu from Q	Q1:Pyro-glu from Q:1000.00
1	104380	gi|744616368	G.YGGRASDYKSAHKGLKGAHD.A	Y	34.61	2117.04	20	3.2	530.269	4	15.83	7	1721	Camel_WSON_frW26_12012015_RE6_01_1451.mgf	4	262	281
1	104380	gi|744616368	D.AQGTLSKIF.K	Y	34.17	963.539	9	8.3	482.781	2	56.33	6	6168	Camel_WSON_frW26_12012015_RE6_01_1444.mgf	3	282	290
1	104380	gi|744616368	G.ILDSLGRF.F	Y	34.06	919.513	8	0.8	920.521	1	50.57	7	5717	Camel_WSON_frW26_12012015_RE6_01_1451.mgf	5	171	178
1	104380	gi|744616368	L.SKIFKLGGRDSRSGSPM(+15.99)ARR	Y	33.93	2221.19	20	2.6	556.305	4	21.08	5	2279	Camel_WSON_frW22_12012015_RE5_01_1450.mgf	1	287	306	Oxidation (M)	M17:Oxidation (M):1000.00
1	104380	gi|744616368	G.SLPQKSQHGRPQDENPVVQF.F	Y	33.58	2290.15	20	11	1146.09	2	43.66	6	4717	Camel_WSON_frW26_12012015_RE6_01_1444.mgf	3	205	224
1	104380	gi|744616368	L.SRFSWGSEGQKPGFGYGGRASD.Y	Y	33.3	2332.06	22	7.7	584.027	4	50.87	6	5545	Camel_WSON_frW26_12012015_RE6_01_1444.mgf	1	247	268
1	104380	gi|744616368	Q.KSQHGRPQDENPVVQF.F	Y	33.23	1864.92	16	9.2	622.652	3	40.29	6	4331	Camel_WSON_frW26_12012015_RE6_01_1444.mgf	6	209	224
1	104380	gi|744616368	D.ENPVVQFF.K	Y	32.82	978.481	8	-0.2	979.488	1	69.18	7	7849	Camel_WSON_frW26_12012015_RE6_01_1451.mgf	1	218	225
1	104380	gi|744616368	F.FGADRGAPKRGSGKDGHHAARTTHY.G	Y	32.73	2649.3	25	6.3	530.871	5	19.54	4	1908	Camel_WSON_frW22_12012015_RE5_01_1442.mgf	2	179	203
1	104380	gi|744616368	M.ATQKRPSQRHGSK(+42.01)YLASASTM(+15.99)DHA.R	Y	32.48	2685.3	24	0.2	672.333	4	20.32	7	2238	Camel_WSON_frW26_12012015_RE6_01_1451.mgf	3	135	158	Acetylation (K); Oxidation (M)	K13:Acetylation (K):13.05;M21:Oxidation (M):1000.00
1	104380	gi|744616368	M.A(+42.01)TQKRPSQRHGSKYLASASTMDHARHA.F	Y	32.13	3033.51	27	9.2	607.714	5	28.44	4	2913	Camel_WSON_frW22_12012015_RE5_01_1442.mgf	1	135	161	Acetylation (N-term)	A1:Acetylation (N-term):1000.00
1	104380	gi|744616368	N.IVTPRTPPPSQGKGRGLSL.S	Y	31.91	1960.12	19	1.7	491.038	4	33.97	7	3810	Camel_WSON_frW26_12012015_RE6_01_1451.mgf	6	228	246
1	104380	gi|744616368	G.GRDSRSGSPMARR	Y	31.83	1431.71	13	2.4	478.245	3	10.87	10	1113	Camel_WSON_frW30_12012015_RE8_01_1453.mgf	1	294	306
1	104380	gi|744616368	N.IVTPRTPPPSQGKG.R	Y	31.73	1433.8	14	10.2	478.945	3	26.88	3	2819	Camel_SON_frW14_11302015_RE4_01_1440.mgf	3	228	241
1	104380	gi|744616368	F.FKNIVTPRTPPPSQGK(+42.01)GR(-.98).G	Y	31.63	2020.13	18	6.4	506.044	4	13.43	177	1052	CamelSON_W3236-5xDil_RB4_01_1989.mgf	1	225	242	Acetylation (K); Amidation	K16:Acetylation (K):27.08;R18:Amidation:1000.00
1	104380	gi|744616368	L.SRFSWGSEGQKPGFGYG.G	Y	31.34	1845.84	17	8.5	616.294	3	57.97	6	6357	Camel_WSON_frW26_12012015_RE6_01_1444.mgf	2	247	263
1	104380	gi|744616368	M.ATQKRPSQRHGSK(+42.01)YLASASTMDHA.R	Y	31.21	2669.31	24	8.1	534.873	5	31.58	6	3338	Camel_WSON_frW26_12012015_RE6_01_1444.mgf	2	135	158	Acetylation (K)	K13:Acetylation (K):0.00
1	104380	gi|744616368	G.GRASDYKSAHKGLKGAHD.A	Y	31.06	1896.96	18	3	475.248	4	18.99	8	1901	Camel_WSON_frW28_12012015_RE7_01_1446.mgf	1	264	281
1	104380	gi|744616368	F.FGADRGAPKRGSGKDGHHA.A	Y	31.03	1919.95	19	0.4	480.994	4	11.53	7	1227	Camel_WSON_frW26_12012015_RE6_01_1451.mgf	3	179	197
1	104380	gi|744616368	M.ATQK(+42.01)RPSQRHGSKYL.A	Y	30.75	1797.96	15	0	600.327	3	18.51	7	2029	Camel_WSON_frW26_12012015_RE6_01_1451.mgf	1	135	149	Acetylation (K)	K4:Acetylation (K):27.52
1	104380	gi|744616368	L.PQKSQHGRPQDENPVVQF.F	Y	30.75	2090.03	18	8.7	697.69	3	40.23	6	4328	Camel_WSON_frW26_12012015_RE6_01_1444.mgf	7	207	224
1	104380	gi|744616368	M.ATQKRPSQRHGSK(+42.01)YLASASTMDH.A	Y	30.49	2598.27	23	1.1	650.576	4	22.53	7	2493	Camel_WSON_frW26_12012015_RE6_01_1451.mgf	2	135	157	Acetylation (K)	K13:Acetylation (K):0.00
1	104380	gi|744616368	F.FGADRGAPKRGSGKDGHHAARTTHYG.S	Y	30.43	2706.32	26	6.6	677.593	4	20.61	4	2032	Camel_WSON_frW22_12012015_RE5_01_1442.mgf	7	179	204
1	104380	gi|744616368	V.TPRTPPPSQGKGRGLSL.S	Y	30.22	1747.97	17	7.8	583.668	3	46.83	4	5023	Camel_WSON_frW22_12012015_RE5_01_1442.mgf	3	230	246
1	104380	gi|744616368	N.IVTPRTPPPSQGKGR.G	Y	30.19	1589.9	15	7.1	398.485	4	23.55	3	2442	Camel_SON_frW14_11302015_RE4_01_1440.mgf	1	228	242
1	104380	gi|744616368	R.HRDTGILDSLGRF.F	Y	29.88	1485.77	13	5.4	496.266	3	31	178	2559	CamelSON_W3438-5xDil_RB5_01_1991.mgf	1	166	178
1	104380	gi|744616368	F.FGADRGAPKRGSGKD.G	Y	29.72	1517.77	15	6.7	506.934	3	15.51	9	1506	Camel_WSON_frW30_12012015_RE8_01_1448.mgf	1	179	193
1	104380	gi|744616368	N.IVTPRTPPPSQGKGRGL.S	Y	29.66	1760.01	17	6.2	587.679	3	32.92	8	3498	Camel_WSON_frW28_12012015_RE7_01_1446.mgf	2	228	244
1	104380	gi|744616368	R.DTGILDSL.G	Y	29.59	832.418	8	5.2	833.429	1	80.06	8	8935	Camel_WSON_frW28_12012015_RE7_01_1446.mgf	1	168	175
1	104380	gi|744616368	M.ATQK(+42.01)RPSQRHGSKYLASASTMDHA.R	Y	29.16	2669.31	24	7.2	534.873	5	31.45	6	3319	Camel_WSON_frW26_12012015_RE6_01_1444.mgf	4	135	158	Acetylation (K)	K4:Acetylation (K):2.20
1	104380	gi|744616368	M.ATQKRPSQRHGSK(+42.01)YLASASTM(+15.99)DH.A	Y	29.1	2614.27	23	0.9	654.575	4	18.98	7	2083	Camel_WSON_frW26_12012015_RE6_01_1451.mgf	4	135	157	Acetylation (K); Oxidation (M)	K13:Acetylation (K):0.00;M21:Oxidation (M):1000.00
1	104380	gi|744616368	A.Q(-17.03)GTLSKIFKLGGRD.S	Y	28.82	1501.83	14	9.4	501.62	3	66.64	4	7291	Camel_WSON_frW22_12012015_RE5_01_1442.mgf	2	283	296	Pyro-glu from Q	Q1:Pyro-glu from Q:1000.00
1	104380	gi|744616368	H.YGSLPQKSQHGRPQDENPVVQF.F	Y	28.42	2510.23	22	8.6	837.758	3	48.75	6	5300	Camel_WSON_frW26_12012015_RE6_01_1444.mgf	3	203	224
1	104380	gi|744616368	M.ATQK(+42.01)RPSQRHGSKYLASASTM(+15.99)DHA.R	Y	28.36	2685.3	24	-0.6	538.068	5	19.47	7	2140	Camel_WSON_frW26_12012015_RE6_01_1451.mgf	2	135	158	Acetylation (K); Oxidation (M)	K4:Acetylation (K):2.20;M21:Oxidation (M):1000.00
1	104380	gi|744616368	L.DSLGRF.F	Y	28.28	693.345	6	3.6	694.354	1	32.12	10	3555	Camel_WSON_frW30_12012015_RE8_01_1453.mgf	4	173	178
1	104380	gi|744616368	M.ATQK(+42.01)RPSQRHGSKYLASASTMDH.A	Y	28.03	2598.27	23	1.8	520.663	5	22.53	7	2492	Camel_WSON_frW26_12012015_RE6_01_1451.mgf	3	135	157	Acetylation (K)	K4:Acetylation (K):7.81
1	104380	gi|744616368	N.PVVQFFK.N	Y	28.03	863.49	7	-1	432.752	2	45.93	7	5186	Camel_WSON_frW26_12012015_RE6_01_1451.mgf	1	220	226
1	104380	gi|744616368	M.ATQKRPSQRHGSK(+42.01)YLASASTM(+15.99)DHAR.H	Y	28.01	2841.41	25	0.6	569.289	5	18.69	7	2050	Camel_WSON_frW26_12012015_RE6_01_1451.mgf	2	135	159	Acetylation (K); Oxidation (M)	K13:Acetylation (K):6.45;M21:Oxidation (M):1000.00
1	104380	gi|744616368	M.ATQKRPSQRHGSK(+42.01)YLASASTMDHARHA.F	Y	27.94	3033.51	27	3.4	607.711	5	22.27	5	2418	Camel_WSON_frW22_12012015_RE5_01_1450.mgf	1	135	161	Acetylation (K)	K13:Acetylation (K):0.00
1	104380	gi|744616368	F.FGADRGAPKRGSGKDG.H	Y	27.1	1574.79	16	5.6	525.941	3	14.57	9	1401	Camel_WSON_frW30_12012015_RE8_01_1448.mgf	1	179	194
1	104380	gi|744616368	N.IVTPRTPPPSQGK.G	Y	26.69	1376.78	13	7.4	459.937	3	26.6	3	2787	Camel_SON_frW14_11302015_RE4_01_1440.mgf	1	228	240
1	104380	gi|744616368	D.SLGRFFGAD.R	Y	26.65	968.472	9	-1.5	485.242	2	48.23	7	5449	Camel_WSON_frW26_12012015_RE6_01_1451.mgf	1	174	182
1	104380	gi|744616368	F.FKNIVTPRTPP.P	Y	26.34	1268.72	11	2.6	423.916	3	42.32	8	4579	Camel_WSON_frW28_12012015_RE7_01_1446.mgf	1	225	235
1	104380	gi|744616368	F.FKNIVTPRT.P	Y	26.33	1074.62	9	1.8	538.317	2	27.45	10	3016	Camel_WSON_frW30_12012015_RE8_01_1453.mgf	2	225	233
1	104380	gi|744616368	G.SEGQKPGFGYGGRAS.D	Y	26.31	1496.7	15	8.1	499.911	3	29.59	3	3131	Camel_SON_frW14_11302015_RE4_01_1440.mgf	1	253	267
1	104380	gi|744616368	M.A(+42.01)TQKRPSQRHGSKYLASASTMDH.A	Y	26.06	2598.27	23	7.7	650.58	4	29.15	6	3056	Camel_WSON_frW26_12012015_RE6_01_1444.mgf	1	135	157	Acetylation (N-term)	A1:Acetylation (N-term):1000.00
1	104380	gi|744616368	H.GRPQDENPVVQFFKN.I	Y	26.02	1773.88	15	9.8	592.306	3	64.47	4	7046	Camel_WSON_frW22_12012015_RE5_01_1442.mgf	2	213	227
1	104380	gi|744616368	G.SEGQKPGFGYGGRASD.Y	Y	25.78	1611.73	16	10.4	538.255	3	30.64	3	3251	Camel_SON_frW14_11302015_RE4_01_1440.mgf	1	253	268
1	104380	gi|744616368	F.FGADRGAPKRGSG.K	Y	25.71	1274.65	13	7.8	425.893	3	15.65	3	1533	Camel_SON_frW14_11302015_RE4_01_1440.mgf	2	179	191
1	104380	gi|744616368	M.ATQK(+42.01)RPSQRHGSKYLASASTM(+15.99)DH.A	Y	25.66	2614.27	23	9.2	654.58	4	24.92	6	2572	Camel_WSON_frW26_12012015_RE6_01_1444.mgf	1	135	157	Acetylation (K); Oxidation (M)	K4:Acetylation (K):0.00;M21:Oxidation (M):1000.00
1	104380	gi|744616368	D.ENPVVQF.F	Y	25.52	831.413	7	-7.1	832.414	1	49.57	10	5561	Camel_WSON_frW30_12012015_RE8_01_1453.mgf	1	218	224
1	104380	gi|744616368	F.FGADRGAPKRGSGKDGHHAA.R	Y	25.51	1990.98	20	0.3	498.753	4	11.63	7	1239	Camel_WSON_frW26_12012015_RE6_01_1451.mgf	2	179	198
1	104380	gi|744616368	D.AQGTLSKIFKLGGRDS.R	Y	25.43	1676.92	16	8.5	559.986	3	53.7	4	5808	Camel_WSON_frW22_12012015_RE5_01_1442.mgf	2	282	297
1	104380	gi|744616368	D.SRSGSPMARR	Y	25.4	1103.56	10	8.6	368.864	3	11.9	3	1103	Camel_SON_frW14_11302015_RE4_01_1440.mgf	4	297	306
1	104380	gi|744616368	M.ATQK(+42.01)RPSQRHGSKYLASASTMD.H	Y	25.37	2461.21	22	6.6	821.417	3	31.46	8	3329	Camel_WSON_frW28_12012015_RE7_01_1446.mgf	1	135	156	Acetylation (K)	K4:Acetylation (K):0.00
1	104380	gi|744616368	F.FKNIVTPRT(+79.97)PPPSQ.G	Y	24.93	1660.83	14	8.3	554.623	3	42.82	3	4647	Camel_SON_frW14_11302015_RE4_01_1440.mgf	1	225	238	Phosphorylation (STY)	T9:Phosphorylation (STY):22.45
1	104380	gi|744616368	Q.GTLSKIFKLGGRD.S	Y	24.68	1390.79	13	7.1	464.608	3	52.95	4	5724	Camel_WSON_frW22_12012015_RE5_01_1442.mgf	1	284	296
1	104380	gi|744616368	D.PGGRPHLIRL.F	Y	24.53	1114.67	10	8.5	372.568	3	38.84	4	4104	Camel_WSON_frW22_12012015_RE5_01_1442.mgf	1	85	94
1	104380	gi|744616368	N.PVVQFF.K	Y	24.47	735.395	6	0	736.403	1	64.16	7	7272	Camel_WSON_frW26_12012015_RE6_01_1451.mgf	2	220	225
1	104380	gi|744616368	G.S(+42.01)GKDGHHAARTTHYGSLPQKSQHGRPQDENPVVQF.F	Y	24.29	3907.89	35	9.9	782.592	5	39.02	4	4123	Camel_WSON_frW22_12012015_RE5_01_1442.mgf	1	190	224	Acetylation (N-term)	S1:Acetylation (N-term):1000.00
1	104380	gi|744616368	G.SGK(+42.01)DGHHAARTTHYGSLPQKSQHGRPQDENPVVQF.F	Y	24.24	3907.89	35	11.9	977.99	4	39.98	4	4235	Camel_WSON_frW22_12012015_RE5_01_1442.mgf	1	190	224	Acetylation (K)	K3:Acetylation (K):23.38
1	104380	gi|744616368	P.K(+42.01)RGSGKDGHH.A	Y	24.2	1119.55	10	3.5	374.193	3	11.05	7	1171	Camel_WSON_frW26_12012015_RE6_01_1451.mgf	1	187	196	Acetylation (N-term)	K1:Acetylation (N-term):1000.00
1	104380	gi|744616368	M.ATQKRPSQRHGSK(+42.01)YLASASTM(+15.99)D.H	Y	24.17	2477.21	22	7.2	826.749	3	26.99	8	2820	Camel_WSON_frW28_12012015_RE7_01_1446.mgf	1	135	156	Acetylation (K); Oxidation (M)	K13:Acetylation (K):0.00;M21:Oxidation (M):1000.00
1	104380	gi|744616368	M.A(+42.01)TQKRPSQRHGSKYLASASTM(+15.99)DHA.R	Y	24.11	2685.3	24	8.3	672.339	4	26.46	6	2748	Camel_WSON_frW26_12012015_RE6_01_1444.mgf	1	135	158	Acetylation (N-term); Oxidation (M)	A1:Acetylation (N-term):1000.00;M21:Oxidation (M):1000.00
1	104380	gi|744616368	F.FKNIVTPRT(+79.97)PPPSQG.K	Y	24.06	1717.86	15	8.9	859.943	2	42.83	3	4651	Camel_SON_frW14_11302015_RE4_01_1440.mgf	1	225	239	Phosphorylation (STY)	T9:Phosphorylation (STY):9.42
42	104429	gi|744616901	E.MIREADIDGDGQVN.Y	Y	47.64	1531.69	14	10.1	766.862	2	43.87	3	4767	Camel_SON_frW14_11302015_RE4_01_1440.mgf	2	189	202
42	104429	gi|744616901	M.A(+42.01)DQLTEEQIAEFKEA.F	Y	47.07	1762.83	15	2.8	882.423	2	63.37	10	7141	Camel_WSON_frW30_12012015_RE8_01_1453.mgf	9	66	80	Acetylation (N-term)	A1:Acetylation (N-term):1000.00
42	104429	gi|744616901	M.IREADIDGDGQVNYEEF.V	Y	46.02	1968.87	17	2.8	985.445	2	51.85	10	5822	Camel_WSON_frW30_12012015_RE8_01_1453.mgf	4	190	206
42	104429	gi|744616901	M.IREADIDGDGQVNYEE.F	Y	35	1821.8	16	9.8	911.917	2	49.14	3	5375	Camel_SON_frW14_11302015_RE4_01_1440.mgf	1	190	205
42	104429	gi|744616901	D.GDGQVNYEEFVQMMTAK	Y	31.98	1945.86	17	3.8	973.938	2	69.62	5	7859	Camel_WSON_frW22_12012015_RE5_01_1450.mgf	2	197	213
42	104429	gi|744616901	D.GQVNYEEFVQMMTAK	Y	30.7	1773.81	15	2.1	887.913	2	68.39	5	7717	Camel_WSON_frW22_12012015_RE5_01_1450.mgf	1	199	213
42	104429	gi|744616901	M.A(+42.01)DQLTEEQ.I	Y	25.62	974.419	8	9.1	975.435	1	51.23	2	5471	Camel_SON_frW10_11302015_RE3_01_1439.mgf	1	66	73	Acetylation (N-term)	A1:Acetylation (N-term):1000.00
42	104429	gi|744616901	E.M(+15.99)IREADIDGDGQVN.Y	Y	24.64	1547.69	14	9.4	774.859	2	39.27	3	4240	Camel_SON_frW14_11302015_RE4_01_1440.mgf	1	189	202	Oxidation (M)	M1:Oxidation (M):1000.00
42	104429	gi|744616901	D.GQVNYEEF.V	Y	24.46	984.419	8	9.5	985.436	1	56.9	3	6268	Camel_SON_frW14_11302015_RE4_01_1440.mgf	1	199	206
38	104744	gi|744616938	M.S(+42.01)DKPDMAEIEKF.G	Y	46.98	1450.66	12	5.8	726.344	2	65.08	8	7200	Camel_WSON_frW28_12012015_RE7_01_1446.mgf	3	2	13	Acetylation (N-term)	S1:Acetylation (N-term):1000.00
38	104744	gi|744616938	M.S(+42.01)DKPDM(+15.99)AEIEKF.G	Y	46.73	1466.66	12	6.3	734.342	2	52.04	8	5693	Camel_WSON_frW28_12012015_RE7_01_1446.mgf	2	2	13	Acetylation (N-term); Oxidation (M)	S1:Acetylation (N-term):1000.00;M6:Oxidation (M):1000.00
38	104744	gi|744616938	N.PLPSKETIEQEKQAGES.N	Y	45.1	1869.93	17	10.5	624.324	3	36.76	3	3952	Camel_SON_frW14_11302015_RE4_01_1440.mgf	4	28	44
38	104744	gi|744616938	K.NPLPSKETIEQEKQAGES.N	Y	40.24	1983.97	18	9.7	662.339	3	38.3	3	4129	Camel_SON_frW14_11302015_RE4_01_1440.mgf	2	27	44
38	104744	gi|744616938	K.ETIEQEKQAGES.N	Y	38.91	1347.62	12	2.2	674.817	2	17.71	5	1894	Camel_WSON_frW22_12012015_RE5_01_1450.mgf	2	33	44
38	104744	gi|744616938	P.SKETIEQEKQAGES.N	Y	37.1	1562.74	14	2	521.922	3	14.85	5	1569	Camel_WSON_frW22_12012015_RE5_01_1450.mgf	1	31	44
38	104744	gi|744616938	E.KNPLPSKETIEQEKQAGES.N	Y	34.14	2112.07	19	8.5	705.037	3	34.11	4	3563	Camel_WSON_frW22_12012015_RE5_01_1442.mgf	2	26	44
38	104744	gi|744616938	M.S(+42.01)DKPDMAE.I	Y	33.03	933.375	8	7.9	934.39	1	30.59	2	3116	Camel_SON_frW10_11302015_RE3_01_1439.mgf	3	2	9	Acetylation (N-term)	S1:Acetylation (N-term):1000.00
38	104744	gi|744616938	M.S(+42.01)DKPDMA.E	Y	31.38	804.332	7	7.9	805.346	1	27.62	2	2775	Camel_SON_frW10_11302015_RE3_01_1439.mgf	2	2	8	Acetylation (N-term)	S1:Acetylation (N-term):1000.00
38	104744	gi|744616938	Q.EKNPLPSKETIEQEKQAGES.N	Y	29.35	2241.11	20	3.8	748.048	3	28.14	5	3089	Camel_WSON_frW22_12012015_RE5_01_1450.mgf	1	25	44
38	104744	gi|744616938	M.S(+42.01)DKPDM.A	Y	28.92	733.295	6	7.9	734.308	1	26.66	2	2666	Camel_SON_frW10_11302015_RE3_01_1439.mgf	1	2	7	Acetylation (N-term)	S1:Acetylation (N-term):1000.00
38	104744	gi|744616938	L.PSKETIEQEKQAGES.N	Y	27.86	1659.8	15	5.1	554.275	3	17.33	5	1850	Camel_WSON_frW22_12012015_RE5_01_1450.mgf	1	30	44
38	104744	gi|744616938	N.PLPSKETIEQEKQAGES(-.98).N	Y	25.18	1868.95	17	7.9	623.995	3	35.71	3	3832	Camel_SON_frW14_11302015_RE4_01_1440.mgf	1	28	44	Amidation	S17:Amidation:1000.00
38	104744	gi|744616938	M.SDK(+42.01)PDMAEIEK.F	Y	24.79	1303.6	11	9.3	652.812	2	41.75	3	4524	Camel_SON_frW14_11302015_RE4_01_1440.mgf	1	2	12	Acetylation (K)	K3:Acetylation (K):63.70
241	104537	gi|744617158	Y.AEAAAAPAPVAGPGQMSFT.F	Y	48.92	1742.83	19	8.5	872.43	2	67.72	3	7507	Camel_SON_frW14_11302015_RE4_01_1440.mgf	3	23	41
241	104537	gi|744617158	T.FASPTQVF.F	Y	33.51	895.444	8	-0.6	896.451	1	55.12	10	6197	Camel_WSON_frW30_12012015_RE8_01_1453.mgf	1	42	49
241	104537	gi|744617158	F.TFASPTQVF.F	Y	25.14	996.492	9	2.6	997.501	1	57.36	10	6457	Camel_WSON_frW30_12012015_RE8_01_1453.mgf	1	41	49
249	104527	gi|744618824	F.IRLVEPGSPAEKSGLLAGDRL.V	Y	61.47	2177.22	21	-4.1	545.309	4	48.35	5	5408	Camel_WSON_frW22_12012015_RE5_01_1450.mgf	4	39	59
17	104440	gi|744618971	L.RFQSAAIGALQEASEAYL.V	Y	59.26	1923.97	18	9	963	2	86.33	4	9547	Camel_WSON_frW22_12012015_RE5_01_1442.mgf	4	84	101
17	104440	gi|744618971	L.RFQSAAIGALQEASEA.Y	Y	54.05	1647.82	16	6.9	824.924	2	64.14	8	7092	Camel_WSON_frW28_12012015_RE7_01_1446.mgf	10	84	99
17	104440	gi|744618971	L.RFQSAAIGALQEASEAY.L	Y	52.2	1810.88	17	1.1	906.451	2	58.55	7	6630	Camel_WSON_frW26_12012015_RE6_01_1451.mgf	3	84	100
17	104440	gi|744618971	L.RFQSAAIGALQEA.S	Y	41.73	1360.71	13	4.3	681.365	2	45.13	10	5051	Camel_WSON_frW30_12012015_RE8_01_1453.mgf	8	84	96
17	104440	gi|744618971	L.VGLFEDTNL.C	N	38.01	1006.5	9	1.7	1007.51	1	63.97	7	7250	Camel_WSON_frW26_12012015_RE6_01_1451.mgf	1	102	110
17	104440	gi|744618971	A.LQEASEAYL.V	N	36.48	1022.49	9	7.7	1023.51	1	55.64	3	6122	Camel_SON_frW14_11302015_RE4_01_1440.mgf	1	93	101
17	104440	gi|744618971	L.VREIAQDFKTDL.R	N	35.09	1433.75	12	0.4	478.925	3	42.28	7	4767	Camel_WSON_frW26_12012015_RE6_01_1451.mgf	5	72	83
17	104440	gi|744618971	L.RFQSAAIGA.L	Y	32.37	919.487	9	8.9	460.755	2	34.93	3	3743	Camel_SON_frW14_11302015_RE4_01_1440.mgf	3	84	92
17	104440	gi|744618971	L.RFQSAAIGALQE.A	Y	31.39	1289.67	12	1.2	645.844	2	41.52	10	4641	Camel_WSON_frW30_12012015_RE8_01_1453.mgf	3	84	95
17	104440	gi|744618971	L.RFQSAAIGALQEASE.A	Y	29.31	1576.78	15	3.5	789.402	2	59.47	8	6551	Camel_WSON_frW28_12012015_RE7_01_1446.mgf	1	84	98
17	104440	gi|744618971	L.ARRIRGERA	N	27.52	1083.64	9	6.6	542.83	2	12.72	9	1190	Camel_WSON_frW30_12012015_RE8_01_1448.mgf	1	128	136
17	104440	gi|744618971	L.VREIAQDF.K	N	24.84	976.498	8	6.7	489.259	2	46.07	9	5014	Camel_WSON_frW30_12012015_RE8_01_1448.mgf	2	72	79
17	104440	gi|744618971	L.RFQSAAIGAL.Q	Y	24.13	1032.57	10	5.1	517.296	2	54.14	8	5936	Camel_WSON_frW28_12012015_RE7_01_1446.mgf	1	84	93
305	104650	gi|744619464	M.A(+42.01)ETEERSLDNF.F	Y	56.05	1351.59	11	8.7	676.808	2	64.26	3	7109	Camel_SON_frW14_11302015_RE4_01_1440.mgf	2	2	12	Acetylation (N-term)	A1:Acetylation (N-term):1000.00
305	104650	gi|744619464	F.PSLQSTAKHVESRKY	Y	34.62	1729.91	15	0.5	433.485	4	25.11	7	2790	Camel_WSON_frW26_12012015_RE6_01_1451.mgf	2	202	216
418	104767	gi|744619603	A.AVDVSLPKAQAD.V	Y	24.21	1212.63	12	6.9	607.329	2	46.77	3	5104	Camel_SON_frW14_11302015_RE4_01_1440.mgf	1	661	672
378	104632	gi|744619679	A.FLADPSAF.V	Y	28.49	866.417	8	1.5	867.426	1	58.38	10	6570	Camel_WSON_frW30_12012015_RE8_01_1453.mgf	2	268	275
12	104416	gi|744619725	M.PVDLSKWSGPLSL.Q	Y	64.79	1397.76	13	0.7	699.885	2	68.57	5	7736	Camel_WSON_frW22_12012015_RE5_01_1450.mgf	28	25	37
12	104416	gi|744619725	L.GKVLTPTQVKNRPTSIAWDGLDADKL.Y	Y	43.82	2822.53	26	8	706.645	4	61.28	4	6677	Camel_WSON_frW22_12012015_RE5_01_1442.mgf	2	61	86
12	104416	gi|744619725	Y.Q(-17.03)AEWDDYVPKL.Y	Y	38.77	1345.62	11	0.1	673.817	2	74.94	7	8505	Camel_WSON_frW26_12012015_RE6_01_1451.mgf	8	193	203	Pyro-glu from Q	Q1:Pyro-glu from Q:1000.00
12	104416	gi|744619725	M.PVDLSKWSGPLS.L	Y	37.61	1284.67	12	-1.3	643.342	2	55.25	7	6253	Camel_WSON_frW26_12012015_RE6_01_1451.mgf	4	25	36
12	104416	gi|744619725	L.VLTDPDAPSRKD.P	Y	34.66	1312.66	12	8.1	438.565	3	25.92	3	2710	Camel_SON_frW14_11302015_RE4_01_1440.mgf	1	90	101
12	104416	gi|744619725	L.VKYGGVEVDEL.G	Y	34.12	1206.61	11	2.3	604.315	2	48.78	10	5470	Camel_WSON_frW30_12012015_RE8_01_1453.mgf	2	50	60
12	104416	gi|744619725	E.WDDYVPKL.Y	Y	33.88	1034.51	8	2.3	518.262	2	53.99	7	6108	Camel_WSON_frW26_12012015_RE6_01_1451.mgf	6	196	203
12	104416	gi|744619725	E.WDDYVPKLYEQLSGK	Y	32.08	1839.9	15	0.5	614.309	3	60.17	5	6768	Camel_WSON_frW22_12012015_RE5_01_1450.mgf	1	196	210
12	104416	gi|744619725	M.PVDLSKWSG.P	Y	29.82	987.503	9	3.4	494.76	2	41.88	10	4680	Camel_WSON_frW30_12012015_RE8_01_1453.mgf	1	25	33
12	104416	gi|744619725	D.DYVPKLYEQLSGK	Y	28	1538.8	13	-0.7	513.94	3	49.49	7	5593	Camel_WSON_frW26_12012015_RE6_01_1451.mgf	3	198	210
12	104416	gi|744619725	L.YEQLSGK	Y	26.14	823.408	7	0.4	824.415	1	14.51	176	1148	CamelSON_W20-3xDil_RB3_01_1987.mgf	3	204	210
12	104416	gi|744619725	L.SKWSGPLSL.Q	Y	25.25	973.523	9	0	487.769	2	51.06	7	5774	Camel_WSON_frW26_12012015_RE6_01_1451.mgf	1	29	37
12	104416	gi|744619725	L.YTLVLTDPDAPSRKD.P	Y	24.77	1689.86	15	5.4	564.296	3	52.43	8	5741	Camel_WSON_frW28_12012015_RE7_01_1446.mgf	1	87	101
41	104461	gi|744620747	L.MQQKLVDKNIFS.F	Y	36.68	1449.77	12	-1.2	725.889	2	38.67	7	4354	Camel_WSON_frW26_12012015_RE6_01_1451.mgf	5	217	228
41	104461	gi|744620747	G.GVKVERQTFGEAIKQPGITF.I	Y	32.41	2204.2	20	9.5	735.746	3	60.98	4	6642	Camel_WSON_frW22_12012015_RE5_01_1442.mgf	2	169	188
41	104461	gi|744620747	Y.LNRDPSAQPGGEL.M	Y	30.41	1352.67	13	10	677.348	2	38.89	3	4198	Camel_SON_frW14_11302015_RE4_01_1440.mgf	1	231	243
41	104461	gi|744620747	F.IAAKFDGILG.M	Y	27.48	1003.57	10	2.1	1004.58	1	49.69	7	5617	Camel_WSON_frW26_12012015_RE6_01_1451.mgf	2	189	198
41	104461	gi|744620747	L.MQQKLVDKNIFSF.Y	Y	25.45	1596.83	13	9.5	533.29	3	67.12	4	7346	Camel_WSON_frW22_12012015_RE5_01_1442.mgf	1	217	229
41	104461	gi|744620747	F.IGRYYAVFDRDQNRVGLAEAAR.L	Y	25.23	2539.3	22	10.1	508.873	5	53.71	4	5809	Camel_WSON_frW22_12012015_RE5_01_1442.mgf	1	389	410
167	104536	gi|744621111	F.VKATHFQK	Y	38.04	957.54	8	8.9	479.781	2	13.44	3	1279	Camel_SON_frW14_11302015_RE4_01_1440.mgf	2	173	180
167	104536	gi|744621111	S.FVKATHFQK	Y	30.52	1104.61	9	5.9	369.212	3	22.53	8	2305	Camel_WSON_frW28_12012015_RE7_01_1446.mgf	2	172	180
167	104536	gi|744621111	C.HDSFVKATHFQK	Y	25.96	1443.73	12	3.6	482.251	3	22.36	7	2476	Camel_WSON_frW26_12012015_RE6_01_1451.mgf	1	169	180
167	104536	gi|744621111	S.FVKATHFQ.K	Y	25.9	976.513	8	2.5	489.265	2	21.93	10	2382	Camel_WSON_frW30_12012015_RE8_01_1453.mgf	1	172	179
372	104667	gi|744621294	A.YVLDDSDGLGREFDGIGAVSGGGATSRL.L	Y	43.94	2783.34	28	1.1	928.787	3	62.67	5	7056	Camel_WSON_frW22_12012015_RE5_01_1450.mgf	2	43	70
547	104653	gi|744621439	F.TTVVADTGDF.H	Y	49.73	1024.47	10	9.7	1025.49	1	56.5	3	6218	Camel_SON_frW14_11302015_RE4_01_1440.mgf	3	22	31
304	104621	gi|744621447	K.K(+42.01)(+42.01)EAPVEKQEPPAAPT(+79.97)PPPAKKTPAKAD.P	Y	32.29	2956.49	27	19.7	592.318	5	31.35	4	3250	Camel_WSON_frW22_12012015_RE5_01_1442.mgf	1	39	65	Acetylation (K); Acetylation (N-term); Phosphorylation (STY)	K1:Acetylation (K):0.00;K1:Acetylation (N-term):1000.00;T15:Phosphorylation (STY):26.08
304	104621	gi|744621447	M(+42.01)ESRGKSANSPKADTKAAAEARAPPAAD.G	Y	29.97	2839.39	28	3	710.856	4	24.8	10	2710	Camel_WSON_frW30_12012015_RE8_01_1453.mgf	2	1	28	Acetylation (N-term)	M1:Acetylation (N-term):1000.00
131	104622	gi|744622094	D.PAEAPRTLLE.F	Y	38.85	1095.59	10	3.9	548.806	2	36.03	10	4006	Camel_WSON_frW30_12012015_RE8_01_1453.mgf	5	424	433
1298	104791	gi|744622717	F.TQALDRQTATQL.L	Y	32.01	1344.7	12	10.1	673.364	2	40.9	3	4427	Camel_SON_frW14_11302015_RE4_01_1440.mgf	1	445	456
211	104505	gi|744624641	Y.IYDKDPEGKVQP	Y	54.23	1387.7	12	9.3	463.578	3	32.06	3	3413	Camel_SON_frW14_11302015_RE4_01_1440.mgf	2	276	287
211	104505	gi|744624641	Y.ATLFGPKGVNIGGAGSY.I	Y	33.87	1607.83	17	8.9	804.93	2	69.68	6	7698	Camel_WSON_frW26_12012015_RE6_01_1444.mgf	3	138	154
314	104540	gi|744624735	F.ARLSAIYGGTY.M	Y	27.4	1170.6	11	4.3	586.311	2	43.63	10	4883	Camel_WSON_frW30_12012015_RE8_01_1453.mgf	1	239	249
19	104465	gi|744625240	G.AHAGEYGAEALERM.F	Y	41.4	1503.68	14	3.7	502.235	3	41.44	7	4672	Camel_WSON_frW26_12012015_RE6_01_1451.mgf	4	20	33
19	104465	gi|744625240	L.SALSDLHAHKLRVD.P	N	39.35	1560.84	14	2.6	391.218	4	31.39	5	3457	Camel_WSON_frW22_12012015_RE5_01_1450.mgf	15	82	95
19	104465	gi|744625240	L.SDLHAHKLRVD.P	N	35.69	1289.68	11	8.2	430.906	3	23.95	6	2461	Camel_WSON_frW26_12012015_RE6_01_1444.mgf	3	85	95
19	104465	gi|744625240	G.EYGAEALERM(+15.99).F	N	34.63	1183.52	10	2.8	592.768	2	32.53	10	3607	Camel_WSON_frW30_12012015_RE8_01_1453.mgf	2	24	33	Oxidation (M)	M10:Oxidation (M):1000.00
19	104465	gi|744625240	D.PVNFKLLSH.C	N	33.83	1053.6	9	-1.3	527.805	2	40.3	7	4541	Camel_WSON_frW26_12012015_RE6_01_1451.mgf	2	96	104
19	104465	gi|744625240	D.PVNFKL.L	N	33.05	716.422	6	7.2	717.434	1	52.7	8	5770	Camel_WSON_frW28_12012015_RE7_01_1446.mgf	12	96	101
19	104465	gi|744625240	L.HAHKLRVD.P	N	31.22	974.541	8	5.3	488.28	2	20.33	8	2054	Camel_WSON_frW28_12012015_RE7_01_1446.mgf	5	88	95
19	104465	gi|744625240	F.PTTKTYFPHFD.L	N	27.52	1352.64	11	-1.3	451.887	3	42.51	7	4798	Camel_WSON_frW26_12012015_RE6_01_1451.mgf	1	38	48
2	104377	gi|744625365	M.FLGFPTTKTYFPHF.D	Y	72.38	1701.86	14	7.8	568.297	3	51.37	177	4166	CamelSON_W3236-5xDil_RB4_01_1989.mgf	7	34	47
2	104377	gi|744625365	L.LVTVAAHHPGDFTPSVHASLDKF.L	Y	60.17	2445.24	23	-0.8	612.318	4	55.49	5	6229	Camel_WSON_frW22_12012015_RE5_01_1450.mgf	60	107	129
2	104377	gi|744625365	L.VTVAAHHPGDFTPSVHASLDKF.L	Y	59.88	2332.16	22	1.2	584.048	4	42.51	5	4732	Camel_WSON_frW22_12012015_RE5_01_1450.mgf	28	108	129
2	104377	gi|744625365	T.VAAHHPGDFTPSVHASLDKF.L	Y	56.94	2132.04	20	9.7	534.023	4	51.77	4	5586	Camel_WSON_frW22_12012015_RE5_01_1442.mgf	26	110	129
2	104377	gi|744625365	D.FTPSVHASLDKF.L	Y	53.89	1347.68	12	1.4	674.849	2	43.39	5	4839	Camel_WSON_frW22_12012015_RE5_01_1450.mgf	17	118	129
2	104377	gi|744625365	G.DFTPSVHASLDKF.L	Y	52.04	1462.71	13	-1	732.361	2	49.39	7	5582	Camel_WSON_frW26_12012015_RE6_01_1451.mgf	6	117	129
2	104377	gi|744625365	F.DLSHGSAQVKAHGKKVGDALTKAADHLD.D	Y	50.12	2868.48	28	9.6	574.71	5	45.77	4	4901	Camel_WSON_frW22_12012015_RE5_01_1442.mgf	4	48	75
2	104377	gi|744625365	D.LPSALSALSDL.H	Y	49.15	1085.6	11	2.4	1086.61	1	75.56	5	8530	Camel_WSON_frW22_12012015_RE5_01_1450.mgf	4	77	87
2	104377	gi|744625365	L.LVTVAAHHPGDFTPSVH.A	Y	48.61	1783.9	17	2	892.959	2	35.32	7	3968	Camel_WSON_frW26_12012015_RE6_01_1451.mgf	12	107	123
2	104377	gi|744625365	M.VLSSKDKTNVKTAFGKIGGHAAEYGAEALERM.F	Y	47.72	3377.74	32	0.7	676.556	5	32.95	178	2722	CamelSON_W3438-5xDil_RB5_01_1991.mgf	7	2	33
2	104377	gi|744625365	F.DLSHGSAQVKAHGKKVGD.A	Y	47.61	1832.95	18	2.8	459.246	4	14.89	10	1574	Camel_WSON_frW30_12012015_RE8_01_1453.mgf	8	48	65
2	104377	gi|744625365	F.DLSHGSAQVKAHGKKVGDALTKAADHLDD.L	Y	46.85	2983.51	29	0.6	597.71	5	36.19	5	4010	Camel_WSON_frW22_12012015_RE5_01_1450.mgf	1	48	76
2	104377	gi|744625365	M.FLGFPTTKTYFPHFD.L	Y	46.59	1816.88	15	3.6	606.637	3	50.88	178	4229	CamelSON_W3438-5xDil_RB5_01_1991.mgf	1	34	48
2	104377	gi|744625365	V.TVAAHHPGDFTPSVHASLDKF.L	Y	46.44	2233.09	21	7.5	559.284	4	51.4	4	5545	Camel_WSON_frW22_12012015_RE5_01_1442.mgf	5	109	129
2	104377	gi|744625365	G.GHAAEYGAEALERM.F	Y	46.03	1503.68	14	5.6	752.85	2	41.34	7	4660	Camel_WSON_frW26_12012015_RE6_01_1451.mgf	4	20	33
2	104377	gi|744625365	F.LANVSTVLTSKYR	Y	45.95	1450.81	13	0.5	726.415	2	40.37	7	4547	Camel_WSON_frW26_12012015_RE6_01_1451.mgf	42	130	142
2	104377	gi|744625365	M.VLSSKDKTNVKTAFGKIGGHAAEYGAEALERMF.L	Y	44.86	3524.81	33	6.4	882.215	4	43.31	178	3591	CamelSON_W3438-5xDil_RB5_01_1991.mgf	2	2	34
2	104377	gi|744625365	L.VTVAAHHPGDFTPSVHASLDK.F	Y	44.59	2185.09	21	-0.8	438.025	5	33.79	7	3790	Camel_WSON_frW26_12012015_RE6_01_1451.mgf	12	108	128
2	104377	gi|744625365	T.VAAHHPGDFTPSVHASLDK.F	Y	44.31	1984.98	19	9.8	662.672	3	38.29	6	4103	Camel_WSON_frW26_12012015_RE6_01_1444.mgf	13	110	128
2	104377	gi|744625365	T.VAAHHPGDFTPSVH.A	Y	44.31	1470.7	14	4	491.243	3	24.43	10	2670	Camel_WSON_frW30_12012015_RE8_01_1453.mgf	7	110	123
2	104377	gi|744625365	G.HAAEYGAEALERM.F	Y	44.23	1446.66	13	3.7	483.228	3	50.71	8	5541	Camel_WSON_frW28_12012015_RE7_01_1446.mgf	2	21	33
2	104377	gi|744625365	M.VLSSKDKTNVKTAFGKIGGHAAEYGAEAL.E	Y	43.92	2961.56	29	10.3	988.203	3	56.19	4	6095	Camel_WSON_frW22_12012015_RE5_01_1442.mgf	9	2	30
2	104377	gi|744625365	M.VLSSKDKTNVKTAF.G	Y	43.21	1536.85	14	7	513.295	3	32.51	8	3449	Camel_WSON_frW28_12012015_RE7_01_1446.mgf	5	2	15
2	104377	gi|744625365	H.PGDFTPSVHASLDKF.L	Y	41.19	1616.78	15	-1.1	539.934	3	48.14	7	5439	Camel_WSON_frW26_12012015_RE6_01_1451.mgf	1	115	129
2	104377	gi|744625365	G.GHAAEYGAEALERM(+15.99).F	Y	40.63	1519.67	14	1.7	760.845	2	30.56	7	3419	Camel_WSON_frW26_12012015_RE6_01_1451.mgf	7	20	33	Oxidation (M)	M14:Oxidation (M):1000.00
2	104377	gi|744625365	L.VTVAAHHPGDFTPSVHASLD.K	Y	39.81	2057	20	0.3	686.673	3	38.65	7	4350	Camel_WSON_frW26_12012015_RE6_01_1451.mgf	7	108	127
2	104377	gi|744625365	L.PSALSALSDL.H	Y	39.77	972.513	10	2.6	973.523	1	66.65	7	7556	Camel_WSON_frW26_12012015_RE6_01_1451.mgf	6	78	87
2	104377	gi|744625365	F.GKIGGHAAEYGAEAL.E	Y	39.68	1442.72	15	3.1	722.367	2	33.19	10	3682	Camel_WSON_frW30_12012015_RE8_01_1453.mgf	2	16	30
2	104377	gi|744625365	A.AEYGAEALERM(+15.99).F	Y	39.46	1254.56	11	3.5	628.287	2	33.67	10	3738	Camel_WSON_frW30_12012015_RE8_01_1453.mgf	1	23	33	Oxidation (M)	M11:Oxidation (M):1000.00
2	104377	gi|744625365	L.LVTVAAHHPGDFTPSVHASLD.K	Y	39.36	2170.08	21	7	543.531	4	54.59	4	5914	Camel_WSON_frW22_12012015_RE5_01_1442.mgf	3	107	127
2	104377	gi|744625365	L.SALSDLHAHKLRVD.P	N	39.35	1560.84	14	2.6	391.218	4	31.39	5	3457	Camel_WSON_frW22_12012015_RE5_01_1450.mgf	15	82	95
2	104377	gi|744625365	L.TKAADHLDDLPSAL.S	Y	39.34	1465.74	14	0.3	733.878	2	44.49	7	5020	Camel_WSON_frW26_12012015_RE6_01_1451.mgf	3	68	81
2	104377	gi|744625365	L.VTVAAHHPGDFTPSVHASL.D	Y	37.89	1941.97	19	1.1	648.331	3	39.71	7	4471	Camel_WSON_frW26_12012015_RE6_01_1451.mgf	3	108	126
2	104377	gi|744625365	H.AAEYGAEALERM(+15.99).F	Y	37.82	1325.59	12	3	663.805	2	34.44	10	3826	Camel_WSON_frW30_12012015_RE8_01_1453.mgf	2	22	33	Oxidation (M)	M12:Oxidation (M):1000.00
2	104377	gi|744625365	L.LVTVAAHHPGDFTPSVHASLDK(-.98).F	Y	37.67	2297.19	22	9.3	575.311	4	46.72	4	5009	Camel_WSON_frW22_12012015_RE5_01_1442.mgf	1	107	128	Amidation	K22:Amidation:1000.00
2	104377	gi|744625365	T.VAAHHPGDFTPSVHASLD.K	Y	37.13	1856.88	18	6.3	619.971	3	44.59	8	4838	Camel_WSON_frW28_12012015_RE7_01_1446.mgf	3	110	127
2	104377	gi|744625365	A.AEYGAEALERM.F	Y	37.06	1238.56	11	10.1	620.294	2	44.86	10	5021	Camel_WSON_frW30_12012015_RE8_01_1453.mgf	1	23	33
2	104377	gi|744625365	M.VLSSKDKTNVKTA.F	Y	36.86	1389.78	13	4.8	464.27	3	17.29	3	1722	Camel_SON_frW14_11302015_RE4_01_1440.mgf	1	2	14
2	104377	gi|744625365	N.VSTVLTSKYR	Y	36.7	1152.65	10	1.7	385.225	3	26.24	10	2879	Camel_WSON_frW30_12012015_RE8_01_1453.mgf	3	133	142
2	104377	gi|744625365	T.VAAHHPGDFTPSVHASLDKFLANVSTVL.T	Y	36.2	2929.51	28	8.9	733.391	4	53.1	177	4313	CamelSON_W3236-5xDil_RB4_01_1989.mgf	1	110	137
2	104377	gi|744625365	D.DLPSALSA.L	Y	36.03	772.397	8	14.9	773.415	1	58.61	3	6464	Camel_SON_frW14_11302015_RE4_01_1440.mgf	2	76	83
2	104377	gi|744625365	G.HAAEYGAEALERM(+15.99).F	Y	35.76	1462.65	13	6.7	488.561	3	37.6	8	4036	Camel_WSON_frW28_12012015_RE7_01_1446.mgf	1	21	33	Oxidation (M)	M13:Oxidation (M):1000.00
2	104377	gi|744625365	L.SDLHAHKLRVD.P	N	35.69	1289.68	11	8.2	430.906	3	23.95	6	2461	Camel_WSON_frW26_12012015_RE6_01_1444.mgf	3	85	95
2	104377	gi|744625365	L.ANVSTVLTSKYR	Y	35.62	1337.73	12	2.3	446.918	3	33.37	10	3701	Camel_WSON_frW30_12012015_RE8_01_1453.mgf	4	131	142
2	104377	gi|744625365	M.VLSSKDKTNVKTAFGKIGGHAAEY.G	Y	35.4	2520.33	24	11.3	631.098	4	44.21	4	4718	Camel_WSON_frW22_12012015_RE5_01_1442.mgf	1	2	25
2	104377	gi|744625365	L.LVTVAAHHPGDFTPSVHASLDKFLANVSTVL.T	Y	35.3	3242.71	31	10.3	811.693	4	55.2	177	4486	CamelSON_W3236-5xDil_RB4_01_1989.mgf	1	107	137
2	104377	gi|744625365	A.EYGAEALERM(+15.99).F	N	34.63	1183.52	10	2.8	592.768	2	32.53	10	3607	Camel_WSON_frW30_12012015_RE8_01_1453.mgf	2	24	33	Oxidation (M)	M10:Oxidation (M):1000.00
2	104377	gi|744625365	L.LVTVAAHHPGDFTPSVHA.S	Y	34.1	1854.94	18	0.3	619.32	3	37.32	7	4197	Camel_WSON_frW26_12012015_RE6_01_1451.mgf	4	107	124
2	104377	gi|744625365	D.PVNFKLLSH.C	N	33.83	1053.6	9	-1.3	527.805	2	40.3	7	4541	Camel_WSON_frW26_12012015_RE6_01_1451.mgf	2	96	104
2	104377	gi|744625365	D.PVNFKL.L	N	33.05	716.422	6	7.2	717.434	1	52.7	8	5770	Camel_WSON_frW28_12012015_RE7_01_1446.mgf	12	96	101
2	104377	gi|744625365	F.LANVSTVL.T	Y	32.8	815.475	8	3.6	816.486	1	50.22	10	5634	Camel_WSON_frW30_12012015_RE8_01_1453.mgf	11	130	137
2	104377	gi|744625365	A.SLDKFLANVSTVLTSKYR	Y	32.28	2041.12	18	2.3	681.382	3	49.57	178	4120	CamelSON_W3438-5xDil_RB5_01_1991.mgf	1	125	142
2	104377	gi|744625365	M.VLSSKDKTNVKTAFG.K	Y	31.62	1593.87	15	7.2	532.302	3	33.08	8	3515	Camel_WSON_frW28_12012015_RE7_01_1446.mgf	4	2	16
2	104377	gi|744625365	L.HAHKLRVD.P	N	31.22	974.541	8	5.3	488.28	2	20.33	8	2054	Camel_WSON_frW28_12012015_RE7_01_1446.mgf	5	88	95
2	104377	gi|744625365	D.LPSALSALSD.L	Y	31.19	972.513	10	0.6	973.521	1	56.97	10	6411	Camel_WSON_frW30_12012015_RE8_01_1453.mgf	2	77	86
2	104377	gi|744625365	L.LVTVAAHHPGDFTPSVHASLDK.F	Y	31.05	2298.18	22	5.6	575.554	4	39.47	175	3201	CamelSON_W1624-5xDil_RB2_01_1986.mgf	1	107	128
2	104377	gi|744625365	H.AAEYGAEALERM.F	Y	30.66	1309.6	12	3.2	655.808	2	45.9	10	5139	Camel_WSON_frW30_12012015_RE8_01_1453.mgf	2	22	33
2	104377	gi|744625365	F.TPSVHASLDKF.L	Y	29.24	1200.61	11	5.7	601.318	2	45.55	8	4949	Camel_WSON_frW28_12012015_RE7_01_1446.mgf	1	119	129
2	104377	gi|744625365	D.LPSALSAL.S	Y	28.99	770.454	8	5.8	771.466	1	73.92	8	8223	Camel_WSON_frW28_12012015_RE7_01_1446.mgf	3	77	84
2	104377	gi|744625365	L.VTVAAHHPGD.F	Y	28.97	1002.49	10	3.6	502.253	2	14.74	5	1555	Camel_WSON_frW22_12012015_RE5_01_1450.mgf	1	108	117
2	104377	gi|744625365	F.LGFPTTKTYFPHFD.L	Y	28.8	1669.81	14	-1.4	557.611	3	58.36	5	6560	Camel_WSON_frW22_12012015_RE5_01_1450.mgf	1	35	48
2	104377	gi|744625365	F.PTTKTYFPHFD.L	N	27.52	1352.64	11	-1.3	451.887	3	42.51	7	4798	Camel_WSON_frW26_12012015_RE6_01_1451.mgf	1	38	48
2	104377	gi|744625365	L.ANVSTVL.T	N	27.32	702.391	7	10.7	703.406	1	48.27	3	5272	Camel_SON_frW14_11302015_RE4_01_1440.mgf	3	131	137
2	104377	gi|744625365	M.VLSSKDKTNVKTAFGKIGG.H	Y	27.2	1949.09	19	10.2	488.286	4	39.72	4	4208	Camel_WSON_frW22_12012015_RE5_01_1442.mgf	1	2	20
2	104377	gi|744625365	L.LVTVAAHHPGD.F	Y	26.96	1115.57	11	6.5	558.797	2	13.19	177	1034	CamelSON_W3236-5xDil_RB4_01_1989.mgf	1	107	117
2	104377	gi|744625365	T.VAAHHPGDFTPSVHA.S	Y	25.91	1541.74	15	6.2	514.923	3	35.57	8	3801	Camel_WSON_frW28_12012015_RE7_01_1446.mgf	1	110	124
2	104377	gi|744625365	L.DDLPSAL.S	Y	25.84	729.354	7	9	730.368	1	60.03	3	6625	Camel_SON_frW14_11302015_RE4_01_1440.mgf	1	75	81
2	104377	gi|744625365	D.LPSALSALSDLHAHKLRVDPVNFKL.L	Y	25.47	2740.54	25	2	549.116	5	45	178	3734	CamelSON_W3438-5xDil_RB5_01_1991.mgf	1	77	101
2	104377	gi|744625365	G.KIGGHAAEYGAEAL.E	Y	25.37	1385.69	14	6.8	693.859	2	42.38	8	4582	Camel_WSON_frW28_12012015_RE7_01_1446.mgf	1	17	30
2	104377	gi|744625365	D.DLPSALSAL.S	Y	25.23	885.481	9	0.6	886.489	1	68.67	7	7787	Camel_WSON_frW26_12012015_RE6_01_1451.mgf	1	76	84
2	104377	gi|744625365	P.SVHASLDKF.L	Y	25.12	1002.51	9	-0.3	502.264	2	46.26	5	5168	Camel_WSON_frW22_12012015_RE5_01_1450.mgf	1	121	129
2	104377	gi|744625365	L.VTVAAHHPGDFTPSVHA.S	Y	24.8	1741.85	17	6.1	581.629	3	42.19	8	4561	Camel_WSON_frW28_12012015_RE7_01_1446.mgf	1	108	124

## Sheet: SON-Winter_NCBI-DB search psm
Peptide	-10lgP	Mass	Length	ppm	m/z	RT	Fraction	Scan	Source File	Accession	PTM	AScore
FLGFPTTKTYFPHF	72.38	1701.86	14	7.8	568.297	51.37	177	4166	CamelSON_W3236-5xDil_RB4_01_1989.mgf	gi|744625365:gi|744597559:gi|744597562
FLGFPTTKTYFPHF	69.09	1701.86	14	3.2	568.294	51.93	177	4216	CamelSON_W3236-5xDil_RB4_01_1989.mgf	gi|744625365:gi|744597559:gi|744597562
FLGFPTTKTYFPHF	68.07	1701.86	14	2.3	568.294	51.78	177	4202	CamelSON_W3236-5xDil_RB4_01_1989.mgf	gi|744625365:gi|744597559:gi|744597562
FLGFPTTKTYFPHF	65.18	1701.86	14	5	568.295	51.5	177	4177	CamelSON_W3236-5xDil_RB4_01_1989.mgf	gi|744625365:gi|744597559:gi|744597562
FLGFPTTKTYFPHF	64.27	1701.86	14	3.2	568.294	51.9	177	4210	CamelSON_W3236-5xDil_RB4_01_1989.mgf	gi|744625365:gi|744597559:gi|744597562
FLGFPTTKTYFPHF	60.53	1701.86	14	2.3	568.294	51.76	177	4199	CamelSON_W3236-5xDil_RB4_01_1989.mgf	gi|744625365:gi|744597559:gi|744597562
FLGFPTTKTYFPHF	54.03	1701.86	14	8.7	851.942	51.51	177	4178	CamelSON_W3236-5xDil_RB4_01_1989.mgf	gi|744625365:gi|744597559:gi|744597562
LVFHSFGGGTGSGFTSL	71.92	1669.81	17	8.5	835.919	77.78	4	8567	Camel_WSON_frW22_12012015_RE5_01_1442.mgf	gi|744616080
LVFHSFGGGTGSGFTSL	61.69	1669.81	17	9.2	835.92	77.69	4	8556	Camel_WSON_frW22_12012015_RE5_01_1442.mgf	gi|744616080
LVFHSFGGGTGSGFTSL	46.24	1669.81	17	0.6	835.913	61.81	5	6957	Camel_WSON_frW22_12012015_RE5_01_1450.mgf	gi|744616080
LVFHSFGGGTGSGFTSL	28.38	1669.81	17	9.4	835.92	77.4	4	8524	Camel_WSON_frW22_12012015_RE5_01_1442.mgf	gi|744616080
YQKVVAGVANALAHRYH	70.78	1896.01	17	1.5	475.011	39.44	5	4380	Camel_WSON_frW22_12012015_RE5_01_1450.mgf	gi|744596074
YQKVVAGVANALAHRYH	67.39	1896.01	17	-0.4	475.01	40.59	5	4514	Camel_WSON_frW22_12012015_RE5_01_1450.mgf	gi|744596074
YQKVVAGVANALAHRYH	66.73	1896.01	17	1.8	633.012	39.45	5	4382	Camel_WSON_frW22_12012015_RE5_01_1450.mgf	gi|744596074
YQKVVAGVANALAHRYH	65.04	1896.01	17	0.6	475.01	40.49	5	4502	Camel_WSON_frW22_12012015_RE5_01_1450.mgf	gi|744596074
YQKVVAGVANALAHRYH	62.04	1896.01	17	8	475.014	51.41	4	5547	Camel_WSON_frW22_12012015_RE5_01_1442.mgf	gi|744596074
YQKVVAGVANALAHRYH	60.65	1896.01	17	7.7	475.014	53.34	4	5768	Camel_WSON_frW22_12012015_RE5_01_1442.mgf	gi|744596074
YQKVVAGVANALAHRYH	59.31	1896.01	17	-0.2	475.01	40.4	5	4493	Camel_WSON_frW22_12012015_RE5_01_1450.mgf	gi|744596074
YQKVVAGVANALAHRYH	56.86	1896.01	17	9.6	475.015	51.3	4	5532	Camel_WSON_frW22_12012015_RE5_01_1442.mgf	gi|744596074
YQKVVAGVANALAHRYH	56.83	1896.01	17	8	475.014	51.39	4	5542	Camel_WSON_frW22_12012015_RE5_01_1442.mgf	gi|744596074
YQKVVAGVANALAHRYH	56.4	1896.01	17	9.2	475.015	50.25	4	5411	Camel_WSON_frW22_12012015_RE5_01_1442.mgf	gi|744596074
YQKVVAGVANALAHRYH	56.08	1896.01	17	0.9	633.012	39.36	5	4371	Camel_WSON_frW22_12012015_RE5_01_1450.mgf	gi|744596074
YQKVVAGVANALAHRYH	55.87	1896.01	17	0.6	475.01	39.35	5	4369	Camel_WSON_frW22_12012015_RE5_01_1450.mgf	gi|744596074
YQKVVAGVANALAHRYH	55.38	1896.01	17	8.3	633.016	50.27	4	5415	Camel_WSON_frW22_12012015_RE5_01_1442.mgf	gi|744596074
YQKVVAGVANALAHRYH	53.23	1896.01	17	9.8	633.017	50.34	4	5422	Camel_WSON_frW22_12012015_RE5_01_1442.mgf	gi|744596074
YQKVVAGVANALAHRYH	50.26	1896.01	17	7.7	475.014	50.17	4	5403	Camel_WSON_frW22_12012015_RE5_01_1442.mgf	gi|744596074
YQKVVAGVANALAHRYH	44.43	1896.01	17	0.2	633.011	40.51	5	4506	Camel_WSON_frW22_12012015_RE5_01_1450.mgf	gi|744596074
YQKVVAGVANALAHRYH	39.19	1896.01	17	2.6	949.016	39.63	5	4403	Camel_WSON_frW22_12012015_RE5_01_1450.mgf	gi|744596074
YQKVVAGVANALAHRYH	28.13	1896.01	17	-2.7	475.009	55.12	5	6188	Camel_WSON_frW22_12012015_RE5_01_1450.mgf	gi|744596074
YGSAGPPPTGDEEPADKDEL	70.42	2043.89	20	10.7	1022.96	47.79	3	5218	Camel_SON_frW14_11302015_RE4_01_1440.mgf	gi|744577330
YGSAGPPPTGDEEPADKDEL	68.86	2043.89	20	10.6	1022.96	47.7	3	5207	Camel_SON_frW14_11302015_RE4_01_1440.mgf	gi|744577330
YGSAGPPPTGDEEPADKDEL	49.82	2043.89	20	11.1	1022.96	47.41	3	5175	Camel_SON_frW14_11302015_RE4_01_1440.mgf	gi|744577330
YGSAGPPPTGDEEPADKDEL	31.15	2043.89	20	10.6	1022.96	47.34	3	5169	Camel_SON_frW14_11302015_RE4_01_1440.mgf	gi|744577330
ISEGGQGTVTGFPR	67.13	1404.7	14	11.4	703.365	45.97	3	5008	Camel_SON_frW14_11302015_RE4_01_1440.mgf	gi|744590551:gi|744590554:gi|744590557
ISEGGQGTVTGFPR	64.35	1404.7	14	11.1	703.365	45.88	3	4997	Camel_SON_frW14_11302015_RE4_01_1440.mgf	gi|744590551:gi|744590554:gi|744590557
ISEGGQGTVTGFPR	61.04	1404.7	14	9.2	703.364	45.59	3	4964	Camel_SON_frW14_11302015_RE4_01_1440.mgf	gi|744590551:gi|744590554:gi|744590557
ISEGGQGTVTGFPR	50.48	1404.7	14	9.1	703.364	45.5	3	4955	Camel_SON_frW14_11302015_RE4_01_1440.mgf	gi|744590551:gi|744590554:gi|744590557
LDLDSPAPVTAPAAAPVSASSDL	66.29	2164.09	23	3.5	1083.06	64.43	10	7263	Camel_WSON_frW30_12012015_RE8_01_1453.mgf	gi|744596733
LDLDSPAPVTAPAAAPVSASSDL	55.71	2164.09	23	5.6	1083.06	80.61	9	8947	Camel_WSON_frW30_12012015_RE8_01_1448.mgf	gi|744596733
LDLDSPAPVTAPAAAPVSASSDL	50.05	2164.09	23	2.8	1083.06	64.05	10	7219	Camel_WSON_frW30_12012015_RE8_01_1453.mgf	gi|744596733
LDLDSPAPVTAPAAAPVSASSDL	47.31	2164.09	23	5.7	1083.06	80.7	9	8958	Camel_WSON_frW30_12012015_RE8_01_1448.mgf	gi|744596733
LDLDSPAPVTAPAAAPVSASSDL	45.61	2164.09	23	1.2	1083.05	63.95	10	7208	Camel_WSON_frW30_12012015_RE8_01_1453.mgf	gi|744596733
LDLDSPAPVTAPAAAPVSASSDL	32.73	2164.09	23	6.2	1083.06	80.34	9	8917	Camel_WSON_frW30_12012015_RE8_01_1448.mgf	gi|744596733
DSPAPVTAPAAAPVSASSDL	65.69	1822.89	20	7.6	912.462	67.23	3	7450	Camel_SON_frW14_11302015_RE4_01_1440.mgf	gi|744596733
DSPAPVTAPAAAPVSASSDL	54.78	1822.89	20	6.6	912.461	67.14	3	7439	Camel_SON_frW14_11302015_RE4_01_1440.mgf	gi|744596733
A(+42.01)EPRQEFNVM(+15.99)EDQAQGD	65.61	2020.84	17	9.5	1011.44	54.2	3	5954	Camel_SON_frW14_11302015_RE4_01_1440.mgf		Acetylation (N-term); Oxidation (M)	A1:Acetylation (N-term):1000.00;M10:Oxidation (M):1000.00
A(+42.01)EPRQEFNVM(+15.99)EDQAQGD	61.24	2020.84	17	9.6	1011.44	54.29	3	5965	Camel_SON_frW14_11302015_RE4_01_1440.mgf		Acetylation (N-term); Oxidation (M)	A1:Acetylation (N-term):1000.00;M10:Oxidation (M):1000.00
A(+42.01)EPRQEFNVM(+15.99)EDQAQGD	52.64	2020.84	17	8.7	1011.44	53.91	3	5921	Camel_SON_frW14_11302015_RE4_01_1440.mgf		Acetylation (N-term); Oxidation (M)	A1:Acetylation (N-term):1000.00;M10:Oxidation (M):1000.00
A(+42.01)EPRQEFNVM(+15.99)EDQAQGD	45.41	2020.84	17	8.6	1011.44	53.83	3	5913	Camel_SON_frW14_11302015_RE4_01_1440.mgf		Acetylation (N-term); Oxidation (M)	A1:Acetylation (N-term):1000.00;M10:Oxidation (M):1000.00
A(+42.01)EPRQEFNVM(+15.99)EDQAQGD	45.25	2020.84	17	9.7	1011.44	55.76	3	6137	Camel_SON_frW14_11302015_RE4_01_1440.mgf		Acetylation (N-term); Oxidation (M)	A1:Acetylation (N-term):1000.00;M10:Oxidation (M):1000.00
A(+42.01)EPRQEFNVM(+15.99)EDQAQGD	43.72	2020.84	17	7.8	1011.44	55.83	3	6143	Camel_SON_frW14_11302015_RE4_01_1440.mgf		Acetylation (N-term); Oxidation (M)	A1:Acetylation (N-term):1000.00;M10:Oxidation (M):1000.00
Q(-17.03)AAYQKVVAGVANALAHRYH	64.96	2149.12	20	7.5	538.291	46.78	177	3781	CamelSON_W3236-5xDil_RB4_01_1989.mgf	gi|744596074	Pyro-glu from Q	Q1:Pyro-glu from Q:1000.00
Q(-17.03)AAYQKVVAGVANALAHRYH	46.93	2149.12	20	8.7	538.292	46.66	177	3771	CamelSON_W3236-5xDil_RB4_01_1989.mgf	gi|744596074	Pyro-glu from Q	Q1:Pyro-glu from Q:1000.00
Q(-17.03)AAYQKVVAGVANALAHRYH	29.5	2149.12	20	8.5	717.386	46.91	177	3792	CamelSON_W3236-5xDil_RB4_01_1989.mgf	gi|744596074	Pyro-glu from Q	Q1:Pyro-glu from Q:1000.00
PVDLSKWSGPLSL	64.79	1397.76	13	0.7	699.885	68.57	5	7736	Camel_WSON_frW22_12012015_RE5_01_1450.mgf	gi|744619725
PVDLSKWSGPLSL	64.08	1397.76	13	1	699.886	67.3	5	7589	Camel_WSON_frW22_12012015_RE5_01_1450.mgf	gi|744619725
PVDLSKWSGPLSL	63.24	1397.76	13	1.1	699.886	67.48	5	7610	Camel_WSON_frW22_12012015_RE5_01_1450.mgf	gi|744619725
PVDLSKWSGPLSL	63.09	1397.76	13	1.6	699.886	67.39	5	7600	Camel_WSON_frW22_12012015_RE5_01_1450.mgf	gi|744619725
PVDLSKWSGPLSL	62.92	1397.76	13	1.6	699.886	67.57	5	7621	Camel_WSON_frW22_12012015_RE5_01_1450.mgf	gi|744619725
PVDLSKWSGPLSL	61.41	1397.76	13	9.3	699.891	83.93	4	9271	Camel_WSON_frW22_12012015_RE5_01_1442.mgf	gi|744619725
PVDLSKWSGPLSL	60.8	1397.76	13	9.5	699.892	85.37	4	9436	Camel_WSON_frW22_12012015_RE5_01_1442.mgf	gi|744619725
PVDLSKWSGPLSL	60.04	1397.76	13	10.8	699.893	85.27	4	9425	Camel_WSON_frW22_12012015_RE5_01_1442.mgf	gi|744619725
PVDLSKWSGPLSL	59.87	1397.76	13	8.8	699.891	84.21	4	9304	Camel_WSON_frW22_12012015_RE5_01_1442.mgf	gi|744619725
PVDLSKWSGPLSL	59.04	1397.76	13	9.2	699.891	84.12	4	9293	Camel_WSON_frW22_12012015_RE5_01_1442.mgf	gi|744619725
PVDLSKWSGPLSL	59	1397.76	13	1.1	699.886	68.67	5	7747	Camel_WSON_frW22_12012015_RE5_01_1450.mgf	gi|744619725
PVDLSKWSGPLSL	56.31	1397.76	13	8.7	699.891	83.84	4	9261	Camel_WSON_frW22_12012015_RE5_01_1442.mgf	gi|744619725
PVDLSKWSGPLSL	47.67	1397.76	13	0	699.885	66.35	5	7479	Camel_WSON_frW22_12012015_RE5_01_1450.mgf	gi|744619725
PVDLSKWSGPLSL	47.1	1397.76	13	1.8	699.886	77.12	5	8707	Camel_WSON_frW22_12012015_RE5_01_1450.mgf	gi|744619725
PVDLSKWSGPLSL	46.66	1397.76	13	0	699.885	70.55	5	7962	Camel_WSON_frW22_12012015_RE5_01_1450.mgf	gi|744619725
PVDLSKWSGPLSL	45.58	1397.76	13	2.2	699.886	79.92	5	9018	Camel_WSON_frW22_12012015_RE5_01_1450.mgf	gi|744619725
PVDLSKWSGPLSL	41.3	1397.76	13	-0.5	699.885	73.38	5	8284	Camel_WSON_frW22_12012015_RE5_01_1450.mgf	gi|744619725
PVDLSKWSGPLSL	41.22	1397.76	13	0.1	699.885	71.63	5	8086	Camel_WSON_frW22_12012015_RE5_01_1450.mgf	gi|744619725
PVDLSKWSGPLSL	41.18	1397.76	13	1.5	699.886	78.75	5	8886	Camel_WSON_frW22_12012015_RE5_01_1450.mgf	gi|744619725
PVDLSKWSGPLSL	41.13	1397.76	13	9.4	699.891	82.68	4	9128	Camel_WSON_frW22_12012015_RE5_01_1442.mgf	gi|744619725
PVDLSKWSGPLSL	40.66	1397.76	13	0.3	699.885	70.45	5	7951	Camel_WSON_frW22_12012015_RE5_01_1450.mgf	gi|744619725
PVDLSKWSGPLSL	39.85	1397.76	13	-0.5	699.885	74.53	5	8415	Camel_WSON_frW22_12012015_RE5_01_1450.mgf	gi|744619725
PVDLSKWSGPLSL	38.07	1397.76	13	0.4	699.885	75.84	5	8565	Camel_WSON_frW22_12012015_RE5_01_1450.mgf	gi|744619725
PVDLSKWSGPLSL	37.06	1397.76	13	-1.1	699.884	66.25	5	7468	Camel_WSON_frW22_12012015_RE5_01_1450.mgf	gi|744619725
PVDLSKWSGPLSL	35.64	1397.76	13	1.1	699.886	70.34	5	7939	Camel_WSON_frW22_12012015_RE5_01_1450.mgf	gi|744619725
PVDLSKWSGPLSL	27.72	1397.76	13	7.3	699.89	82.58	4	9117	Camel_WSON_frW22_12012015_RE5_01_1442.mgf	gi|744619725
PVDLSKWSGPLSL	26.74	1397.76	13	2.2	699.886	73.3	5	8276	Camel_WSON_frW22_12012015_RE5_01_1450.mgf	gi|744619725
PVDLSKWSGPLSL	24.69	1397.76	13	0.5	699.885	72.01	5	8127	Camel_WSON_frW22_12012015_RE5_01_1450.mgf	gi|744619725
M(+15.99)EVEDNRSQVETDDL	63.46	1794.76	15	10.3	898.395	43	3	4667	Camel_SON_frW14_11302015_RE4_01_1440.mgf	gi|744538988:gi|744538991	Oxidation (M)	M1:Oxidation (M):1000.00
M(+15.99)EVEDNRSQVETDDL	59.99	1794.76	15	10.3	898.395	43.11	3	4680	Camel_SON_frW14_11302015_RE4_01_1440.mgf	gi|744538988:gi|744538991	Oxidation (M)	M1:Oxidation (M):1000.00
M(+15.99)EVEDNRSQVETDDL	38.71	1794.76	15	9.8	898.395	42.62	3	4623	Camel_SON_frW14_11302015_RE4_01_1440.mgf	gi|744538988:gi|744538991	Oxidation (M)	M1:Oxidation (M):1000.00
SIQAAPAPAQAPLPSPPAAAK	63.19	1953.07	21	10.4	977.552	54.59	3	5999	Camel_SON_frW14_11302015_RE4_01_1440.mgf	gi|744560848
SIQAAPAPAQAPLPSPPAAAK	60.77	1953.07	21	10.4	977.552	54.68	3	6010	Camel_SON_frW14_11302015_RE4_01_1440.mgf	gi|744560848
SIQAAPAPAQAPLPSPPAAAK	52.04	1953.07	21	8.2	652.035	54.01	3	5934	Camel_SON_frW14_11302015_RE4_01_1440.mgf	gi|744560848
SIQAAPAPAQAPLPSPPAAAK	48.98	1953.07	21	8.4	652.035	54.49	3	5988	Camel_SON_frW14_11302015_RE4_01_1440.mgf	gi|744560848
SIQAAPAPAQAPLPSPPAAAK	48.09	1953.07	21	9.5	652.036	54.59	3	6001	Camel_SON_frW14_11302015_RE4_01_1440.mgf	gi|744560848
SIQAAPAPAQAPLPSPPAAAK	44.96	1953.07	21	7.2	652.035	53.94	3	5928	Camel_SON_frW14_11302015_RE4_01_1440.mgf	gi|744560848
SIQAAPAPAQAPLPSPPAAAK	41.75	1953.07	21	8.5	977.55	54.1	3	5943	Camel_SON_frW14_11302015_RE4_01_1440.mgf	gi|744560848
SIQAAPAPAQAPLPSPPAAAK	30.45	1953.07	21	9.4	977.551	54.02	3	5935	Camel_SON_frW14_11302015_RE4_01_1440.mgf	gi|744560848
A(+42.01)EPRQEFNVMEDQAQGD	63.08	2004.85	17	9.7	1003.44	67.05	3	7429	Camel_SON_frW14_11302015_RE4_01_1440.mgf		Acetylation (N-term)	A1:Acetylation (N-term):1000.00
A(+42.01)EPRQEFNVMEDQAQGD	62.05	2004.85	17	9.5	1003.44	67.53	3	7486	Camel_SON_frW14_11302015_RE4_01_1440.mgf		Acetylation (N-term)	A1:Acetylation (N-term):1000.00
A(+42.01)EPRQEFNVMEDQAQGD	60.73	2004.85	17	9.7	1003.44	67.04	3	7428	Camel_SON_frW14_11302015_RE4_01_1440.mgf		Acetylation (N-term)	A1:Acetylation (N-term):1000.00
A(+42.01)EPRQEFNVMEDQAQGD	60.32	2004.85	17	8.7	1003.44	66.76	3	7396	Camel_SON_frW14_11302015_RE4_01_1440.mgf		Acetylation (N-term)	A1:Acetylation (N-term):1000.00
A(+42.01)EPRQEFNVMEDQAQGD	60.16	2004.85	17	9.9	1003.44	66.95	3	7417	Camel_SON_frW14_11302015_RE4_01_1440.mgf		Acetylation (N-term)	A1:Acetylation (N-term):1000.00
A(+42.01)EPRQEFNVMEDQAQGD	57.12	2004.85	17	9.1	1003.44	67.73	3	7510	Camel_SON_frW14_11302015_RE4_01_1440.mgf		Acetylation (N-term)	A1:Acetylation (N-term):1000.00
A(+42.01)EPRQEFNVMEDQAQGD	55.44	2004.85	17	9.7	1003.44	66.66	3	7384	Camel_SON_frW14_11302015_RE4_01_1440.mgf		Acetylation (N-term)	A1:Acetylation (N-term):1000.00
A(+42.01)EPRQEFNVMEDQAQGD	54.65	2004.85	17	9.2	1003.44	67.62	3	7496	Camel_SON_frW14_11302015_RE4_01_1440.mgf		Acetylation (N-term)	A1:Acetylation (N-term):1000.00
A(+42.01)EPRQEFNVMEDQAQGD	53.24	2004.85	17	9.4	1003.44	66.56	3	7373	Camel_SON_frW14_11302015_RE4_01_1440.mgf		Acetylation (N-term)	A1:Acetylation (N-term):1000.00
A(+42.01)EPRQEFNVMEDQAQGD	42.83	2004.85	17	9.9	1003.44	68.77	3	7627	Camel_SON_frW14_11302015_RE4_01_1440.mgf		Acetylation (N-term)	A1:Acetylation (N-term):1000.00
A(+42.01)EPRQEFNVMEDQAQGD	34.32	2004.85	17	8.6	1003.44	68.86	3	7637	Camel_SON_frW14_11302015_RE4_01_1440.mgf		Acetylation (N-term)	A1:Acetylation (N-term):1000.00
EVKPAEAPAANSDQTVAVKE	62.28	2053.03	20	6.8	685.356	37.74	3	4066	Camel_SON_frW14_11302015_RE4_01_1440.mgf	gi|744570162
EVKPAEAPAANSDQTVAVKE	62.23	2053.03	20	7	685.356	29.37	175	2354	CamelSON_W1624-5xDil_RB2_01_1986.mgf	gi|744570162
EVKPAEAPAANSDQTVAVKE	60.97	2053.03	20	10.4	685.359	36.57	3	3930	Camel_SON_frW14_11302015_RE4_01_1440.mgf	gi|744570162
EVKPAEAPAANSDQTVAVKE	57.18	2053.03	20	9.1	685.358	36.48	3	3920	Camel_SON_frW14_11302015_RE4_01_1440.mgf	gi|744570162
EVKPAEAPAANSDQTVAVKE	46.09	2053.03	20	6.8	685.356	29.23	175	2342	CamelSON_W1624-5xDil_RB2_01_1986.mgf	gi|744570162
TGILDSLGRF	61.75	1077.58	10	-2.2	539.797	48.92	178	4064	CamelSON_W3438-5xDil_RB5_01_1991.mgf	gi|744616368
TGILDSLGRF	61.15	1077.58	10	-1.9	539.797	49.05	178	4075	CamelSON_W3438-5xDil_RB5_01_1991.mgf	gi|744616368
TGILDSLGRF	53.05	1077.58	10	-1.9	539.797	49.05	178	4076	CamelSON_W3438-5xDil_RB5_01_1991.mgf	gi|744616368
TGILDSLGRF	50.18	1077.58	10	0.7	539.798	63.7	5	7174	Camel_WSON_frW22_12012015_RE5_01_1450.mgf	gi|744616368
TGILDSLGRF	50.16	1077.58	10	1.3	539.799	64.85	5	7307	Camel_WSON_frW22_12012015_RE5_01_1450.mgf	gi|744616368
TGILDSLGRF	50.14	1077.58	10	1.1	539.799	63.79	5	7185	Camel_WSON_frW22_12012015_RE5_01_1450.mgf	gi|744616368
TGILDSLGRF	49.95	1077.58	10	0.4	539.798	64.95	5	7319	Camel_WSON_frW22_12012015_RE5_01_1450.mgf	gi|744616368
TGILDSLGRF	47.96	1077.58	10	0.9	539.799	65.33	5	7363	Camel_WSON_frW22_12012015_RE5_01_1450.mgf	gi|744616368
TGILDSLGRF	46.31	1077.58	10	10.4	539.804	80.47	4	8875	Camel_WSON_frW22_12012015_RE5_01_1442.mgf	gi|744616368
TGILDSLGRF	46.06	1077.58	10	9.7	539.803	79.32	4	8743	Camel_WSON_frW22_12012015_RE5_01_1442.mgf	gi|744616368
TGILDSLGRF	46.02	1077.58	10	0.9	539.799	63.51	5	7152	Camel_WSON_frW22_12012015_RE5_01_1450.mgf	gi|744616368
TGILDSLGRF	46.01	1077.58	10	10.1	539.804	80.37	4	8864	Camel_WSON_frW22_12012015_RE5_01_1442.mgf	gi|744616368
TGILDSLGRF	45.69	1077.58	10	9.3	539.803	79.22	4	8732	Camel_WSON_frW22_12012015_RE5_01_1442.mgf	gi|744616368
TGILDSLGRF	44.02	1077.58	10	8.6	539.803	79.03	4	8710	Camel_WSON_frW22_12012015_RE5_01_1442.mgf	gi|744616368
TGILDSLGRF	40.77	1077.58	10	-0.7	539.798	63.42	5	7142	Camel_WSON_frW22_12012015_RE5_01_1450.mgf	gi|744616368
TGILDSLGRF	40.04	1077.58	10	1.6	539.799	48.65	178	4042	CamelSON_W3438-5xDil_RB5_01_1991.mgf	gi|744616368
TGILDSLGRF	39.98	1077.58	10	0.3	539.798	70.54	5	7961	Camel_WSON_frW22_12012015_RE5_01_1450.mgf	gi|744616368
TGILDSLGRF	37.8	1077.58	10	-0.9	539.798	68.95	5	7780	Camel_WSON_frW22_12012015_RE5_01_1450.mgf	gi|744616368
TGILDSLGRF	37.59	1077.58	10	0.5	539.798	74.42	5	8402	Camel_WSON_frW22_12012015_RE5_01_1450.mgf	gi|744616368
TGILDSLGRF	36.51	1077.58	10	7.7	539.802	48.62	177	3935	CamelSON_W3236-5xDil_RB4_01_1989.mgf	gi|744616368
TGILDSLGRF	34.73	1077.58	10	1.2	1078.59	63.98	5	7207	Camel_WSON_frW22_12012015_RE5_01_1450.mgf	gi|744616368
TGILDSLGRF	33.2	1077.58	10	1.6	1078.59	63.89	5	7196	Camel_WSON_frW22_12012015_RE5_01_1450.mgf	gi|744616368
TGILDSLGRF	33.11	1077.58	10	0.9	539.799	68.15	5	7690	Camel_WSON_frW22_12012015_RE5_01_1450.mgf	gi|744616368
TGILDSLGRF	32.4	1077.58	10	-0.4	539.798	67.14	5	7574	Camel_WSON_frW22_12012015_RE5_01_1450.mgf	gi|744616368
TGILDSLGRF	31.92	1077.58	10	-0.8	539.798	79.2	5	8936	Camel_WSON_frW22_12012015_RE5_01_1450.mgf	gi|744616368
TGILDSLGRF	27.69	1077.58	10	1.2	539.799	48.55	178	4035	CamelSON_W3438-5xDil_RB5_01_1991.mgf	gi|744616368
TGILDSLGRF	27.35	1077.58	10	0.4	539.798	70.45	5	7950	Camel_WSON_frW22_12012015_RE5_01_1450.mgf	gi|744616368
TGILDSLGRF	26.6	1077.58	10	0.1	539.798	73.38	5	8285	Camel_WSON_frW22_12012015_RE5_01_1450.mgf	gi|744616368
TGILDSLGRF	26.29	1077.58	10	8.7	539.803	77.79	4	8569	Camel_WSON_frW22_12012015_RE5_01_1442.mgf	gi|744616368
TGILDSLGRF	24.74	1077.58	10	0.3	539.798	62.37	5	7021	Camel_WSON_frW22_12012015_RE5_01_1450.mgf	gi|744616368
TGILDSLGRF	24.56	1077.58	10	0.3	539.798	69.6	5	7854	Camel_WSON_frW22_12012015_RE5_01_1450.mgf	gi|744616368
TGILDSLGRF	24.34	1077.58	10	-0.4	539.798	70.33	5	7937	Camel_WSON_frW22_12012015_RE5_01_1450.mgf	gi|744616368
TGILDSLGRF	24.05	1077.58	10	-1	539.798	76.19	5	8601	Camel_WSON_frW22_12012015_RE5_01_1450.mgf	gi|744616368
IRLVEPGSPAEKSGLLAGDRL	61.47	2177.22	21	-4.1	545.309	48.35	5	5408	Camel_WSON_frW22_12012015_RE5_01_1450.mgf	gi|744618824
IRLVEPGSPAEKSGLLAGDRL	58.14	2177.22	21	6.8	545.315	61.19	4	6668	Camel_WSON_frW22_12012015_RE5_01_1442.mgf	gi|744618824
IRLVEPGSPAEKSGLLAGDRL	55.52	2177.22	21	6.4	545.315	61.11	4	6662	Camel_WSON_frW22_12012015_RE5_01_1442.mgf	gi|744618824
IRLVEPGSPAEKSGLLAGDRL	52.78	2177.22	21	-3.2	545.31	48.44	5	5418	Camel_WSON_frW22_12012015_RE5_01_1450.mgf	gi|744618824
ARAQLGGPEAGKSEQPGAK	61.14	1850.96	19	8	463.751	22.58	3	2329	Camel_SON_frW14_11302015_RE4_01_1440.mgf	gi|744566459
ARAQLGGPEAGKSEQPGAK	36.71	1850.96	19	7.7	617.999	22.49	3	2319	Camel_SON_frW14_11302015_RE4_01_1440.mgf	gi|744566459
VVNTNVPRASVPDGLLSEL	61.13	1979.07	19	1.2	990.543	64.94	5	7317	Camel_WSON_frW22_12012015_RE5_01_1450.mgf	gi|744586260
VVNTNVPRASVPDGLLSEL	59.19	1979.07	19	1	990.543	64.84	5	7306	Camel_WSON_frW22_12012015_RE5_01_1450.mgf	gi|744586260
VVNTNVPRASVPDGLLSEL	55.88	1979.07	19	9.8	990.551	81.14	4	8952	Camel_WSON_frW22_12012015_RE5_01_1442.mgf	gi|744586260
VVNTNVPRASVPDGLLSEL	55.72	1979.07	19	9.9	990.551	81.05	4	8941	Camel_WSON_frW22_12012015_RE5_01_1442.mgf	gi|744586260
VVNTNVPRASVPDGLLSEL	44.16	1979.07	19	0.6	990.542	64.65	5	7284	Camel_WSON_frW22_12012015_RE5_01_1450.mgf	gi|744586260
VVNTNVPRASVPDGLLSEL	42.51	1979.07	19	-0.1	660.697	65.03	5	7328	Camel_WSON_frW22_12012015_RE5_01_1450.mgf	gi|744586260
VVNTNVPRASVPDGLLSEL	40.44	1979.07	19	-0.6	660.697	65.13	5	7339	Camel_WSON_frW22_12012015_RE5_01_1450.mgf	gi|744586260
VVNTNVPRASVPDGLLSEL	27.86	1979.07	19	9.3	990.551	80.85	4	8919	Camel_WSON_frW22_12012015_RE5_01_1442.mgf	gi|744586260
ASQPDVDGFLVGGASLKPEF	61.1	2033.01	20	8.5	1017.52	85.85	4	9491	Camel_WSON_frW22_12012015_RE5_01_1442.mgf	gi|744596982
ASQPDVDGFLVGGASLKPEF	54.7	2033.01	20	0.8	1017.51	68.39	5	7716	Camel_WSON_frW22_12012015_RE5_01_1450.mgf	gi|744596982
ASQPDVDGFLVGGASLKPEF	50.03	2033.01	20	8.3	1017.52	85.75	4	9481	Camel_WSON_frW22_12012015_RE5_01_1442.mgf	gi|744596982
IHAVANNQDKLEFEDGSVLKQF	61.07	2501.25	22	7.3	626.326	64.93	4	7096	Camel_WSON_frW22_12012015_RE5_01_1442.mgf	gi|744565469
IHAVANNQDKLEFEDGSVLKQF	58	2501.25	22	-4	626.318	51.59	5	5779	Camel_WSON_frW22_12012015_RE5_01_1450.mgf	gi|744565469
IHAVANNQDKLEFEDGSVLKQF	29.24	2501.25	22	4.8	834.763	65.03	4	7109	Camel_WSON_frW22_12012015_RE5_01_1442.mgf	gi|744565469
LNETGDEPFQYKN	60.88	1553.7	13	11.2	777.866	47.03	3	5129	Camel_SON_frW14_11302015_RE4_01_1440.mgf	gi|744589998
LNETGDEPFQYKN	60.19	1553.7	13	10	777.865	46.93	3	5118	Camel_SON_frW14_11302015_RE4_01_1440.mgf	gi|744589998
LNETGDEPFQYKN	59	1553.7	13	9.8	777.865	48.2	3	5267	Camel_SON_frW14_11302015_RE4_01_1440.mgf	gi|744589998
LNETGDEPFQYKN	58.1	1553.7	13	9.6	777.865	48.1	3	5255	Camel_SON_frW14_11302015_RE4_01_1440.mgf	gi|744589998
LNETGDEPFQYKN	47.18	1553.7	13	10.1	777.865	46.75	3	5098	Camel_SON_frW14_11302015_RE4_01_1440.mgf	gi|744589998
LNETGDEPFQYKN	41.05	1553.7	13	10.2	777.865	46.67	3	5091	Camel_SON_frW14_11302015_RE4_01_1440.mgf	gi|744589998
YYSSGSSSPTHAKSAHV	60.79	1764.81	17	11.5	883.421	22.94	3	2368	Camel_SON_frW14_11302015_RE4_01_1440.mgf	gi|744553586
YYSSGSSSPTHAKSAHV	54.64	1764.81	17	8.5	442.213	23.71	3	2456	Camel_SON_frW14_11302015_RE4_01_1440.mgf	gi|744553586
YYSSGSSSPTHAKSAHV	54.14	1764.81	17	8.1	589.281	25.06	3	2611	Camel_SON_frW14_11302015_RE4_01_1440.mgf	gi|744553586
YYSSGSSSPTHAKSAHV	50.96	1764.81	17	8.9	589.281	24.99	3	2606	Camel_SON_frW14_11302015_RE4_01_1440.mgf	gi|744553586
YYSSGSSSPTHAKSAHV	50.78	1764.81	17	7.8	442.212	23.81	3	2469	Camel_SON_frW14_11302015_RE4_01_1440.mgf	gi|744553586
YYSSGSSSPTHAKSAHV	48.29	1764.81	17	8.7	589.281	22.37	3	2302	Camel_SON_frW14_11302015_RE4_01_1440.mgf	gi|744553586
YYSSGSSSPTHAKSAHV	47.6	1764.81	17	9	442.213	23.14	3	2393	Camel_SON_frW14_11302015_RE4_01_1440.mgf	gi|744553586
YYSSGSSSPTHAKSAHV	47.57	1764.81	17	9.4	442.213	23.06	3	2386	Camel_SON_frW14_11302015_RE4_01_1440.mgf	gi|744553586
YYSSGSSSPTHAKSAHV	46.21	1764.81	17	10.4	883.42	22.57	3	2326	Camel_SON_frW14_11302015_RE4_01_1440.mgf	gi|744553586
YYSSGSSSPTHAKSAHV	42.05	1764.81	17	9.4	442.213	22.66	3	2336	Camel_SON_frW14_11302015_RE4_01_1440.mgf	gi|744553586
YYSSGSSSPTHAKSAHV	41.08	1764.81	17	9.2	589.282	22.47	3	2313	Camel_SON_frW14_11302015_RE4_01_1440.mgf	gi|744553586
YYSSGSSSPTHAKSAHV	40.62	1764.81	17	1.5	589.277	19.14	10	2062	Camel_WSON_frW30_12012015_RE8_01_1453.mgf	gi|744553586
YYSSGSSSPTHAKSAHV	40.54	1764.81	17	8	589.281	25.57	3	2673	Camel_SON_frW14_11302015_RE4_01_1440.mgf	gi|744553586
YYSSGSSSPTHAKSAHV	39.48	1764.81	17	9.3	589.282	23.9	3	2478	Camel_SON_frW14_11302015_RE4_01_1440.mgf	gi|744553586
YYSSGSSSPTHAKSAHV	38.55	1764.81	17	1.1	442.209	19.23	10	2071	Camel_WSON_frW30_12012015_RE8_01_1453.mgf	gi|744553586
YYSSGSSSPTHAKSAHV	37.92	1764.81	17	8.7	589.281	25.48	3	2663	Camel_SON_frW14_11302015_RE4_01_1440.mgf	gi|744553586
YYSSGSSSPTHAKSAHV	37.09	1764.81	17	8	589.281	27.67	3	2911	Camel_SON_frW14_11302015_RE4_01_1440.mgf	gi|744553586
YYSSGSSSPTHAKSAHV	37.03	1764.81	17	0.7	442.209	19.15	10	2065	Camel_WSON_frW30_12012015_RE8_01_1453.mgf	gi|744553586
YYSSGSSSPTHAKSAHV	36.82	1764.81	17	8.8	589.281	23.8	3	2467	Camel_SON_frW14_11302015_RE4_01_1440.mgf	gi|744553586
YYSSGSSSPTHAKSAHV	36.65	1764.81	17	2	589.277	19.22	10	2070	Camel_WSON_frW30_12012015_RE8_01_1453.mgf	gi|744553586
YYSSGSSSPTHAKSAHV	34.42	1764.81	17	8.3	589.281	27.75	3	2920	Camel_SON_frW14_11302015_RE4_01_1440.mgf	gi|744553586
YYSSGSSSPTHAKSAHV	32.01	1764.81	17	8.1	589.281	31.5	3	3351	Camel_SON_frW14_11302015_RE4_01_1440.mgf	gi|744553586
YYSSGSSSPTHAKSAHV	31.17	1764.81	17	14.6	442.215	30.08	3	3189	Camel_SON_frW14_11302015_RE4_01_1440.mgf	gi|744553586
YYSSGSSSPTHAKSAHV	25.76	1764.81	17	6.2	589.28	23.4	9	2408	Camel_WSON_frW30_12012015_RE8_01_1448.mgf	gi|744553586
YYSSGSSSPTHAKSAHV	25.34	1764.81	17	10.4	589.282	22.97	3	2375	Camel_SON_frW14_11302015_RE4_01_1440.mgf	gi|744553586
YYSSGSSSPTHAKSAHV	25.25	1764.81	17	3.1	442.21	17.5	10	1873	Camel_WSON_frW30_12012015_RE8_01_1453.mgf	gi|744553586
YYSSGSSSPTHAKSAHV	25.22	1764.81	17	5.1	442.211	23.2	9	2385	Camel_WSON_frW30_12012015_RE8_01_1448.mgf	gi|744553586
LVTVAAHHPGDFTPSVHASLDKF	60.17	2445.24	23	-0.8	612.318	55.49	5	6229	Camel_WSON_frW22_12012015_RE5_01_1450.mgf	gi|744625365:gi|744597559:gi|744597562
LVTVAAHHPGDFTPSVHASLDKF	58.15	2445.24	23	-2	490.055	47	5	5250	Camel_WSON_frW22_12012015_RE5_01_1450.mgf	gi|744625365:gi|744597559:gi|744597562
LVTVAAHHPGDFTPSVHASLDKF	57.47	2445.24	23	-0.4	612.318	46.04	5	5140	Camel_WSON_frW22_12012015_RE5_01_1450.mgf	gi|744625365:gi|744597559:gi|744597562
LVTVAAHHPGDFTPSVHASLDKF	56.6	2445.24	23	-0.7	612.318	46.13	5	5150	Camel_WSON_frW22_12012015_RE5_01_1450.mgf	gi|744625365:gi|744597559:gi|744597562
LVTVAAHHPGDFTPSVHASLDKF	55.72	2445.24	23	5.9	612.322	64.66	4	7068	Camel_WSON_frW22_12012015_RE5_01_1442.mgf	gi|744625365:gi|744597559:gi|744597562
LVTVAAHHPGDFTPSVHASLDKF	55.55	2445.24	23	-1.6	612.317	45.85	5	5117	Camel_WSON_frW22_12012015_RE5_01_1450.mgf	gi|744625365:gi|744597559:gi|744597562
LVTVAAHHPGDFTPSVHASLDKF	54.34	2445.24	23	0.3	816.089	45.86	5	5119	Camel_WSON_frW22_12012015_RE5_01_1450.mgf	gi|744625365:gi|744597559:gi|744597562
LVTVAAHHPGDFTPSVHASLDKF	54.2	2445.24	23	-1	490.056	46.91	5	5241	Camel_WSON_frW22_12012015_RE5_01_1450.mgf	gi|744625365:gi|744597559:gi|744597562
LVTVAAHHPGDFTPSVHASLDKF	54.2	2445.24	23	7.8	490.06	58.11	4	6313	Camel_WSON_frW22_12012015_RE5_01_1442.mgf	gi|744625365:gi|744597559:gi|744597562
LVTVAAHHPGDFTPSVHASLDKF	53.84	2445.24	23	9.3	612.324	58.23	4	6330	Camel_WSON_frW22_12012015_RE5_01_1442.mgf	gi|744625365:gi|744597559:gi|744597562
LVTVAAHHPGDFTPSVHASLDKF	53.33	2445.24	23	9.4	490.061	59.36	4	6457	Camel_WSON_frW22_12012015_RE5_01_1442.mgf	gi|744625365:gi|744597559:gi|744597562
LVTVAAHHPGDFTPSVHASLDKF	53.31	2445.24	23	-1.5	612.317	46.99	5	5249	Camel_WSON_frW22_12012015_RE5_01_1450.mgf	gi|744625365:gi|744597559:gi|744597562
LVTVAAHHPGDFTPSVHASLDKF	52.85	2445.24	23	-1	612.318	56.1	5	6303	Camel_WSON_frW22_12012015_RE5_01_1450.mgf	gi|744625365:gi|744597559:gi|744597562
LVTVAAHHPGDFTPSVHASLDKF	52.77	2445.24	23	9.1	490.061	59.26	4	6447	Camel_WSON_frW22_12012015_RE5_01_1442.mgf	gi|744625365:gi|744597559:gi|744597562
LVTVAAHHPGDFTPSVHASLDKF	52.41	2445.24	23	7.7	612.323	69.92	4	7669	Camel_WSON_frW22_12012015_RE5_01_1442.mgf	gi|744625365:gi|744597559:gi|744597562
LVTVAAHHPGDFTPSVHASLDKF	52.31	2445.24	23	-1.9	490.055	45.86	5	5118	Camel_WSON_frW22_12012015_RE5_01_1450.mgf	gi|744625365:gi|744597559:gi|744597562
[truncated: 3,003 more rows]

## Sheet: SON-Summer_NCBIprotein hits
Protein Group	Protein ID	Accession	-10lgP	Coverage (%)	#Peptides	#Unique	PTM	Avg. Mass	Description
[truncated: 277 more rows]

## Sheet: SON-Summer_NCBIpeptides
Peptide	-10lgP	Mass	Length	ppm	m/z	RT	Area	Fraction	Scan	Source File	#Spec	Accession	PTM	AScore	Area [F48]	Area [F49]	Area [F50]	Area [F51]	Area [F52]	Area [F53]	Area [F54]	Area [F55]	Area [F56]	Area [F57]	Area [F58]	Area [F59]	Area [F60]	Area [F61]	Area [F62]	Area [F63]
[truncated: 1,006 more rows]

[truncated: 2 more sheets: SON-Summer_NCBIprotein-peptides, SON-Summer_NCBI-DB search psm]
