# Supplementary material for: Seasonal adaptations of the hypothalamo-neurohypophyseal system of the dromedary camel
Source: PLoS One. 2019 Jun 18;14(6):e0216679. doi: 10.1371/journal.pone.0216679 (PMC6581255; doi:10.1371/journal.pone.0216679)
Supplement: S4 Table — (XLSX) [file pone.0216679.s011.xlsx]

## Sheet: SON-MS2 for transcriptome
Season	Peptide	Score	Mass	Length	ppm	m/z	Scan	#Spectra	Start	End	Accession	Protein description/known peptide	Gene description in other species
Winter	R.DADSSVEKQVALLKAL.Y	64.37	1685.92	16	8.4	562.985	F8:8435	6	72	87	XP_010977936.1	protachykinin-1 isoform X4 [Camelus dromedarius]	tachykinin precursor 1
											XP_010977935.1	protachykinin-1 isoform X3 [Camelus dromedarius]	tachykinin precursor 1
											XP_010977933.1	protachykinin-1 isoform X1 [Camelus dromedarius]	tachykinin precursor 1
											XP_010977940.1	protachykinin-1 isoform X7 [Camelus dromedarius]	tachykinin precursor 1
Winter	D.SSVEKQVALLKAL.Y	26.4	1384.83	13	7.9	693.427	F8:6911	1	75	87	XP_010977936.1	protachykinin-1 isoform X4 [Camelus dromedarius]	tachykinin precursor 1
											XP_010977935.1	protachykinin-1 isoform X3 [Camelus dromedarius]	tachykinin precursor 1
											XP_010977933.1	protachykinin-1 isoform X1 [Camelus dromedarius]	tachykinin precursor 1
											XP_010977940.1	protachykinin-1 isoform X7 [Camelus dromedarius]	tachykinin precursor 1
Winter	A.LNSVA.Y	21.06	502.275	5	30.5	503.298	F4:1460	1	112	116	XP_010977936.1	protachykinin-1 isoform X4 [Camelus dromedarius]	tachykinin precursor 1
											XP_010977934.1	protachykinin-1 isoform X2 [Camelus dromedarius	tachykinin precursor 1
											XP_010977933.1	protachykinin-1 isoform X1 [Camelus dromedarius]	tachykinin precursor 1
											XP_010977939.1	protachykinin-1 isoform X6 [Camelus dromedarius]	tachykinin precursor 1
Winter	R.RPKPQQFFGLM(-.98).G	20.8	1346.73	11	3.1	674.373	F8:6710	1	58	68	XP_010977936.1	protachykinin-1/Substance P	tachykinin precursor 1
Winter	R.LGELLSPYYDPSQWKSSHFQ.R	56.67	2381.13	20	8.5	794.725	F8:8457	5	493	512	XP_010992826.1	secretogranin-1 [Camelus dromedarius]	chromogranin B
Winter	A.FLNQPNPAGAETSEKL.V	42.86	1714.85	16	3.5	858.437	F14:4866	2	185	200	XP_010992826.1	secretogranin-1 [Camelus dromedarius]	chromogranin B
Winter	R.NLAPKLDV.K	34.97	868.502	8	4.3	869.513	F14:4547	2	563	570	XP_010992826.1	secretogranin-1 [Camelus dromedarius]	chromogranin B
Winter	R.LGELLSPYYD.P	27.37	1168.57	10	5.3	1169.58	F12:8778	1	493	502	XP_010992826.1	secretogranin-1 [Camelus dromedarius]	chromogranin B
Winter	K.SAEFPDF.Y	23.18	811.339	7	5.2	812.35	F13:7963	3	590	596	XP_010992826.1	secretogranin-1 [Camelus dromedarius]	chromogranin B
Winter	E.LLSPYYD.P	22.21	869.417	7	8.1	870.431	F7:6626	1	496	502	XP_010992826.1	secretogranin-1 [Camelus dromedarius]	chromogranin B
Winter	R.VPSQGSSEDDLQEENQIEQAIKDHLNQHGSQETDKLASVS.K	68.93	4390.04	40	8.8	879.024	F8:8052	13	528	567	XP_010977411.1	secretogranin-2 [Camelus dromedarius]	secretogranin-2
Winter	A.ASFQRNQLLQKEPDLRL.E	60.63	2055.12	17	9.1	514.793	F8:6389	1	28	44	XP_010977411.1	secretogranin-2 [Camelus dromedarius]	secretogranin-2
Winter	R.TNEIVEEQYTPQSLATL.E	59.21	1934.95	17	2.6	968.484	F14:7383	4	184	200	XP_010977411.1	secretogranin-2 [Camelus dromedarius]	secretogranin-2
Winter	L.ESVFQELGKLTGPNNQ.K	59.09	1759.87	16	1.2	880.945	F9:7121	4	201	216	XP_010977411.1	secretogranin-2 [Camelus dromedarius]	secretogranin-2
Winter	R.TNEIVEEQYTPQSL.A	58.42	1649.78	14	8.3	825.903	F7:7506	4	184	197	XP_010977411.1	secretogranin-2 [Camelus dromedarius]	secretogranin-2
Winter	R.LPVGPPKSDDSPNRQYLDEDL.L	55.7	2354.14	21	7.5	785.726	F10:6619	3	570	590	XP_010977411.1	secretogranin-2 [Camelus dromedarius]	secretogranin-2
Winter	R.TNEIVEEQYTPQSLATLE.S	44.1	2063.99	18	1.7	1033	F14:7231	3	184	201	XP_010977411.1	secretogranin-2 [Camelus dromedarius]	secretogranin-2
Winter	A.ASFQRNQL.L	38.53	962.493	8	8.8	482.258	F7:3613	2	28	35	XP_010977411.1	secretogranin-2 [Camelus dromedarius]	secretogranin-2
Winter	R.VPSQGSSEDDLQEENQIEQAIKDHLNQHGSQETDKLAS.V	36.41	4203.94	38	-2.1	841.794	F9:6305	1	528	565	XP_010977411.1	secretogranin-2 [Camelus dromedarius]	secretogranin-2
Winter	M.LVKYPEIM(+15.99)NSNQV.K	36.29	1549.78	13	2.8	775.9	F14:4524	2	513	525	XP_010977411.1	secretogranin-2 [Camelus dromedarius]	secretogranin-2
Winter	M.LVKYPEIMNSNQV.K	34.92	1533.79	13	1.6	767.902	F14:5372	2	513	525	XP_010977411.1	secretogranin-2 [Camelus dromedarius]	secretogranin-2
Winter	R.TNEIVEEQYTPQSLATLES.V	31.17	2151.02	19	4.9	1076.52	F14:7105	2	184	202	XP_010977411.1	secretogranin-2 [Camelus dromedarius]	secretogranin-2
Winter	A.ASFQRNQLLQKEPDL.R	30.78	1785.94	15	-1.8	596.319	F11:4893	3	28	42	XP_010977411.1	secretogranin-2 [Camelus dromedarius]	secretogranin-2
Winter	D.SPNRQYLDEDLL.M	27.37	1461.71	12	0	731.862	F11:5786	2	580	591	XP_010977411.1	secretogranin-2 [Camelus dromedarius]	secretogranin-2
Winter	S.LATLESVF.Q	26.23	878.475	8	2.2	879.484	F11:7473	1	197	204	XP_010977411.1	secretogranin-2 [Camelus dromedarius]	secretogranin-2
Winter	R.SGQLGLQDDDLQKD.R	26.14	1530.72	14	7.6	766.371	F7:5192	1	287	300	XP_010977411.1	secretogranin-2 [Camelus dromedarius]	secretogranin-2
Winter	R.FTPMYEENSRDNPF.K	23.99	1745.74	14	4	873.879	F12:7301	1	168	181	XP_010977411.1	secretogranin-2 [Camelus dromedarius]	secretogranin-2
Winter	K.VLEYL.N	23.36	635.353	5	2.6	636.362	F14:5889	7	594	598	XP_010977411.1	secretogranin-2 [Camelus dromedarius]	secretogranin-2
Winter	A.FPKPAGSQDKPLHN.R	52.26	1534.79	14	3.2	512.605	F14:2389	2	23	36	XP_010975478.1	secretogranin-3 [Camelus dromedarius]	secretogranin-3
Winter	R.ELSAERPLNEQIAEAEADKI.K	28.78	2225.12	20	-0.1	742.713	F11:5952	2	38	57	XP_010975478.1	secretogranin-3 [Camelus dromedarius]	secretogranin-3
Winter	R.ELSAERPLNEQIAEAEAD.K	28.46	1983.94	18	3.2	992.98	F14:5444	2	38	55	XP_010975478.1	secretogranin-3 [Camelus dromedarius]	secretogranin-3
Winter	R.EIGDEENSAKFPI(-.98).G	59.03	1446.7	13	1.2	724.358	F14:4985	3	131	143	XP_010988320.1	pro-MCH [Camelus dromedarius]	pro-MCH
Summer	R.FTPM(+15.99)YEENSRDNPF.K	49.28	1761.73	14	7.7	881.879	F21:3984	4	168	181	XP_010977411.1	secretogranin-2 [Camelus dromedarius]	secretogranin-2
Summer	F.Q(-17.03)ELGKLTGPNNQ.K	43.45	1280.64	12	17	641.336	F15:4304	2	205	216	XP_010977411.1	secretogranin-2 [Camelus dromedarius]	secretogranin-2
Summer	L.NQEKAEKGREHIA.K	39.65	1508.77	13	6.8	755.397	F21:656	3	599	611	XP_010977411.1	secretogranin-2 [Camelus dromedarius]	secretogranin-2
Summer	M.LVKYPEIM(+15.99)NSNQV.K	35.36	1549.78	13	12.8	775.908	F20:2653	1	513	525	XP_010977411.1	secretogranin-2 [Camelus dromedarius]	secretogranin-2
Summer	L.EYLNQEKAEKGREHIA.K	29.92	1913.96	16	10.2	639	F22:1230	2	596	611	XP_010977411.1	secretogranin-2 [Camelus dromedarius]	secretogranin-2
Summer	A.ASFQRNQLL.Q	27.77	1075.58	9	11.3	538.802	F20:2432	1	28	36	XP_010977411.1	secretogranin-2 [Camelus dromedarius]	secretogranin-2
Summer	R.LPVGPPKSDD.S	26.33	1023.52	10	12.7	512.776	F16:2496	2	570	579	XP_010977411.1	secretogranin-2 [Camelus dromedarius]	secretogranin-2
Summer	L.ESVFQELGKLTGPNNQ.K	25.96	1759.87	16	5.2	880.949	F24:4731	1	201	216	XP_010977411.1	secretogranin-2 [Camelus dromedarius]	secretogranin-2
Summer	R.SGQLGLQDDDLQKD.R	25.64	1530.72	14	10.8	766.374	F17:3689	1	287	300	XP_010977411.1	secretogranin-2 [Camelus dromedarius]	secretogranin-2
Summer	R.LPVGPPKSDDSPNRQYLDEDLLM(+15.99)KVL.E	24.48	2954.51	26	9.7	739.641	F27:4431	1	570	595	XP_010977411.1	secretogranin-2 [Camelus dromedarius]	secretogranin-2
Summer	R.LGELLSPYYD.P	32.1	1168.57	10	12.9	1169.59	F20:4610	2	493	502	XP_010992826.1	secretogranin-1 [Camelus dromedarius]	chromogranin B
Summer	R.NLAPKLDV.K	31.04	868.502	8	10.7	869.518	F20:2666	2	563	570	XP_010992826.1	secretogranin-1 [Camelus dromedarius]	chromogranin B
Summer	R.SSQEGNPPREESRHPLQD.P	28.41	2061.95	18	5.8	688.327	F18:1212	1	276	293	XP_010992826.1	secretogranin-1 [Camelus dromedarius]	chromogranin B
Summer	R.Q(-17.03)YDRVAELDRLLHY.R	20.93	1772.88	14	-2.7	591.967	F25:4639	1	573	586	XP_010992826.1	secretogranin-1 [Camelus dromedarius]	chromogranin B
Summer	R.DADSSVEKQVALLKALYGLGQISHKM(+15.99)AYE.R	31.19	3179.62	29	12	795.921	F28:4836	1	72	100	XP_010977940.1	protachykinin-1 isoform X7 [Camelus dromedarius]	tachykinin precursor 1
											XP_010977935.1	protachykinin-1 isoform X3 [Camelus dromedarius]	tachykinin precursor 1
Summer	R.HKTDSFVGLM(-.98)(+15.99).G	31.87	1148.56	10	2.5	575.291	F23:1689	2	117	126	XP_010977933.1	protachykinin-1/neurokinin A, isoform X1 [Camelus dromedarius]	tachykinin precursor 1
											XP_010977934.1	protachykinin-1 isoform X2 [Camelus dromedarius]	tachykinin precursor 1
											XP_010977936.1	protachykinin-1 isoform X4 [Camelus dromedarius]	tachykinin precursor 1
											XP_010977939.1	protachykinin-1 isoform X6 [Camelus dromedarius]	tachykinin precursor 1
Summer	R.YGGFLRKYPK.R	34.03	1227.68	10	4.4	614.848	F23:1658	4	175	184	XP_010986593.1	proenkephalin-B/alph-neoendorphin [Camelus dromedarius]	prodynorphin
Winter	K.TDELYPAEPEAEATEGEIL(-.98).G	63.3	2074.96	19	3.9	1038.49	65.98	14	114	132	XP_010987828.1	proenkephalin-A [Camelus dromedarius]	proenkephalin
Winter	E.EDAALGESPDLL.E	52.6	1228.58	12	2.9	1229.59	58.87	3	146	157	XP_010987828.1	proenkephalin-A [Camelus dromedarius]	proenkephalin
Winter	R.FAGSLTSDDEGEGYSKEAPE.M	52.31	2087.88	20	10.1	1044.96	50.46	2	236	255	XP_010987828.1	proenkephalin-A [Camelus dromedarius]	proenkephalin
Winter	K.DAEEDAALGESPDLL.E	49.9	1543.69	15	3.9	772.855	64.43	6	143	157	XP_010987828.1	proenkephalin-A [Camelus dromedarius]	proenkephalin
Winter	R.FAGSLTSDDEGEGYSKEAPEM(+15.99).E	49.45	2234.92	21	11.3	1118.48	50.28	2	236	256	XP_010987828.1	proenkephalin-A [Camelus dromedarius]	proenkephalin
Winter	R.VGRPEWWMDYQ.K	47.07	1465.64	11	5.4	733.834	72.11	1	216	226	XP_010987828.1	proenkephalin-A [Camelus dromedarius]	proenkephalin
Winter	R.VGRPEWWM(+15.99)DYQ.K	42.78	1481.64	11	-0.3	741.827	52.2	6	216	226	XP_010987828.1	proenkephalin-A [Camelus dromedarius]	proenkephalin
Winter	D.AALGESPDLL.E	37.44	984.513	10	1.4	985.521	55.7	3	148	157	XP_010987828.1	proenkephalin-A [Camelus dromedarius]	proenkephalin
Winter	A.ALGESPDLL.E	28.41	913.476	9	3.5	914.486	54.56	2	149	157	XP_010987828.1	proenkephalin-A [Camelus dromedarius]	proenkephalin
Winter	P.Q(-17.03)LEEEAKELQ.K	26.45	1198.57	10	8.7	600.298	61.4	1	197	206	XP_010987828.1	proenkephalin-A [Camelus dromedarius]	proenkephalin
Winter	L.LGAGDHREGGPHQQGSDDEDVS.K	25.62	2261.95	22	8.5	754.998	23.61	1	161	182	XP_010987828.1	proenkephalin-A [Camelus dromedarius]	proenkephalin
Winter	R.YGGFM(+15.99)RGL.K	24.48	915.427	8	0.8	458.721	35.69	1	185	192	XP_010987828.1	proenkephalin-A/ [Camelus dromedarius]	proenkephalin
PTMs: (-0.98) amidation, (+15.99) oxydation; (-17.03) pyroglutamylation from Q
known bioactive peptides are in bold
